# Supplementary material for: Identification and functional deciphering suggested the regulatory roles of long intergenic ncRNAs (lincRNAs) in increasing grafting pepper resistance to Phytophthora capsici
Source: BMC Genomics. 2021 Dec 2;22:868. doi: 10.1186/s12864-021-08183-z (PMC8638555; doi:10.1186/s12864-021-08183-z)
Supplement: Supplementary file 1 — Additional file 1: Table S1. Detailed information on primers for qRT-PCR. Table S2. Expression profiles of lincRNAs represented by FPKM. Table S3. The gff annotation of lincRNAs. Table S4. Sequences of lincRNAs. Table S5. Differentially expressed lincRNA and their up/down stream mRNAs. Table S6. Differentially expressed lincRNA and their binding miRNAs. Table S7. The miRNAs and their targeting mRNAs. [file 12864_2021_8183_MOESM1_ESM.xlsx]

## Sheet: S1
lincRNA_ID	primer sequence	length	product
TCONS_00016819	5' GATGGGACTGTGCGGTGTTC 3'	20
	5' CCACCTCCTTGCTGCCACTA 3'	20	463
TCONS_00022103	5' ACGAGGAATCAAGGAAGAGCAG 3'	22
	5' CCGCAGCAGAGCTTCCTC 3'	18	155
TCONS_00033486	5' GAACACGTCGATTTCGCCAC 3'	20
	5' GCACCCTAGCCATTTGAGCC 3'	20	182
TCONS_00034646	5' GAGGGAGTCACGGACTTGCA 3'	20
	5' CAATTTGGTGGACACTGATCTGA 3'	23	386
TCONS_00037472	5' TCAGAAGGTCGGAAGCAATG 3'	20
	5' GGAAACAATCGTGTCGGAGTT 3'	21	164
TCONS_00038286	5' CAGAAGCGAAAGCCCAAGC 3'	19
	5' CTCCAGGGAATAGCCAAACGA 3'	21	464
TCONS_00050603	5' AAAGAAGTCCTGTGAGCCAATG 3'	22
	5' TGCTGCTAGTTCCGTTTCCA 3'	20	448
TCONS_00067477	5' CTGGTGGAATCAACCATCGA 3'	20
	5' GATAGCAGCCTGCCTGTGC 3'	19	405
TCONS_00071085	5' TCTCCACCGATGAATACCACC 3'	21
	5' TTTCGATAAGCCGATTCCAG 3'	20	222
TCONS_00074183	5' CCAGACCGTTGGTGCAGATA 3'	20
	5' GGTGGTGGTGGTGGTGGT 3'	18	318
TCONS_00099543	5' TTGGTTCCCAGACCCAGAGG 3'	20
	5' GAGTATGCAGCCAGGGAGGG 3'	20	199
Gene_ID
Capana00g002928-00	5' AAGGGTGGTGGACTCCGTTC 3'	20
	5' GAGCCAGTTGAAGACAAATGTGG 3'	23	373
Capana01g002087-00	5' TCTGCTGCAAGTTGGATGGC 3'	20
	5' CCCGAACGGACTAAGACGAA 3'	20	189
Capana02g002690-00	5' AGATAATCCTGGGTTCGTCCTC 3'	22
	5' ATAGCATCTGCCTTTGCCTCT 3'	21	160
Capana02g003669-00	5' TGGTGGTTTCATGCTGCTTC 3'	20
	5' CCTTGAACGTGCAATCTATCTTAA 3'	24	174
Capana02g002178-00	5' GGGGAGTTAGATTGGATGCC 3'	20
	5' CTCACCGGAGAACGGAAAGG 3'	20	398
Capana02g003003-00	5' TGGGTGCTGGATCGACGA 3'	18
	5' CTCAGGTGCGCTCAAATGC 3'	19	449
Capana04g000340-00	5' CTCTTCTCCAAACTCATCCTCGTT 3'	24
	5' GCCTCAGGTGCGCTCAAAT 3'	19	275
Capana06g003082-00	5' TCGGAAAGGGTGTAGAGCCTG 3'	21
	5' CGCCAATTCTTCCAACATCAA 3'	21	288
Capana06g002931-00	5' GAGGCTCCCTCTTGGGTTG 3'	19
	5' AGATTGCCGATACCTTCTGGA 3'	21	314
Capana07g002037-00	5' CCCTGCTCTGCTGATTGACC 3'	20
	5' CCCACTGTGCTGACGGTGAA 3'	20	456
Capana11g001856-00	5' AGGAGGAGGGTGAATGTGGG 3'	20
	5' ATCCCTTCCAATTTGCTGTCTG 3'	22	301

## Sheet: S2
id	CK-1_fpkm	CK-2_fpkm	CK-3_fpkm	LDS-1_fpkm	LDS-2_fpkm	LDS-3_fpkm	GR-1_fpkm	GR-2_fpkm	GR-3_fpkm	CK-1_count	CK-2_count	CK-3_count	LDS-1_count	LDS-2_count	LDS-3_count	GR-1_count	GR-2_count	GR-3_count
TCONS_00001452	0	9.09	0	5.86	34.11	32.34	21.65	13.48	10	0	2	0	2	17	20	9	10	7
TCONS_00001676	0	3.48	0	0	0	0	0	0	0	0	1	0	0	0	0	0	0	0
TCONS_00001869	0	0	1.4	0	0	0.34	0.48	0	0	0	0	3	0	0	1	1	0	0
TCONS_00001911	0.81	0	0	0.96	0.38	0	0	1.23	0.35	2	0	0	2	1	0	0	4	1
TCONS_00002034	21.78	51.12	54.63	19.66	23.32	13.32	8.01	15.91	13.15	25	35	43	19	30	19	8	27	20
TCONS_00002118	3.39	1.15	3.69	0.89	1.07	4.39	1.91	1.15	3.92	9	2	8	2	3	13	4	4	12
TCONS_00002141	0	0	0	0	9.04	11.21	0	0.4	25.97	0	0	0	0	2.57	4.29	0	0.18	11.66
TCONS_00002203	0.78	1.38	2.89	4.41	0.76	0.89	0.42	0.38	0.74	5.03	6.06	16.35	24	5.02	6.03	2.01	3	5.08
TCONS_00002230	0	0	0.83	0	0	0	0.55	0	0	0	0	3.12	0	0	0	1.83	0	0
TCONS_00002231	63.19	60.73	105.88	9.46	6.35	10.75	54.18	54.33	70.07	99.48	59.18	123.73	12.57	10.91	20	70.92	119.72	137.14
TCONS_00002283	0	0	0	0	0	0	0	0	0	0	0	0	0	0	0	0	0	0
TCONS_00002293	14.84	14.96	29.6	5.08	7.01	7.32	6.78	38.87	21.01	20	12.26	28.5	5.78	10.44	11.93	7.76	75.24	36.27
TCONS_00002409	14.51	16.56	19.35	1.49	3.66	1.04	3.79	6.23	2.12	138.1	109.17	165.01	12	35.58	10.31	26.82	72.25	21.32
TCONS_00002421	4.55	3.07	4.03	4.33	8.09	5.09	6.24	4.88	4.08	5	2	3	4	10	7	6	8	6
TCONS_00002425	0.68	1.65	7.15	6.06	2.23	5.79	2.15	4.11	2.58	6	10	56	45	20	53	14	44	24
TCONS_00002537	1.2	0	0.27	0.57	0.08	0.39	0.76	2.31	0.31	15	0	3	6	1	5	7	35	4
TCONS_00002569	0.57	0	0.16	1.34	0.69	0.68	0.38	1.27	0	4	0	1.02	8	5	5	2	11	0
TCONS_00002632	0	0	0	0	0	0	0	0	0	0	0	0	0	0	0	0	0	0
TCONS_00002635	0	0	1.61	0.65	1.24	0	0	1.32	1.69	0	0	7.65	3	7	0	0	9	10
TCONS_00002636	2.61	1.1	2.43	0	0	0.35	0	0	0	14	4	11.35	0	0	2	0	0	0
TCONS_00002703	25.6	21.07	44.99	36.71	23.26	21.06	8.08	19.25	13.83	18.32	8.55	20.16	22.03	19.49	20.46	5.43	22.42	14.69
TCONS_00002712	0	0	0.69	0	0	0	0	0	0	0	0	1.02	0	0	0	0	0	0
TCONS_00002794	0	0	4.17	0	0	0	2.71	0	0	0	0	1	0	0	0	1	0	0
TCONS_00002828	0.73	0.19	1.02	1.56	0.26	0.26	0	0	0	11	2	14	20	4	4	0	0	0
TCONS_00002841	1.33	3.43	3.93	3.85	3.03	1.69	1.06	1.51	1.68	25.12	45.51	67.76	61.82	58.11	32.9	14.8	34.25	33.09
TCONS_00002850	0.4	0.46	0.18	0.57	1.49	1.55	0.75	0.68	0.75	8.98	7.26	3.7	10.94	33.95	35.79	12.38	18.2	17.36
TCONS_00002890	0.05	0	0	0.61	0.14	0.09	0.33	0	0.09	1	0	0	10.59	3	2	5	0	2
TCONS_00003079	2.01	2.98	1.91	0.33	0.07	0	0.19	0.06	0.13	29	30	25	4	1	0	2	1	2
TCONS_00003109	0.08	0	0	1.37	0.38	0.22	1.67	0.38	0	1	0	0	15	5	3	16	6	0
TCONS_00003116	4.57	4.44	5.58	4.73	2.55	3.78	1.53	1.68	1.88	105.76	72	118	92.78	59.69	89.71	26	46.64	45
TCONS_00003218	0	0	0	0	0	0	0	1.91	0	0	0	0	0	0	0	0	6.49	0
TCONS_00003265	0.09	0.22	0.53	0.58	0.61	0.45	0.63	0.31	0.57	3	5	16	16	20	15	15	12	19
TCONS_00003276	0.83	2.76	0.99	5.02	3.7	2.27	3.19	1.64	2.24	7	16	7.44	35.81	31.85	20	20	16.87	20
TCONS_00003286	0.37	0.75	0.53	0.57	0.07	0.29	1.53	1.56	1.88	10	14	13	13	2	8	30	50	52
TCONS_00003288	0.43	0.21	1.31	0.17	0.42	0	3.86	1.99	5.54	3	1	8	1	3	0	20	17	41
TCONS_00003296	8.07	7.03	10.44	7.97	7.55	6.5	5.95	8.88	10.52	86	52	100	72	82	72	47	115	118
TCONS_00003331	0.78	0.55	0.64	2.79	1.38	0.82	0.71	0.57	0.97	24	12	18	73	43	26	16	20.99	31
TCONS_00003345	2.98	3.27	4.04	4.64	6.62	11.99	15.41	10.26	11.24	60.71	46.7	75.07	80.14	136.79	251.13	230.32	250.74	237.29
TCONS_00003355	1.85	5.17	1.86	2.15	1.29	1.88	0.92	1.09	0.71	15.9	30.67	14.26	15.66	11.3	16.83	5.88	11.43	6.47
TCONS_00003356	0.85	2.01	0.71	1.34	0.49	0.73	0.54	0.7	0.91	21.89	36.33	16.75	29.34	12.7	19.17	10.12	21.57	24.23
TCONS_00003357	0.35	0	0.89	0.93	0	0	0	0	0.78	2.21	0	4.99	5	0	0	0	0	5.31
TCONS_00003362	0.42	0	0	0	0.78	2.8	2.26	1.39	1.98	1.03	0	0	0	2.02	7.64	4.37	4.48	5.6
TCONS_00003404	2.92	3.13	4.28	3.01	2.75	1.89	3.22	2.37	4.61	48	36	64	42	46	32	39	47	79
TCONS_00003414	0.31	0	0.39	0	1.19	3.43	4.02	1.92	1.38	1	0	1.05	0	4.03	12.16	10.11	8	5.05
TCONS_00003603	0	0	0	0	0	0	0	0	0	0	0	0	0	0	0	0	0	0
TCONS_00003628	0.53	1.69	5.45	1.57	0.79	0.79	1.28	1.01	1.3	4	9	38	10	6	6	7	9	10
TCONS_00003642	0.1	0	0	0	0	0	0	0	0	0.65	0	0	0	0	0	0	0	0
TCONS_00003643	0	0	0	0.77	0	0	0	0	0	0	0	0	4.59	0	0	0	0	0
TCONS_00003712	0.47	0.68	0.94	0.7	1.27	0.79	0.16	0.48	0.33	4	4	7.15	5	11	7	1	5	3
TCONS_00003752	0.47	0	0.07	0.23	0.05	0.32	1.68	2.42	2.87	10.02	0	1.27	4.08	1	6.93	26	61.21	62.78
TCONS_00003755	0	0.28	1.71	0.18	0.3	0.6	1.45	0.88	1.34	0	1.25	9.65	1	2	4.08	7	7	9.24
TCONS_00003756	0.21	1.77	0.97	0.37	0.41	0.49	0	0.17	0.77	2	11.75	8.35	3	4	4.92	0	2	7.76
TCONS_00003762	13.45	10.52	15.87	5.14	3.7	6.2	1.8	3.22	4.32	751.48	414.39	817.4	243.74	208.75	353.16	73.45	213.87	247.5
TCONS_00003890	1.68	1.15	2.51	2.67	1.62	1.62	1.7	1.58	1.73	106	51	146	143	103	104	78	118	112
TCONS_00003891	0.36	0.75	0.88	0.85	1.31	1.57	1.32	1.18	1.01	9	13	20	18	33	40	24	35	26
TCONS_00003904	1.13	0.81	0.98	0.29	0	0.23	0.33	0.53	0.62	14	7	11	3	0	3	3	8	8
TCONS_00003914	0.13	0	0.45	0.47	0	0.25	0.18	0.43	0.5	1	0	3	3	0	2	1	4	4
TCONS_00003933	1.93	3.43	0.67	3.46	0.59	8.33	0.83	2.27	4.77	4.34	4.98	1.21	6.59	1.41	21.25	1.5	6.83	12.65
TCONS_00004134	4.98	11.92	10.08	13.37	8.94	11.27	6.47	6.45	6.82	105	176	194	239	191	244	100	163	149
TCONS_00004194	4.07	2.71	4.19	6.66	2.8	4.34	4.19	3.49	2.48	177	83	168	246	123	193	133	181	111
TCONS_00004216	3.68	2.44	3.04	5.32	2.6	10.26	6.21	7.54	6.2	22	10	16	27	16	65	28	56	40
TCONS_00004272	1.67	0.26	0.1	9.11	0.45	0.99	19.86	1.12	0.79	18.37	2	1	85	5	11.38	161.89	15	9.09
TCONS_00004285	4.83	12.76	25.92	13.24	11.15	10.89	7.07	10.7	15.29	21.85	38.99	101.05	50.75	52.27	52.84	24.37	60.92	75.91
TCONS_00004310	1.01	1.08	1.44	2.2	1.45	1.23	1.1	1.31	2.24	20	15	26	37	29	25	16	31	46
TCONS_00004351	4.82	14.53	14.76	3.71	1.01	1.76	4.41	7.85	13.41	23	47	61	15	5	9	16	47	70
TCONS_00004386	0.44	0.33	0.71	0.65	0.23	0.53	0.33	0.28	0.5	50	26	74	62	26	61	27	37	58
TCONS_00004431	5.49	7.3	8.22	22.64	8.81	6.1	8.41	5.39	7.78	50	46	67	175	82	58	57	60	75
TCONS_00004467	22.94	124.95	73.83	47.69	94.52	53.82	71.74	56.68	58.63	90.44	330.62	248.11	159.25	387.85	229.5	217.14	283.72	256.37
TCONS_00004468	17.2	91.77	54.97	27.66	49.03	36.76	47.38	42.2	43.94	69.56	249.38	189.89	94.75	206.15	160.5	146.86	216.28	196.63
TCONS_00004481	0.75	2.61	3.82	2.07	2.17	1.85	1.63	2.17	6.55	3	7	13	7	9	8	5	11	29
TCONS_00004583	2.21	0.85	2.55	3.56	1.44	1.52	0.84	0.71	1	180	49	192	246	118	126	50	69	83
TCONS_00004801	2.31	10.98	4.04	0	0	0.22	1.21	4.4	1.89	10	32	15	0	0	1	4	24	9
TCONS_00004802	7.81	0	5.86	19.73	8.62	24.93	9.92	9.04	17.23	8	0	4	17	10	32.39	9	14	24
TCONS_00004803	0	0	0	0	0	0	0	0	0	0	0	0	0	0	0	0	0	0
TCONS_00004848	1.26	0	0.48	0.74	0.2	1.76	0.28	0.5	0.77	6	0	2	3	1	9	1	3	4
TCONS_00004866	0.34	0	0	0	0	0	0	0	0	1.99	0	0	0	0	0	0	0	0
TCONS_00004925	1.38	0.49	0.94	0.5	1.15	0.89	2.56	2.82	1.59	84.05	21.16	52.81	25.61	70.38	55.03	113.31	203.8	99.2
TCONS_00004926	2.54	1.06	2.2	1.85	3.1	4.46	8.11	11.96	11.88	37.2	10.84	29.24	22.92	46.2	67.38	87.55	211.31	181.56
TCONS_00005076	0.27	0	0	0	0.03	0.15	0	1.03	1.29	8.81	0	0	0	1	5	0	40.24	43.73
TCONS_00005103	0.59	0	0.15	0	0.48	0.65	0	0.59	0.15	6.15	0	1.38	0	5.12	7	0	7.43	1.66
TCONS_00005121	0	0	0	0	0	2.31	0	0	0	0	0	0	0	0	3	0	0	0
TCONS_00005151	1.74	2.52	2.15	0.39	0	0	0	0.36	0	13.63	13.57	15	2.6	0	0	0	3.45	0
TCONS_00005182	4.77	16.7	4.89	0.93	9.38	7.5	8.96	7.86	7.89	33.37	80.27	30.26	5.5	67.34	55.21	46.93	67.76	59.03
TCONS_00005183	0.59	0.55	0.5	0.89	0.36	0.4	0.23	0.28	0.27	26.82	17.66	21.04	34.26	16.39	18.54	7.67	15.06	12.52
TCONS_00005247	0.69	0.9	1.23	1.49	1.35	0.98	0.75	1	1.17	87	81	144	160	173	126	69	151	151
TCONS_00005263	7.51	5.36	8.48	14.66	4.1	10.47	2.44	2.55	4.24	850	428	887	1408	468	1205	201	342	490
TCONS_00005492	28.41	14.94	21.02	92.96	52.41	94.82	33.95	35.23	39.76	900.01	332.8	611.16	2498.7	1679.3	3074.01	786.02	1331.97	1298.02
TCONS_00005552	0	0	1.01	0	0	1.94	0	0	0	0	0	1.83	0	0	5	0	0	0
TCONS_00005582	2.12	1.34	2.42	2.55	1.01	0.64	1.14	1.26	0.45	66.39	29.52	69.6	67.62	32	20.4	26	47	14.49
TCONS_00005588	2.39	1.31	2.12	2.37	0.52	0.96	0.5	0.65	0.48	204.61	79.48	168.4	172.38	45	83.6	31	66	42.51
TCONS_00005593	0	1.9	0	0	0	0	1.55	0	0	0	3	0	0	0	0	3	0	0
TCONS_00005594	0	0	0	0	0	0	0	0	0	0	0	0	0	0	0	0	0	0
TCONS_00005645	0	0	1.62	0	0	0	0	0	0	0	0	2	0	0	0	0	0	0
TCONS_00005646	0.08	1.24	0.17	0.09	0.15	0.08	0.42	0.13	0.15	1	11	2	1	2	1	4	2	2
TCONS_00005649	3.15	0	4.58	0	0	0	0	0	0	1	0	1	0	0	0	0	0	0
TCONS_00005826	0	0	0	0	0	0	0	7.54	0	0	0	0	0	0	0	0	9	0
TCONS_00005876	4.76	4.2	4.37	2.7	4.79	3.04	1.76	2.59	1.58	25	15	20	12	26	17	7	17	9
TCONS_00005969	0	0	0.5	0	0	0	0	0	0	0	0	2	0	0	0	0	0	0
TCONS_00005973	1.71	0.6	0.37	0.95	1.17	0.85	1.61	0.48	0.52	45	11	9	21.09	31	23	31	15	14
TCONS_00006019	5.54	8.14	13.08	9.54	9.15	7.28	15.02	7.7	6.39	78	80	167	114	131	106	156	131	94
TCONS_00006167	0	0.34	0	3.06	1.72	1.28	2.61	3.15	1.46	0	1	0	11.28	7.77	6	8.65	17.29	7
TCONS_00006168	0.69	2.04	0.91	3.23	3.28	2.04	2.97	3.58	3.82	3.46	7	4	13.82	17.13	11	11.38	22.59	21
TCONS_00006187	1.12	1.43	2.06	3.48	3.15	3.6	1.88	3.54	1.84	8	7	13	21	23	27	10	31	14
TCONS_00006228	1.55	0.25	0.58	0.46	1.18	1.27	2.64	1.91	0.65	44	5	15	11	34	37	55	65	19
TCONS_00006270	4.22	4.63	5.71	7.88	3.89	4.37	4.41	3.6	4.7	55.84	42.7	68.35	88.47	52.29	59.76	43.06	57.56	65.07
TCONS_00006271	1.4	2.42	1.78	0.67	1.19	0.99	1	0.45	0.34	11.16	13.3	12.65	4.53	9.71	8.24	5.94	4.44	2.93
TCONS_00006397	0	0	0	0	0	0	0	8.13	0	0	0	0	0	0	0	0	9	0
TCONS_00006437	0.24	0.43	0.03	0	0	0	0.15	0.09	0.22	20.96	26.12	2.32	0	0	0	9.33	8.9	19.27
TCONS_00006438	0.16	0.28	0.06	0.1	0.13	0.11	0.46	0.98	1.18	14.04	16.88	4.68	7	11	10	28.67	100.1	103.73
TCONS_00006442	7.38	11.55	15.9	0.22	0.93	0.03	0.04	1.95	1.25	236.31	259.99	467.26	6	30	1	1	74.52	41.08
TCONS_00006443	5.93	5.87	3.35	0	0	0.08	0.29	1.92	1.75	226.69	158.01	117.74	0	0	3	8	87.48	68.92
TCONS_00006572	3.9	1.66	5.86	11.6	21.54	22.32	17.63	10.98	17.95	4	1	4	10	25	29	16	17	25
TCONS_00006575	19.08	9.08	16.81	19.04	54.38	95.01	60.43	65.1	53.23	194.6	64.21	153.98	164.67	565.88	1008.43	457.19	807.65	572.32
TCONS_00006582	0	0	0	0	0	0	0	4.83	0	0	0	0	0	0	0	0	97	0
TCONS_00006803	1.47	0.2	1.52	1.42	0.91	1.28	0.71	0.67	0.88	11	1.03	10.15	9	7	10.1	4	6.22	7
TCONS_00006842	0.16	0.12	0.27	0.47	0.32	0.16	2.28	1.26	0.61	2	1	3	5	4	2	21	19	8
TCONS_00006844	5.06	4.18	5.99	10.19	9.02	12.5	7.75	6.26	6.44	205	119	223	350	369	517	229	302	268
TCONS_00006878	0.7	1.47	0.99	0.44	0.24	0.24	0.96	1.04	1.04	17	25	22	9	6	6	17	30	26
TCONS_00006897	2	0.96	3.03	23.7	7.88	19.15	1.01	1.66	0.57	27	9	37	271	108	267	10	27	8
TCONS_00006927	0.67	1.21	1.19	0.61	0.31	0.2	0.25	0.21	0.64	30	38	49	23	14	9	8	10.98	29.25
TCONS_00006998	5.02	2.8	3.3	6.64	2.13	6.02	2.54	3.11	3.68	56.99	22.12	33.75	64	24.65	70.99	21.32	42.91	43.92
TCONS_00007024	1.43	1.25	0.32	0.85	0.98	0	0.57	1.28	1.47	10	6	2	5	7	0	3	11	11
TCONS_00007043	1.61	1.07	2.4	5.59	44.51	34.29	23.37	22.55	12.43	92	43	126	270	2560	1992	970	1527	726
TCONS_00007094	0.54	0.39	0	0	0.13	0	1.02	1.47	0.72	8	4	0	0	2	0	11	26	11
TCONS_00007112	1.67	2.39	2.98	2.72	1.7	2.85	2.59	4.27	2.38	29	29	47	40	30	51	33	89	43
TCONS_00007176	0	0	0	7.02	25.31	19.62	5.66	1.56	3.03	0	0	0	2	10.62	10.47	2	0.99	1.85
TCONS_00007199	1.54	2.25	2.24	2.84	2.11	1.62	1.42	1.22	2.19	108.68	112.23	145.89	170.04	150.37	116.23	72.76	102.16	158.49
TCONS_00007200	3.12	3.43	2.74	1.26	1.61	1.65	2.9	3.2	2.8	216.32	167.77	175.11	73.96	112.63	116.77	146.24	262.84	198.51
TCONS_00007224	6.18	2.18	6.67	2.93	2.79	3.03	4.09	2.49	3.27	338.13	84.08	336.39	136.16	154.05	168.87	162.89	162.02	183.55
TCONS_00007226	29.15	65.82	59.61	77.52	132.5	149.63	113.04	148.17	140.01	89.2	133.06	151.6	200.81	425.92	504.12	269.82	587.05	486.24
TCONS_00007230	0.9	0.97	2.13	0	0.33	0.21	0.15	0.46	0.32	8	6	17	0	3	2	1	5	3
TCONS_00007236	5.15	10.6	8.12	12.36	14	16.7	15.9	14.07	16.47	144	208	208	293	396	478	325	470	475
TCONS_00007238	0.61	1.13	1.26	1.57	1.19	1.65	2.12	2.13	1.67	55	72	105	120	108	151	139	227	154
TCONS_00007374	1.23	1.03	1.43	1.53	0.72	0.84	0.6	0.58	0.75	225.07	132.81	242.03	238	132.6	156	79.43	124.83	140.21
TCONS_00007375	0.65	0.54	0.57	0	0.07	0.12	0.08	0.08	0.06	49.93	29.19	39.97	0	5.4	9	4.57	7.17	4.79
TCONS_00007402	3.11	2.72	2.11	2.1	1.56	3.11	1.15	1.22	0.94	279	172	175	160	141	284	75	130	86
TCONS_00007435	0.75	2.61	2.82	2.92	1.87	3	3.16	2.03	2.3	27	66	93	89	68	110	83	87	85
TCONS_00007443	0.46	0.16	0	1.53	1.25	0.86	0	0.31	0	8.26	2	0	23.45	23.06	16	0	6.75	0
TCONS_00007445	0.54	0.96	0.74	0.35	0.2	0.37	0.32	0.31	0.37	100.48	126.16	127.06	54.76	37.1	70.54	43.07	69.32	69.56
TCONS_00007446	0.26	0	0.25	0.11	0.22	0.03	0	0	0.09	15.34	0	13.42	5.59	13.24	1.83	0	0	5.41
TCONS_00007498	0.36	4.06	1.61	0.42	0.51	0.5	0.48	1.01	1.27	3.69	28.88	14.79	3.62	5.35	5.37	3.64	12.64	13.77
TCONS_00007499	0	0	0.46	1.13	0	0.39	0	0.22	0.64	0	0	3.01	7.02	0	3.01	0	2	5.03
TCONS_00007500	0	0	0	0	0	0	0	0	0	0	0	0	0	0	0	0	0	0
TCONS_00007517	1.28	1.5	1.57	1.01	0.66	1.58	1.48	1.3	2.21	46	38	52	31	24	58	39	56	82
TCONS_00007691	6.3	6.01	13.06	18.08	22.46	28.74	19.68	13.46	11.88	133	89	252	324	481	624	305	341	260
TCONS_00007696	1.94	1.04	13.1	4.59	0.59	2.18	19.37	0	22.26	3	1	15	6	1	4	25	0	43
TCONS_00007772	0.63	0.99	0.55	10.1	5.15	5.37	0.09	0.42	0.24	10	11	8	136	83	88	1	8	4
TCONS_00007820	1.89	1.45	2.69	3.56	3.19	4.05	3.47	2.39	2.54	58.54	31.63	76.35	93.56	99.87	128.17	78.59	88.33	81.03
TCONS_00007825	2.8	3.89	3.56	6.2	4.41	4.86	4.28	3.48	3.78	85.47	83.37	99.65	160.46	136.13	151.83	95.41	126.67	118.97
TCONS_00007830	8.56	16.89	18.63	16.86	42.24	41.1	35.29	22.48	32.22	32.22	42.57	59.56	53.79	165.81	167.92	102.28	107.83	135.11
TCONS_00007858	0.14	0.2	0.65	0.92	0.32	0.31	0.44	0.65	0.49	3	3	13	17	7	7	7	17	11
TCONS_00007914	2.96	3.38	2.65	2.85	4.14	3.79	5.51	4.32	4.62	60	48	49	49	85	79	82	105	97
TCONS_00007924	2.06	2.2	1.82	4.16	1.73	3.39	1.37	0.97	1.34	312.91	236	255.29	534.78	264	522	151.14	173.86	207
TCONS_00007925	0.05	0	0.17	0.18	0	0	0.03	0.13	0	8.09	0	23.71	23.22	0	0	2.86	23.14	0
TCONS_00008007	0.38	0.48	0.5	0.59	1.74	1.41	1.39	2.45	3.87	8.71	7.61	10.27	11.35	39.94	32.72	23.15	66.57	90.82
TCONS_00008008	0.71	1.31	2.17	1.67	2.34	1.52	1.7	3.01	3.33	23.29	30.39	65.73	46.65	78.06	51.28	40.85	118.43	113.18
TCONS_00008011	0.14	0.31	0.8	1.19	3.55	1.82	3.33	2.81	2.49	2	3	10	14	50	26	34	47	36
TCONS_00008035	0.34	1.2	1	0.12	0.3	0	0.37	0.14	0.95	10	25	27	3	9	0	8	5	29
TCONS_00008037	0.67	0.77	0.81	0.09	0	0.08	0.21	0.19	0.27	26	21	29	3	0	3	6	9	11
TCONS_00008211	1.53	2.03	2.88	2.97	6.74	7.34	5.14	6.83	9.85	28	26	48	46	125	138	69	150	187
TCONS_00008222	18.8	10.94	15.96	10.08	6.49	13.85	5.76	11.91	9.89	288	117	222	131	101	219	65	220	158
TCONS_00008274	3.74	6.55	6.55	6.75	9.44	6.64	9.37	8.8	9.66	75	92	120	115	192	137	138	212	201
TCONS_00008372	6.47	5.48	6.31	16.42	7.02	6.62	7.24	6.59	10.98	33	19	28	71	37	36	28	42	61
TCONS_00008384	2.67	3.79	2.15	6.6	1.98	3.91	2.87	3.79	8.05	115	115	85	241	86	172	90	194	356
TCONS_00008393	0.65	2.72	1.98	1.18	1.28	1.95	3.69	1.54	2.7	13	38	36	20	26	40	54	37	56
TCONS_00008402	0.32	0.6	0.23	2.03	0.91	0.72	0.71	0.25	0.39	24.29	31.71	15.66	129.49	68.85	54.76	38.62	22.21	29.69
TCONS_00008403	0	0.65	1.29	0	0	0	0	0.19	0.33	0	31.97	82.91	0	0	0	0	15.37	23.29
TCONS_00008404	1.9	0.97	0.77	4.81	2.04	2.85	2.04	2.62	2.33	111.71	40.32	41.43	239.51	121.15	170.24	87.38	182.42	140.02
TCONS_00008445	11.82	20.11	23.32	2.12	2.04	1.22	12.82	22.17	32.84	446	534	809	68	78	47	353	997	1275
TCONS_00008492	0.56	0.13	0.41	0.99	0.6	1.27	0.19	0.89	0.27	12	2	8	18	13	28	3	23	6
TCONS_00008520	0.14	1.83	0.16	0	0	0	0	0.11	0.26	1	9	1	0	0	0	0	1	2
TCONS_00008551	1.28	0.8	0.56	1.39	1.82	3.83	1.39	1.49	0.49	25	11	10	23	36	77	20	35	10
TCONS_00008560	0.47	1.79	2.69	1.29	1.18	0.76	0.85	2.73	1.46	9	24	47	21	23	15	12	63	29
TCONS_00008566	1.05	1.31	1.44	2.32	1.8	2.73	1.96	1.94	1.34	71.64	63.1	90.41	134.08	123.88	189.51	97.29	156.65	93.6
TCONS_00008639	0.58	0.22	1.28	1.86	0.74	1.22	0.87	0.95	1	36.31	9.91	74.22	98.98	46.67	78.1	39.65	70.85	64
TCONS_00008640	0.09	0.14	0.2	0.11	0.18	0.37	0.12	0.24	0	5.69	6.09	11.78	6.02	11.33	23.9	5.35	18.15	0
TCONS_00008676	0.52	0.21	0.48	0	0.33	0.32	1.12	0	0.1	58	16.15	49.08	0	37.14	35.87	90.61	0	10.85
TCONS_00008677	0	0.57	0.31	1.91	0.91	1.17	0.19	0.81	1	0	45.85	32.92	184	103.86	135.13	15.39	109	116.15
TCONS_00008783	12.55	24.49	27.97	33.27	54.28	24.02	33.71	26.28	28.67	109	147	217	245	482	218	218	279	264
TCONS_00008859	1.25	2.17	2.84	1.59	2.52	1.96	2.19	3.12	1.89	20.19	24.47	41.58	21.69	41.27	32.63	25.92	60.56	31.68
TCONS_00008860	0	0	0	0	0	0	0	0.19	0	0	0	0	0	0	0	0	7.13	0
TCONS_00008877	2.69	2.43	2.52	2.48	1.26	1.66	1.62	0.87	1.5	97.94	62.16	84.21	76.55	46.16	61.64	42.92	37.69	56.07
TCONS_00008914	1.87	1.77	1.81	3.11	1.88	2.03	1.79	0.87	1.41	63	42	56	89	64	70	44	35	49
TCONS_00008921	0.19	0	0.11	1.94	0.57	0.19	0.26	0.79	0	2	0	1	17	6	2	2	10	0
TCONS_00008967	4.5	3.49	4	17.39	6.89	11.93	3.59	2.69	2.91	582	319	479	1909	898	1569.14	337	413	384
TCONS_00008971	2.86	9.37	8.93	18.66	2.6	9.51	1.69	1	5.06	4	8	9	22	4	16	2	2	9
TCONS_00009084	0.36	1.34	0.66	4.29	1.82	1.7	1.14	1.01	1.48	10.4	27.3	17.52	105.93	53.43	50.59	24.15	34.95	44.25
TCONS_00009098	0.64	1.29	0.79	1.69	0	0	0	0.46	0	13.04	18.55	14.82	29.35	0	0	0	11.28	0
TCONS_00009192	1.25	0.58	0.13	0.67	0.52	0.12	1.49	1.11	0.63	31	10	3	14	13	3	27	33	16
TCONS_00009196	0.53	0.34	0.79	0.41	0.13	0.35	0.31	0.18	0.72	20.68	9.26	28.71	13.5	5.18	14.2	8.99	8.64	29.22
TCONS_00009205	0.52	1.44	1.27	2.55	2.08	2.47	3.39	1.79	2.98	5.62	10.72	12.22	23.23	22.71	27.6	26.97	23.34	33.62
TCONS_00009219	0.4	0.02	0	0.18	0	0.26	0.46	0.01	0.08	6.89	0.25	0	2.6	0	4.67	5.8	0.13	1.48
TCONS_00009224	2.73	1.41	0.7	0.56	0	0.95	3.41	2.36	2.36	11.53	4	2.55	2	0	4.32	11	12.58	11
TCONS_00009225	1.03	0.66	0.82	0.17	0.24	0.51	0.39	0.29	0.37	86.47	39	63.45	12	20	43.68	24	29.42	32
TCONS_00009275	2.71	5.65	7.21	8.67	9.13	9.17	10.97	13.25	17.06	117	172	287	318	399	405	346	682	758
TCONS_00009288	1.63	0.98	1.67	0.5	0.41	0.26	1.07	1.31	1.47	31	13	29	8	8	5	15	30	29
TCONS_00009350	0	0	0	0	0	0	0	0	0	0	0	0	0	0	0	0	0	0
TCONS_00009380	32.17	88.12	30.26	6.24	10.72	2.65	10.07	16.64	14.24	441.77	843.6	376.43	72.74	149.67	37.62	102	276.07	204.33
TCONS_00009441	2.74	0.89	0.35	0	1.19	0.58	3.65	1.11	1.56	18	4	2	0	8	4	18	9	11
TCONS_00009521	0.51	0.27	0.7	6.96	6.31	9.05	3.62	2.27	1.89	8	3	10	93	101	147	42	43	31
TCONS_00009541	1.29	0.35	1.5	0.6	0.9	0.62	1.77	1.23	0.85	21.19	4	22.48	8.3	15	10.59	21.35	24.36	14.54
TCONS_00009630	0	0	0	0	0	0	0	0	0.86	0	0	0	0	0	0	0	0	3
TCONS_00009645	0.89	3.01	0.79	2.86	2.92	3.27	4.85	4.53	4.41	32	76	26	87	106	120	127	194	163
TCONS_00009646	0.34	0.81	0.79	1.09	0.83	1.97	0.09	0.24	0.52	11.41	19	24.16	30.95	28	67.1	2.22	9.51	18
TCONS_00009647	0.31	0	0.14	3.25	0	1.66	0.44	0.61	0	13.01	0	5.3	114.94	0	70.74	13.46	30.1	0
TCONS_00009648	0.39	1.19	1	5.64	1.33	1.42	0.38	0.41	0.9	7.58	16	17.53	92.12	26	28.16	5.32	9.39	18
TCONS_00009668	0.63	0.65	0.7	0.11	0	0	0.24	0	0	7	5	7	1	0	0	2	0	0
TCONS_00009692	1.94	7.14	3.88	3.61	4.12	7.8	7.8	0.47	3.8	9.95	24.9	17.32	15.71	21.85	42.63	30.32	3	21.18
TCONS_00009694	1.37	0.34	1.33	0.3	1.05	1.12	1.58	0.69	1.52	42.34	7.35	37.75	7.76	32.81	35.59	35.77	25.42	48.66
TCONS_00009737	1.86	2.96	1.71	0.93	1.45	0.6	1.58	0	0.93	21.9	24.28	18.2	9.31	17.45	7.38	13.77	0	11.49
TCONS_00009738	0.92	1.68	1.22	1.37	1.97	1.21	2.62	3.37	3.12	7.83	9.82	9.22	9.86	17.06	10.76	16.56	34.97	28.1
TCONS_00009764	1.89	2.43	2.13	6.06	7.26	8	6.32	7.01	10.17	61	55	63	166	237	264	149	270	338
TCONS_00009822	2.21	3.41	2.88	2.95	5.5	7.68	6.41	9.04	9.84	38	41	45	43	96	136	81	187	176
TCONS_00009928	2.48	3.13	3.01	1.18	1.36	1.69	2.35	3.5	3.04	273.87	244.39	307.86	110.36	151.94	190.46	188.79	458.73	343.23
TCONS_00009929	1.43	2.03	1.51	0.88	0.95	0.73	1.26	1.53	1.38	120.95	121	117.98	62.9	80.94	62.53	77.35	152.96	119.02
TCONS_00009939	75.49	76.17	88.48	32.04	97.06	36.21	36.45	67.89	45.21	231	154	225	83	312	122	87	269	157
TCONS_00009972	7	7.74	7.8	14.72	11.04	12.73	18.72	16.63	17.94	277.41	215.91	284.53	495.15	442.64	515.61	541.59	785.7	731.52
TCONS_00009973	3.3	1.73	3.66	8.39	6.69	8.18	5.01	5.96	7.59	176.59	65.09	180.47	380.85	361.36	446.39	195.41	379.3	416.48
TCONS_00011013	0.09	0	0	0.08	0	0	0	0.04	0	0.58	0	0	0.46	0	0	0	0.31	0
TCONS_00011188	38.14	29.04	45.14	136.76	33.04	25.98	14.05	10.25	9.84	19.25	8	14.2	57.5	20	19	7	9	8.03
TCONS_00011457	0	0	0	0	0	0	0	0	0	0	0	0	0	0	0	0	0	0
TCONS_00011522	0	0	0	0	0	1.27	0	0	4.78	0	0	0	0	0	2	0	0	8
TCONS_00011718	0	0	0	1.94	0	0	2.64	1.54	0	0	0	0	1.02	0	0	1.59	1.62	0
TCONS_00011911	0	0.47	1.39	1.33	0	0.11	0	5.19	1.29	0	1.38	5.21	4.93	0	0.5	0	28.59	6.18
TCONS_00011913	0	0	0	0	0	0	0	0	0	0	0	0	0	0	0	0	0	0
TCONS_00012218	1.86	0.54	0.83	3.07	3.63	2.6	3.82	4.14	1.28	15	3	6	21	30	22	23	41	11
TCONS_00012280	0	0	2.08	0	4.51	0.98	0	0	0.9	0	0	1	0	4	1	0	0	1
TCONS_00012358	0.27	0.39	0.1	4.16	1.69	2	0.85	1.12	0.26	3	3	1	39	19	23	7	15	3
TCONS_00012455	9.69	13.11	15.5	12.34	71.28	92.45	67.69	85.92	88.1	26	23	34	28	202	276	143	302	272
TCONS_00012477	3.33	2.37	4.12	1.02	1.21	0.53	0.42	1.35	1.65	42.84	21.22	48	11.11	15.87	7	4	21	22.25
TCONS_00012499	0.27	0.19	0.29	0.48	0	0	0	0	0	2	1	2	3	0	0	0	0	0
TCONS_00012506	0.52	1.39	0.99	0	0.15	0.07	0.1	0.25	0.36	7	13	12	0	2	1	1	4	5
TCONS_00012563	383.29	375.29	298.75	477.58	609.77	443.62	714.92	658.12	688.56	497.44	294.65	274.32	522.41	877.2	700.8	792.14	1234.68	1153.14
TCONS_00012641	4.88	4.61	9.75	8.16	7.88	6.86	9.23	5.2	6.84	87.39	57.72	158.98	123.97	143.16	126.39	121.44	111.97	127.28
TCONS_00012649	1.45	0	1.15	2.12	0	0	0	0	0	7.26	0	5	9	0	0	0	0	0
TCONS_00012686	0.32	0.22	0.85	0	0.31	0	0	0	0	2	1	5	0	2	0	0	0	0
TCONS_00012705	0.92	0.71	0.62	4.17	2.09	3.42	1.82	1.64	2.03	13	7	8	50	30	50	19	28	30
TCONS_00012756	4.22	5.27	5.34	4.55	0.43	0	0.05	0.73	0	19.17	16.21	20.95	17.53	2.04	0	0.17	4.18	0
TCONS_00012761	0.12	0.66	0.09	0.19	0.13	0.24	0	0	0.11	1.51	5.59	1	2	1.67	3	0	0	1.41
TCONS_00012808	0	0.7	0.54	0.67	0.32	0.47	0.22	0.6	0.85	0	6	6	7	4	6	2	9	11
TCONS_00012834	0.49	0.56	1.12	5.27	2.46	3.71	2.12	1.99	1.73	15.02	12.02	31.5	137.01	76.19	116.35	47.56	72.7	54.68
TCONS_00012835	2.71	2.31	2.96	6.81	3.35	5.63	1.93	2.3	2.63	83.23	49.99	83.39	177.55	104.23	177.02	43.42	84.25	83.23
TCONS_00012861	0	0	0	6.28	0	0	0	0	0	0	0	0	1.55	0	0	0	0	0
TCONS_00012965	0	0	0	0.31	0.51	0.5	0	0.43	0.62	0	0	0	2	4	4	0	4	5
TCONS_00013112	2.34	1.49	1.85	0.22	0.19	0.37	0.04	0.37	0.71	73.16	32.78	53	5.89	6.13	12	1	14	22.75
TCONS_00013168	4.29	5.44	6.52	3.77	4.79	4.95	3.98	5.76	5.85	51	45	70	38	58	61	35	83	73
TCONS_00013229	2.02	0	0.43	0.3	0.37	0	0	0.41	1.07	16	0	3	2	3	0	0	4	9
TCONS_00013266	0	0	0	0	0	0	0	0	0	0	0	0	0	0	0	0	0	0
TCONS_00013276	0	0	0	0	0	0	0	0	0	0	0	0	0	0	0	0	0	0
TCONS_00013345	1.69	0.82	2.86	2.99	1.24	0.4	1.13	1.95	0.53	12	4	18	18	9	3	6	17	4
TCONS_00013369	1.37	1.06	0.58	3.72	0	0	0	0	0	61.46	33.59	24.09	141.65	0	0	0	0	0
TCONS_00013370	0	0	1.19	0.01	1.26	2.39	0.63	0.57	1.16	0	0	48.35	0.41	56.34	107.91	20.34	30.02	52.9
TCONS_00013379	1.17	2.2	1.21	1.2	0.8	1.47	1.06	1.16	1.07	53.4	70.57	50.73	46.43	36.74	68.28	35.14	63.08	50.19
TCONS_00013380	2.09	0.41	1.6	2.07	1.33	1.7	0.52	1.16	1.3	98.6	13.43	69.27	82.57	63.26	81.72	17.86	64.92	62.81
TCONS_00013383	0	0	0.27	0.27	0.44	0	0.6	0	0	0	0	1	1	2	0	2	0	0
TCONS_00013412	0	0	0	1.75	0	0	0	0	0	0	0	0	4	0	0	0	0	0
TCONS_00013434	0.96	0	0.43	1.34	0	0.76	0	0	0.13	8.5	0	3.41	10.05	0	7.03	0	0	1.19
TCONS_00013442	3.71	2.16	7.78	1.47	0	3.73	4.03	1.56	4.3	3	1	4	1	0	4	3	2	5
TCONS_00013460	2.21	2.18	2.72	6.09	1.77	1.95	0.57	0.18	0.3	42	29	47	98	34	38	8	4	6
TCONS_00013620	3.92	2.26	6.97	11.76	4.25	7.3	2.98	3.15	3.7	57.17	23	92.26	145.54	63	110.04	32.08	55.48	56.28
TCONS_00013669	0	0	0	0	0	0	0	0	0	0	0	0	0	0	0	0	0	0
TCONS_00013722	0.8	0.29	1.11	0.83	1.08	0	3.37	3.45	2.47	8	2	10	7	11	0	25	42	26
TCONS_00013731	0	0	0.14	0.07	0.27	0.05	0.08	0	0.14	0	0	4.52	2.2	9.75	1.91	2	0	4.91
TCONS_00013732	2.34	2.16	3.41	7.96	3.76	5.32	3.51	3.09	3.6	198	129	266.48	571.8	321.25	458.09	216	310	312.09
TCONS_00013737	0	7.24	0.59	0	0	0	0	0	0	0	10	1	0	0	0	0	0	0
TCONS_00013792	1.8	1.37	2.75	2.32	3.35	4.04	2.17	4.48	2.67	43	23	60	47	81	99	38	128	66
TCONS_00013867	0.21	0	0.39	0.56	0.01	0	0	0.77	0	2.29	0	3.85	5.28	0.12	0	0	10.35	0
TCONS_00013868	0.11	2.16	0.15	1.44	0.96	0.76	1.33	0.2	0.69	1.71	23	2.15	18.72	14.88	12	15	3.65	11
TCONS_00013946	0	0	0	0	0	0	0	0	0	0	0	0	0	0	0	0	0	0
TCONS_00013953	0.54	2.23	0	0.61	0	0	0.83	2.15	0	3.51	9.89	0	3.36	0	0	4.01	17.18	0
TCONS_00014001	0.83	2.57	0	0.44	0.06	0	0.49	0.15	1.47	4.47	9.41	0	2	0.33	0	2	1	8.59
TCONS_00014129	0	0	2.57	0	0	0	0	0	0	0	0	1	0	0	0	0	0	0
TCONS_00014186	0.27	0	0.22	1.45	0.86	1.73	1.41	1.02	1.83	3.51	0	2.53	15.97	11.31	23.29	13.5	16.04	24.91
TCONS_00014205	3.41	4.08	6.39	2.92	7.78	6.98	8.44	10.9	12.43	73.88	61.96	126.4	53.66	170.79	155.32	134	282.95	278.8
TCONS_00014263	20.92	42.12	0	5.25	28.17	28.72	4.11	46.61	4.45	5	5	0	1	8	11	1	21	2
TCONS_00014423	0.25	0.24	0.05	0.94	1.45	1.23	0.92	0.53	0.57	6	4	1	19	35	30	16	15	14
TCONS_00014424	8.92	4.13	17.64	10.74	12.94	51.29	31.23	21.35	24.13	4	1	5	4	6.99	34	13.99	17	18
TCONS_00014465	0.97	1.1	0.46	2.06	0.85	3.38	0.99	0.91	2.2	30.77	24.44	13.42	55.15	27.24	109.19	22.84	34.33	71.58
TCONS_00014499	0.62	0	0.34	2.42	0.73	1.39	0.51	0.46	0.36	10	0	5	33	12	23	6	9	6
TCONS_00014584	1.48	1.61	2.22	3.91	4.89	5.14	3.74	3.69	4.49	78	60	108	175	261	277	144	232	243
TCONS_00014599	1.6	3.26	0.91	0.19	1.24	1.66	3.18	0.9	0.59	10	14	5	1	8	11	15	7	4
TCONS_00014604	2.51	3.74	5.07	7.04	9.32	8.26	6.83	6.21	6.36	82	86	152	195	308	276	163	242	214
TCONS_00014697	4.24	6.64	6.49	7.6	8.2	10.27	11.83	8.77	8.66	41.53	45.06	57.01	63.14	82	104.81	86	104.6	89.5
TCONS_00014698	1.82	4.82	1.06	0.53	0	0.5	0	0.14	0	18.94	34.88	9.96	4.73	0	5.38	0	1.81	0
TCONS_00014699	4.24	6.64	6.49	7.6	8.2	10.27	11.83	8.77	8.66	41.53	45.06	57.01	63.14	82	104.81	86	104.6	89.5
TCONS_00014701	1.51	0.54	1.87	1.8	0.72	0.77	0.19	0.13	0.49	100	25	114	101	48	52	9	10	33
TCONS_00014805	1.56	3.69	2.23	3.77	2.36	2.54	1.32	1.72	1.79	60	100	79	123	92	100	37	79	71
TCONS_00015141	1.65	2.51	2.26	3.54	1.9	3.82	1.7	1.91	1.19	17	18	21	31	20	41	13	24	13
TCONS_00015158	39.72	19.47	28.86	38.84	63.47	60.31	100.8	67.25	85.85	357	121	232	296	583	566	674	738	817
TCONS_00015198	0.45	0.09	0.64	0.61	0.57	0.75	0.79	1.34	1.67	7	1	9	8	9	12	9	25	27
TCONS_00015211	0.5	0	5.28	0	0	0.81	1.7	0	0	1.25	0	10.6	0	0	2.26	3.33	0	0
TCONS_00015212	1.56	1.5	3.13	4.23	2.38	1.24	2.72	6.6	8.69	1.75	1	2.4	4	3	1.74	2.67	11	13
TCONS_00015215	0.11	0	0.36	0.5	0	0	0	0	0.81	1	0	3	4	0	0	0	0	8
TCONS_00015222	17.25	30.9	35.24	44.43	64.39	71.15	51.89	42.38	47.08	260	325	482	568	986	1107	576	770	740
TCONS_00015237	0.34	0	0.18	0	0	0	0	0	0	2	0	1	0	0	0	0	0	0
TCONS_00015249	0.06	0.08	0.35	0.06	0.14	0	0.11	0.43	0.12	2.74	2.69	14.69	2.26	6.36	0	3.53	23.58	5.47
TCONS_00015258	4.81	4.29	5.24	7.06	4.73	5.98	3.98	3.74	2.11	348.85	219.87	350.8	434.97	346.55	442.33	210.45	321.92	156.98
TCONS_00015379	3.03	2.16	1.89	3.46	2.52	4.93	1.95	2.04	2.58	248.09	125.01	143.02	240.77	208	411	116.02	198.59	216.01
TCONS_00015465	0.15	0	0	0	0	0	0	0	0	1	0	0	0	0	0	0	0	0
TCONS_00015524	6.84	15.41	8.44	6.63	6.14	6.01	6.56	6.58	7.62	135	213	152	111	123	122	95	156	156
TCONS_00015613	0.67	8.89	11.36	3.41	0.43	1.45	0.29	0	2.02	3	27	44	13	2	7	1	0	10
TCONS_00015646	1.8	0.27	1.51	0.95	0.49	0.66	0.42	0.21	0.42	29	3	22	13	8	11	5	4	7
TCONS_00015710	0	0	0	0	0	0	0	0	0	0	0	0	0	0	0	0	0	0
TCONS_00015866	6.9	8.91	5.35	5.88	3.43	1.65	2.32	3	2.29	101	91	71	73	51	25	25	53	35
TCONS_00015983	0.88	1.86	1.29	1.17	1.17	1.59	1.42	1.42	2.24	74	111	101	84	100	137	87	142	194
TCONS_00016094	0	0.94	1.1	0	0	0.15	0.21	1.3	2.09	0	4	6	0	0	1	1	10	14
TCONS_00016153	1.24	0.77	0.3	0	0	0	0	0	0.21	23	10	5	0	0	0	0	0	4
TCONS_00016164	0.05	0.22	0.39	1.02	0.55	0.25	0.76	1.14	0.29	1	3	7	17	11	5	11	27	6
TCONS_00016312	1.84	3.25	3.24	1.24	0.91	1.1	0.61	0.53	1.13	82	102	133	47	41	50	20	28	52
TCONS_00016322	0	7.41	2.91	9.11	17.47	13.36	11.36	8.24	8.09	0	20	10	31	73	58	35	42	36
TCONS_00016361	3.08	3.98	6.13	7.71	6.82	10.05	10.98	15.84	18.89	87	79	159	185	195	291	227	535	551
TCONS_00016394	0	0.33	0	0.27	0	0	0.31	0.09	1.29	0	2	0	2	0	0	2	1	12
TCONS_00016438	0.79	0.21	0.92	0.7	0.63	0.77	1.88	1.43	1.47	16	3	17	12	13	16	28	35	31
TCONS_00016447	1.63	1.48	2.51	3.85	2.83	3.44	2.1	2.08	2.59	80	51	113	160	140	172	75	121	130
TCONS_00016565	2.16	1.25	2.54	1.67	0.27	0.87	0.58	0.22	1.04	71.05	28.84	76.71	46.7	8.92	29.29	13.91	8.8	35.11
TCONS_00016567	1.7	0.42	2.77	0.38	0.35	0.38	0	0.37	0.37	57.38	10.06	85.87	10.87	11.85	12.99	0	14.97	13.01
TCONS_00016568	0.68	0.23	0.3	1.18	1.02	0.33	0.68	0.38	0.27	38.57	9.1	15.43	56.43	58.23	18.71	28.09	25.23	15.88
TCONS_00016657	0.42	5.53	3.56	2.21	0.11	0.59	0	0	0	8.56	78.48	65.9	38.02	2.35	12.19	0	0	0
TCONS_00016658	0.32	0	0.7	0	3.55	3.66	0.53	0.45	0.55	5.93	0	11.89	0	67.28	70.38	7.23	10	10.69
TCONS_00016660	0.42	1.21	1.31	0.64	0.6	0.64	0.07	0	0.07	50.51	102.52	145.21	64.98	72.37	78.43	5.77	0	8.31
TCONS_00016819	0.13	0	0.06	0.79	1.92	1.32	0.26	0.31	0.06	7	0	3	35	101	70	10	19	3
TCONS_00016856	0	0.14	0	0.35	1.15	0.27	0.66	0	0	0	1	0	3	12	2.91	5	0	0
TCONS_00016860	0.14	0	0.55	0	0	0.29	0	0.11	0.86	5.07	0	19	0	0	11.09	0	4.96	33
TCONS_00016861	0.04	0.19	0	0.16	0	0	0.3	0.59	0	0.93	3	0	3	0	0	5	16.04	0
TCONS_00016869	0.75	0.71	1.54	1.29	0.99	1.01	0.77	0.89	1.31	24	16	45	35	32	33	18	34	43
TCONS_00016914	10.11	23.19	16.07	5.72	9.72	17.96	35.59	40.02	52.43	112.34	178.91	160.76	53.93	110.06	207.19	292.76	539.5	612.29
TCONS_00016931	3.69	3.1	3.05	10.61	4.59	10.01	2.81	1.79	2.59	231	137	176	564	290	639	128	133	166
TCONS_00016987	0	0	0	0.29	0.18	0	0	0	0	0	0	0	4.03	2.94	0	0	0	0
TCONS_00016990	4.13	13.65	9.11	10.7	23.17	19.72	14.4	17.83	21.77	35	80	69	77	201	175	91	185	196
TCONS_00017074	2.76	5.39	4.08	5.58	10.47	12.09	8.32	8.74	10.7	165	227	225	283	632	737	362	621	656
TCONS_00017097	18.23	16.4	16.11	23.31	22.52	30.66	28.06	26.55	29.86	577	365	468	626	721	993	649	1003	974
TCONS_00017107	1.4	1.72	2.44	1.77	0.52	0.62	0.61	0.4	0.33	53	46	85	57	20	24	17	18	13
TCONS_00017116	0.36	1.46	1.12	0.17	0.07	0.07	0.3	0.06	0.07	5	14	14	2	1	1	3	1	1
TCONS_00017149	0	0	0.18	2.13	0.31	0	0	0	0	0	0	1	11.41	2	0	0	0	0
TCONS_00017168	1.02	0.74	1.97	0.61	0.5	0.25	0.79	0.35	0.45	58.7	30.15	105.19	30.11	29.44	14.83	33.17	24.26	26.64
TCONS_00017169	0.75	1.41	0.4	1.06	0.86	0.38	1.05	1.25	1.68	22.61	29.97	11.02	27.25	26.21	11.78	23.19	45.11	52.56
TCONS_00017280	8.02	7.75	8.61	4.92	6.93	4.61	8.84	13.04	11.6	94.57	63.55	91.57	49.2	83.19	56.36	77.06	186.3	143.5
TCONS_00017289	2.37	1.82	1.8	2.98	2.13	3.44	1.58	2.27	3.21	76	41	53	81	69	113	37	87	106
TCONS_00017296	0.15	0.58	0.35	0.48	0.26	0.17	0.16	0.71	0.51	5	14	11	14	9	6	4	29	18
TCONS_00017303	5.65	0.87	10.03	5.02	4.68	6.25	5.46	4.65	5.48	69.01	7.37	110.69	52.04	58.2	79.2	49.34	68.76	70.22
TCONS_00017438	0	0	0	0.03	0.02	0.08	0	0	0	0	0	0	1.67	1.15	5.49	0	0	0
TCONS_00017481	0	0	0.86	0	0	0	0	0.91	0.51	0	0	1	0	0	0	0	2	1
TCONS_00017483	0	0.29	1.37	0	0	0	0	0	0	0	1	6	0	0	0	0	0	0
TCONS_00017499	0	10.34	0	0	0	0	0	0.49	0	0	9	0	0	0	0	0	1	0
TCONS_00017563	1.93	2.67	2.05	2.88	9.25	7.86	1.58	4.15	10.44	72	70	70	91	348	299	43	184	400
TCONS_00017614	1.28	0.67	0.8	1.6	0.87	1.18	0.83	0.65	0.67	142.5	52.92	82.77	150.94	97.43	133.22	67.52	85.41	76.45
TCONS_00017621	0	0	0	0	0	0	1.79	1.6	3.16	0	0	0	0	0	0	26	38	65
TCONS_00017639	2.02	2.11	5.04	6.46	2.76	4.26	3.37	4.54	5.46	49	36	112	133	68	106	60	132	137
TCONS_00017647	0	64.36	0	0	0	0	0	0	0	0	10	0	0	0	0	0	0	0
TCONS_00017683	0.51	1.08	1.01	1.55	0.69	0.09	0.95	0.09	1.1	26.72	40.35	49.3	69.54	36.95	5.07	36.6	5.86	59.78
TCONS_00017684	1.21	0.85	1.06	1	1.05	2.56	1.06	1.63	0.81	66.28	32.65	53.7	46.46	58.05	142.93	42.4	106.14	45.22
TCONS_00017690	0.77	0	0.26	0.77	2.34	0.81	0.97	0.64	0.91	13	0	4	11	40	14	12	13	16
TCONS_00017707	1.61	1.7	2.2	3.64	3.94	4.03	2.6	1.98	2.65	74	55	93	142	183	189	87	108	125
TCONS_00017791	4.13	4.46	3.42	1.69	0.46	1.75	0.07	1.48	1.62	610.34	465.53	467.26	212.17	68.11	262.74	7.04	259.37	244.81
TCONS_00017792	3.89	2.77	3.89	3.73	2.57	2.81	3.13	2.4	3.95	677.66	341.47	626.74	551.83	450.89	498.26	395.96	494.63	703.19
TCONS_00017804	0.9	0.9	0.71	1.5	0.74	1.01	0.92	0.66	0.81	51	36	37	72	42	58	38	44	47
TCONS_00017822	0.49	1.9	0.97	2.62	1.56	2.11	1.21	0.82	0.81	10	27	18	45	32	44	18	20	17
TCONS_00017829	0.41	0.13	0.27	2	0.62	1.84	0.82	0.71	0.21	13	3	8	54	20	60	19	27	7
TCONS_00017993	0	23.82	0	0	0	0	0	0	0	0	9	0	0	0	0	0	0	0
TCONS_00018018	3	0.24	1.11	0.76	0.57	0.82	0.35	1.02	0.15	34.29	1.91	11.49	7.36	6.64	9.76	3	14.1	1.79
TCONS_00018038	0.66	0.32	1.1	0.91	1.72	1.26	0.74	0.99	2.28	6	2	9	7	16	12	5	10.98	22
TCONS_00018064	0.12	0.5	0.7	0.03	0	0.12	0.14	0.48	0.68	5	14	26	1	0	5	4	23	28
TCONS_00018117	0	0	0.29	0.36	0.04	0	0	0.22	0.19	0	0	7	8	1	0	0	7	5
TCONS_00018126	1.19	1.22	1.28	0.64	0.2	0.11	0.49	0.16	0.37	23.99	17.14	23.46	10.92	4.01	2.23	7.16	3.87	7.78
TCONS_00018135	0	1.3	1.8	1.06	1.41	2.17	2.67	2.52	4.11	0	10	18	10	16	25	22	34	48
TCONS_00018230	0.25	0.34	0.27	0.64	0.75	1.69	0.77	0.77	1.8	22.04	21.6	22.38	48.45	67.05	153.35	49.71	80.86	163.96
TCONS_00018237	0	0	0	0	0	0	0	0	0.87	0	0	0	0	0	0	0	0	7.49
TCONS_00018343	0	0	0	0	5.26	0	0	0	0	0	0	0	0	104	0	0	0	0
TCONS_00018344	6.61	3.27	5.63	6.14	0	5.42	3.13	2.88	4.46	128	44.27	99.44	100.85	0	108	44.44	66.89	89.7
TCONS_00018346	0	0	0	4.46	1.36	0	3.11	4.32	5.5	0	0	0	27	10	0	16.62	38	42
TCONS_00018347	0.41	0.39	0.61	0	0	4.38	2.42	0	0	3	2	4	0	0	34	13.38	0	0
TCONS_00018402	0.68	0.81	0.98	2.3	1.92	2.02	1.99	1.35	1.36	49	41	65	140	139	148	104	115	100
TCONS_00018506	10.84	18.99	17.55	10.98	11.71	12.63	20.88	14.4	11.85	311.74	383.63	462.67	267.94	340.66	372.04	439.07	494.56	351.51
TCONS_00018508	0	0.34	0.23	0	0	0	0	0	0.18	0	6.11	5.39	0	0	0	0	0	4.68
TCONS_00018526	0.28	0.96	0.92	0.92	4.14	2.34	4.95	1.4	2.48	5	12	15	14	75	43	65	30	46
TCONS_00018634	0	0.41	0.32	1	1.24	0.8	0.38	0	1.45	0	2	2	6	9	6	2	0	11
TCONS_00018666	1.26	3.73	2.26	2.59	6.1	7.06	18.94	13.77	17.71	16	33	26	28	79	93	178	212	236
TCONS_00018757	0.21	0	0.86	0.68	0.97	0.92	0.76	0.35	0.2	2.58	0	9.48	7.03	12.01	11.62	6.85	5.13	2.6
TCONS_00018781	0	0	0	0	0	0	4.33	0	0	0	0	0	0	0	0	1	0	0
TCONS_00018792	0.1	0.46	0.32	0.97	2.04	0.97	0.81	0.8	0.77	5.96	20.28	18.71	51.74	129.16	61.99	36.95	60.04	49.36
TCONS_00018793	0.77	0.71	0.82	1.66	2.14	2.51	0.94	0.99	1.79	53.04	34.72	52.29	97.26	148.84	176.01	47.05	80.96	126.64
TCONS_00018861	0	0	0.73	0	0	0	0	0	0	0	0	2	0	0	0	0	0	0
TCONS_00018906	3.11	1.94	2.56	3.15	2.02	3.07	2.36	3.12	3.94	827	365	631.77	712.29	540.91	832	457	984.78	1072
TCONS_00018948	0	0	0	0	0	0	0	0	0	0	0	0	0	0	0	0	0	0
TCONS_00018969	183.35	534.61	351.31	63.2	67.54	88.36	58.55	66.1	35.62	709	1386	1156	207	272	370	174	325	153
TCONS_00018970	3.17	2.57	7.11	1.73	3.6	1.73	3.3	3.43	3.18	39	22	79	18	45	22	30	51	41
TCONS_00018989	0.88	0.98	0.51	1.3	2.13	2.68	3.48	3.69	0.6	4	3	2	5	10	13	12	21	3
TCONS_00018998	26.6	29.31	40.24	14.8	36.93	20.92	40.27	39.17	23.95	176	133	235	83	251	146	200	320	170
TCONS_00019024	1.02	1.36	1.37	0.46	0.15	0.1	0.83	1.28	0.91	9.77	9	11.77	3.71	1.47	1	5.87	14.9	9.16
TCONS_00019200	1.06	0.81	0.39	0.17	0	0	0.58	0	0.75	15	8	5	2	0	0	6	0	11
TCONS_00019327	0	0.64	1.81	0	0	0	0	0	0	0	3	11	0	0	0	0	0	0
TCONS_00019492	0	2.13	0	0	0	0	0	0	0	0	4	0	0	0	0	0	0	0
TCONS_00019545	0	1.77	0	0	0.85	1.35	1.14	5.98	3.41	0	4	0	0	3	5	3	26	13
TCONS_00019580	1.78	1.09	2.77	4.59	3.94	4.14	2.52	3.5	3.22	58	25	83	127	130	138	60	136	108
TCONS_00019587	0	0	0	0	0	0	0.9	2.19	3.76	0	0	0	0	0	0	3	12	18
TCONS_00019629	1.52	2.33	4.19	3.14	4.67	7.16	11.56	10.42	3.95	4	4	9	7	13	21	24	36	12
TCONS_00019663	0	0	0	0	0	0	4.24	2.45	3.6	0	0	0	0	0	0	3	3	4
TCONS_00019706	1.33	2.29	3.85	2.61	3.84	2.78	2.9	0.18	1.97	6	7	15	10	18	13.48	10	1	9.75
TCONS_00019707	0	1.01	0.2	1.63	0	0.9	0.46	1.11	0.84	0	4	1	8	0	5.52	2	8	5.25
TCONS_00019740	0	0	0	0	0	0	0	0	0	0	0	0	0	0	0	0	0	0
TCONS_00019771	6.54	7.49	7.91	8.04	8.36	7.41	7.18	5.54	4.47	94	75	103	98	122	110	76	96	67
TCONS_00019797	13.36	112.47	56.46	3.01	12.15	36.44	455.4	333.92	340.39	115	669	434	22	107	328	2920	3515	3108
TCONS_00019936	0.47	0.47	0.62	5.74	2.94	4.83	1.48	0.24	0.78	10	7	12	103	63	105	23	6	17
TCONS_00019975	2.89	0.61	3.09	3.65	3.19	2.89	2.98	0.82	2.26	14	2	13	15	16	15	11	5	12
TCONS_00019977	0.71	0.78	0.78	0.75	0.33	0.63	0.17	0.18	0.35	58	45	59	52	27	52	10	17	29
TCONS_00020024	2.31	1.83	2.09	1.22	1.42	1.53	1.36	0.95	1.63	120	66.97	99.91	53.97	74.34	81.18	51.53	58.53	87.13
TCONS_00020034	0.94	2.54	1.97	4.19	7.67	5.27	5.67	3.57	5.16	42	80	81	159	347	241	185	190	237
TCONS_00020042	1.79	2.7	2.8	5.4	4.46	4.75	3.93	2.68	2.87	136.24	144.82	196.91	348.71	342.14	368.02	217.56	242.1	223.48
TCONS_00020045	0.64	0.39	0.71	2.69	1.29	0.95	0.91	0.41	0.72	49.4	20.93	50.43	175.43	99.76	74.25	51.13	37.86	56.94
TCONS_00020046	0.62	0.8	0.38	1.81	4.42	5.42	3.65	3.62	4	45.14	41.25	25.66	111.86	324.51	401.73	193.31	313.05	298.59
TCONS_00020091	0.55	1.23	0	0	1.32	0	0	0.22	0.25	2	3	0	0	5	0	0	1	1
TCONS_00020609	0.35	0	0	0.41	0	0.82	0	0.56	2.58	2	0	0	2	0	5	0	4	16
TCONS_00020626	0.25	0	0	1.49	1.43	1.35	0	0.26	0	4	0	0	20	23	22	0	5	0
TCONS_00020729	0	0	0	1.39	0	1.75	0.99	2.97	0.68	0	0	0	3	0	5	2	10	2
TCONS_00020812	1.93	1.03	1.41	0.35	0.17	0.42	0.23	0.21	0.37	222	84	150	34	20	49	19	29	43
TCONS_00020814	0.77	1.81	1.68	1.39	1.5	2.68	2.19	1.71	3.48	26.09	43.2	52.6	40.11	51.54	93.26	54.44	69.48	122.08
TCONS_00020830	0.69	0	0	1.64	1.89	6.92	1.64	3.89	0.55	1	0	0	2	3	12	2	8	1
TCONS_00021015	0.02	0	0.04	13.42	15.7	25.37	0.28	0.03	0.08	2	0	5	1465	2037	3320	26	4	10
TCONS_00021059	1.64	2.43	2.26	4.42	3.71	4.72	4.16	2.09	2.41	116.76	122.08	148.39	267	266.09	342.27	215.44	176.63	175.3
TCONS_00021060	0.55	0.79	0.38	0	0.2	0.6	0.24	0.63	0.75	30.24	30.92	19.61	0	10.91	33.73	9.56	41.37	42.7
TCONS_00021140	1.61	2.35	2.47	3.85	2.06	1.3	1.67	1.62	1.63	45	46	63	91	58	37	34	54	47
TCONS_00021154	0.27	0.03	0.29	4.37	2.66	1.6	1.07	0.96	1.16	11	1	11	152	110	67	32	47	49
TCONS_00021186	0	0	0	0	0	0	0	0	0	0	0	0	0	0	0	0	0	0
TCONS_00021187	1.54	0.32	0.74	0.13	0	0	0	0.09	0	14	2	6	1	0	0	0	1	0
TCONS_00021223	1.21	2.17	1.42	2.29	1.64	0.23	1.58	0.38	2.86	5	6	5	8	7	1	5	2	13
TCONS_00021341	0	0.83	0.16	2.53	2.51	3.53	1.53	2.67	1.87	0	4	1	15	18	26	8	23	14
TCONS_00021445	1.02	1.28	1.11	0.95	0.45	0.44	0.63	1	2.04	136.02	121.26	136.96	108	60.01	60.3	61.43	159.1	278.78
TCONS_00021446	0.96	0.49	1.15	0	0.07	0.25	0.37	0.4	0.68	76.98	27.74	85.04	0	5.99	20.7	21.57	37.9	56.22
TCONS_00021578	17.64	23.27	36.05	13.98	21.31	23.31	20.03	60.76	61.61	70	62	122	47	88	100	61	306	271
TCONS_00021582	0.64	0.81	0.78	0.58	0.31	0.28	0.54	0.85	1.12	47	42	53	36	23	21	29	74	84
TCONS_00021677	0	0	0	0.48	0.17	0	0	0	0	0	0	0	7	3	0	0	0	0
TCONS_00021741	0.12	0.41	0.25	0.29	0.63	0.54	1.25	1.13	1.22	9	21	17	18	46	40	66	97	90
TCONS_00021770	0.54	0	1.4	0	0	0	0	0.79	1.79	1	0	2	0	0	0	0	2	4
TCONS_00021775	7.14	8.03	16.18	5.95	16.42	10.99	21.76	24.86	16.57	51.76	40.01	103.95	36.56	122.06	83.76	118.01	221.59	128.27
TCONS_00021776	2.58	7.34	1.92	0.93	2.33	1.36	0.86	0.98	0.6	31.15	61.64	20.89	9.53	28.67	17.07	7.71	14.34	7.64
TCONS_00021777	2.73	3.45	3.09	1.2	1.02	2.78	2.43	2.66	1.31	40.09	35.35	41.16	14.91	15.27	42.18	26.27	47.07	20.09
TCONS_00021818	3.1	2.14	4.06	5	13.48	15.98	11.76	16.17	15.98	70	34	84	96	309	371	195	438	374
TCONS_00021851	1.71	0.98	2.28	9	6.23	8.47	4.65	4.59	5.28	139.76	56.8	172.35	624.62	514.01	705.62	276.57	445.65	442.19
TCONS_00021852	1.14	1.44	1.08	8.25	5.43	8.61	4.47	5.26	6.53	112.24	100.2	98.65	692.38	541.99	866.38	321.43	617.35	660.81
TCONS_00021886	0.42	0.6	0.45	13.28	4.76	4.79	1.4	0.71	0.76	79	80	79	2144	912	926	194	159	147
TCONS_00022060	1.5	2.18	1.62	7.15	9.92	11.87	6.26	6.2	6.71	34.51	35.19	34.05	139.75	231.55	280.68	105.78	171.24	159.99
TCONS_00022061	0.64	0.41	3.43	0.37	1.05	0.26	0.29	0.37	0.93	12.84	5.81	63.21	6.25	21.45	5.32	4.22	9.02	19.54
TCONS_00022062	2.04	0	1.21	5.13	0	0	0	0.23	0.7	34.65	0	18.74	74	0	0	0	4.74	12.46
TCONS_00022095	0.15	0.42	1.21	1.98	0.79	0.35	1.58	0.66	1.38	2	4	15	23	11	5	16	11	19.81
TCONS_00022096	0	0.17	0	0.67	1.23	0.33	0.31	0	0.34	0	1	0	5	11	3	2	0	3.19
TCONS_00022103	11.52	20.33	27.38	14.86	20.07	16.1	37.4	40.35	48.68	64	77	133	70	115	95	157	279	293
TCONS_00022130	0.66	0.14	0	0.47	0.1	0	0.13	0.08	0.19	6.59	1	0	4	1	0	1	1	2
TCONS_00022139	0	1.9	1.32	0.77	1.91	0.75	1.05	2.02	1.35	0	10	9	5	15	6	6	19	11
TCONS_00022153	0.12	0.19	1.3	4.76	2.78	4.02	1.27	2.24	2.61	8.47	9.24	83.32	280.58	195.13	284.64	64.1	184.81	185.99
TCONS_00022154	1.41	1.02	0.36	0.45	0.75	2.16	1.66	0.93	1.59	87.53	44.76	20.68	23.42	46.87	136.36	74.9	68.19	101.01
TCONS_00022158	0.2	0.58	0.9	1.12	0.4	0.39	0.46	0.79	0.2	3	6	12	14	6	6	5	14	3
TCONS_00022163	1	0.33	1.05	0.76	1.05	1.31	1.14	1.28	2.22	65	15	63	42	69	87	54	99	148
TCONS_00022241	3.28	11.09	15.68	14.18	8.67	4.41	5.7	9.03	9.26	27	63	115	99	73	38	35	91	81
TCONS_00022309	0.58	3.69	1.56	1.47	0.66	0.87	0.73	2.01	1.86	13	58	32	28	15	20	12	54	43
TCONS_00022314	0.91	2.24	2.19	0.71	1.16	0.7	0.55	1.11	1.16	31.8	55.01	70.42	20.91	40.82	24.98	14.02	46.31	41.72
TCONS_00022369	6.35	3.98	8.7	6.94	4.33	5.5	1.97	3.49	4.2	238	105	300	221	164	211	54	156	162
TCONS_00022409	1.69	2.49	2.67	5.34	2.64	3.7	1.35	1.49	2.41	122	127	178	327	192	272	71	128	178
TCONS_00022442	1.42	3.16	1.23	2.91	6.11	7.58	4.28	3.91	2.02	34	53	27	59	148	186	75	112	50
TCONS_00022492	0.13	0.44	0.23	0.26	0	0	0.28	0.06	0.17	6.11	15.17	10.45	10.58	0	0	10	3.55	8.36
TCONS_00022493	0.27	0.28	0.74	0.11	0.05	0.23	0	0.44	0.37	15.89	11.83	40.55	5.42	3	14	0	31.45	22.64
TCONS_00022518	5.49	9.42	8.8	8.15	7.54	7.83	5.9	5.82	5.96	205.73	248.35	302.92	259.02	285.39	299.68	161.33	259.92	229.8
TCONS_00022568	0.73	0.53	1.3	4.66	1.64	2.29	0.85	0.67	1.03	33	17	54	179	75	106	28	36	48
TCONS_00022626	1.19	0.94	1.04	9.15	0.97	1.22	1.54	0.81	1.58	57.28	32	46.32	375	47.33	60.24	54.29	46.78	78.58
TCONS_00022627	0.48	0	0.39	0	3.87	4.54	2.87	3.86	4.54	7.72	0	5.68	0	62.67	74.76	33.71	74.22	75.42
TCONS_00022645	0	0	0	0.75	0.71	0.61	0.24	0.3	0.17	0	0	0	7	8	7	2	4	2
TCONS_00022672	7.68	11.79	9.69	2.66	3.21	1.8	4.62	9.05	6.72	170	183	196	50	72	41	75	240	154
TCONS_00022802	0.15	0.21	0.16	0.18	0.15	0	0	0	0	1	1	1	1	1	0	0	0	0
TCONS_00022803	1.31	1.27	0.66	1.37	0	0	0	0.47	0.54	9	6	4	8	0	0	0	4	4
TCONS_00022904	0	0	0	0	0	0	1.78	0.22	3.2	0	0	0	0	0	0	5	1	13
TCONS_00022971	0	2.41	0.75	0	0	0	0	0	0.42	0	15	6	0	0	0	0	0	4
TCONS_00023073	26.24	45.27	63.68	46.75	48.17	29.79	38.53	30.52	32.29	1004	1219	2241	1518	1863	1165	1076	1392	1271
TCONS_00023620	0	1.79	0	0	0	0	0	0	0	0	15.64	0	0	0	0	0	0	0
TCONS_00023621	0.08	7.66	3.11	0.38	0.16	0.16	0	0	0.23	1	66.36	35	4	2	2	0	0	3
TCONS_00024061	4.56	6.83	7.01	0.65	0.24	0.3	0.28	0.52	1.07	132	139	186	16	7	9	6	18	32
TCONS_00024070	1	0.69	1.21	1.37	1.16	0.98	2.21	1.21	1.77	45.82	22.31	51.19	53.31	54	46	73.97	66.41	83.65
TCONS_00024071	0.08	0	1.01	0	0.13	0	0.1	0.06	0.4	1.16	0	13.48	0	2	0	1.06	1.02	6.19
TCONS_00024072	0.09	0.2	0.36	0	0	0	0.39	0.68	0.57	2.45	3.76	8.76	0	0	0	7.53	21.34	15.45
TCONS_00024084	0.55	1.14	0.68	1.51	0.96	1.23	0.59	0.69	0.84	73	107	83	170	128	166	57	108	114
TCONS_00024087	0	0	0	0	0	1.2	0	0	0	0	0	0	0	0	48.28	0	0	0
TCONS_00024088	4.8	5.86	6.96	5.49	5.48	6.6	4.47	4.7	6.04	322.01	277.24	431.18	312.82	371.32	451.11	218.19	374.55	415.53
TCONS_00024091	2.35	0.71	0.34	0.86	9.64	9.27	8.15	10.79	8.4	87.99	18.76	11.82	27.18	364.68	354.6	222.81	481.45	323.47
TCONS_00024163	12.97	24.37	28.83	1.12	3.92	1.73	8.94	11.76	17.06	41	51	76	3	13	6	22	48	61
TCONS_00024164	0	0	1.64	0.33	0.53	0	2.15	4.33	2.48	0	0	5	1	2	0	6	20	10
TCONS_00024200	0.24	1.72	0.42	0.14	0	0	0	0.19	0.22	2	10	3.14	1	0	0	0	2	2
TCONS_00024230	0.17	0	0	0.41	0.51	0	0.92	0.14	0	1	0	0	2	3	0	4	1	0
TCONS_00024233	15.13	55.62	39.05	16.64	19.76	8.17	15.04	16.78	17.86	164.99	421.25	383.35	153.87	219.7	92.61	121.51	222.25	204.85
TCONS_00024268	1.98	1.11	2.73	1.62	2.34	2.73	2.29	1.83	3.29	46	18	58	32	55	65	39	51	79
TCONS_00024324	0.74	0	0.09	0.2	0.13	0.41	1.79	0.4	0.61	8.74	0	1	2	1.53	5	15.55	5.66	7.49
TCONS_00024326	0.26	0	0	0.55	0.11	0.38	1.22	0.8	0.86	3.26	0	0	6	1.47	5	11.45	12.34	11.51
TCONS_00024452	0	0	0	0	0	0	0	0	0	0	0	0	0	0	0	0	0	0
TCONS_00024457	0	0	0	1.71	0	0.13	0	0	0	0	0	0	21	0	2	0	0	0
TCONS_00024482	0.45	1	1.6	0.34	0.25	0.31	1.44	0.64	0.65	14	22	46	9	8	10	33	24	21
TCONS_00024484	5.86	5	6.72	10.39	5.84	7.82	4.68	4.89	6.07	600.44	362	637	904	603.95	816.01	348.68	594.95	636.01
TCONS_00024491	0.89	0.99	0.18	0.44	1.09	0.87	0.55	0.15	0.53	12.84	9.97	2.35	5.35	16	13.03	5.8	2.59	7.95
TCONS_00024492	0.65	1.95	1.13	0.64	0.71	0.61	0.91	1.8	1.11	9.09	18.87	14.16	7.51	10	8.71	9.33	30.26	16.09
TCONS_00024493	0.65	1.31	1.81	0.16	0.44	0.52	3.32	0.74	1.84	10.07	14.16	25.49	2.13	7	8.26	37.87	13.81	29.66
TCONS_00024494	0.94	0.58	0.98	1.49	0.52	0.75	0.45	0.52	1.39	23	10	22	31	13	19	8	15.34	35.3
TCONS_00024495	0.56	0.7	0.67	0.95	0.12	0.55	0.87	0.49	0.45	23	20	25	33	5	23	26	24	19
TCONS_00024601	0	0	0	1.17	0.27	1.04	0	0	0	0	0	0	11	3	12	0	0	0
TCONS_00024634	87.34	136.27	100.59	91.62	158.76	135.66	142.94	159.02	165.38	273.89	282.78	262.86	243.23	522.42	467.44	349.03	644.26	587.1
TCONS_00024635	1.19	71.86	96.15	69.27	29.22	58.3	14.57	4.3	43.49	3.11	122.22	204.14	152.77	80.58	169.56	29.97	14.74	130.9
TCONS_00024646	0.95	1	1.61	1.48	1.35	1.82	0.85	0.55	0.72	54	40	84	71	77	105	35	37	42
TCONS_00024661	0	1.11	0	0.42	1.51	0	0.96	2.65	1.88	0	11.1	0	5.06	22	0	10.17	45.8	28.13
TCONS_00024706	0.3	1.06	0.33	0.26	0.51	0	0.1	0.06	0.35	4	10	4	3	7	0	1	1	5
TCONS_00024845	2.28	3.52	4.04	4.83	2.59	2.97	2.55	1.53	2.07	103	112	168	185	118	137	84	82	96
TCONS_00024864	0.65	0.32	1.01	0.51	1.47	1.42	0.29	0.35	0.79	3	1	4	2	7	7	1	2	4
TCONS_00024995	0.14	0	0.3	0	0	0	0	0	0.14	1	0	2	0	0	0	0	0	1
TCONS_00025046	0.94	0	0.6	0	0	0	0	0	1.19	2	0	1	0	0	0	0	0	3
TCONS_00025072	1.89	1.23	2.34	2.06	4.8	5.12	5.46	4.95	5.37	65	29.64	74	60	167	180	137	203	190
TCONS_00025073	0	0.34	0	0	0	0	0	0	0	0	7.36	0	0	0	0	0	0	0
TCONS_00025111	39.24	58.35	88.35	32.34	37.84	31.86	51.76	48.86	61.6	525	544	1070	367	515	441	511	790	862
TCONS_00025149	15.88	40.17	37.53	32.43	31.73	29.37	32.84	20.25	28.65	63	107	127	109	131	126	100	102	126
TCONS_00025323	1.07	0.86	1.95	1.51	2.33	1.36	3.95	2.81	2.52	30	17	50	36	66	39	81	94	73
TCONS_00025461	0	0	1.85	0.91	4.75	5.05	6.39	8.35	6.15	0	0	23.4	10.81	67.51	73.02	65.85	140.92	89.78
TCONS_00025467	0.74	0	0.28	0.78	0.54	1.07	0	1	0.92	16.25	0	5.56	14.45	11.93	23.9	0	26.2	20.86
TCONS_00025691	0.23	0	0.51	0.73	1.21	0.75	0.94	0.51	1.03	3	0	6	8	16	10	9	8	14
TCONS_00025764	0.11	1.36	0.18	0.26	0.11	0.27	0.53	0.65	0.16	2	17	3	4	2	5	7	14	3
TCONS_00025971	0.41	0.07	0.35	0	0	0.13	0	0.15	1.41	9	1	7	0	0	3	0	4	32
TCONS_00025977	0.55	0.67	1.17	0.36	0.34	0.4	0.2	0.42	0.26	32.44	28.09	63.96	18.37	20.14	24.35	8.74	30.05	15.89
TCONS_00025979	1.7	1.4	3.36	3.24	2.39	4.14	3.28	2.28	1.52	108.51	63.2	197.9	175.47	154.31	269.66	152.82	173.2	99.56
TCONS_00026113	0.85	0.28	0.81	0.11	0	0.06	0.07	0	0	53.28	12.63	47.01	5.86	0	3.85	3	0	0
TCONS_00026114	0.35	1.22	0.76	0.32	0.38	0.15	0	0.06	0.16	20.72	51.37	41.99	16.14	23	9.15	0	4	10
TCONS_00026185	141.57	202.06	262.45	169.21	262.42	122.76	234.63	286.62	246.8	159	135	201	160	331	172	230	478	369
TCONS_00026214	1.39	0.13	4.51	3.69	3.83	2.43	3.63	6.12	5.54	28.05	1.81	83.26	63.45	78.6	50.64	53.97	148.63	116.3
TCONS_00026215	1.67	3.26	1.74	0.99	0.96	1.98	1.59	1.95	1.84	48.95	67.19	46.74	24.55	28.4	59.36	34.03	68.37	55.7
TCONS_00026235	1.02	3.64	2.56	0.34	0	0	0.3	0.12	0.35	14	35	32	4	0	0	3	2	5
TCONS_00026322	4.28	2.54	4.05	3.57	4.09	4.63	4.73	4.03	4.46	120	50	104	85	116	133	97	135	129
TCONS_00026328	103.29	266.11	175.63	150.92	242.08	196.29	249.8	132.94	125.41	1004	1792	1531	1244	2402	1988	1803	1574	1287
TCONS_00026364	1.09	0.82	0	2.51	0	0.45	0.16	0.38	0	9.26	4.82	0	18.04	0	4	1	3.91	0
TCONS_00026430	0.68	0.49	0.98	1.01	0.35	0.76	0.3	0.29	0.49	44	22	58	55	23	50	14	22	32
TCONS_00026500	0	0	0	0	0	0	16.9	0	0	0	0	0	0	0	0	5	0	0
TCONS_00026517	0	0	0	0	0	0	0	0	0.16	0	0	0	0	0	0	0	0	1
TCONS_00026659	0.84	1.45	0.95	0.63	0.15	0.4	0.63	0.47	0.35	33	40	34	21	6	16	18	22	14
TCONS_00026754	1.1	1.54	3.25	0.56	0.38	0.52	0.21	0.95	1.01	14.33	14	38.42	6.25	5	6.98	2	15	13.86
TCONS_00026766	4.3	0.6	4.82	5.09	0	0	0.99	0.3	0.68	11	1	10	11	0	0	2	1	2
TCONS_00026876	0.79	1.3	1.08	0.56	0.14	1.49	0.17	0.37	0.79	38	44	48	23	7	73	6	21	39
TCONS_00026989	0.7	1.68	1.17	0	0	0	0	0.19	0.11	6	10	9	0	0	0	0	2	1
TCONS_00027011	1	0	0	0	0	0	0	0	0	32.15	0	0	0	0	0	0	0	0
TCONS_00027012	0	0	0	1.41	3.58	1.27	3.75	0.84	3.14	0	0	0	37.79	114.64	41.19	86.83	31.69	102.5
TCONS_00027013	0	1.26	1.77	1.46	1.78	3.05	2.13	2.81	0.44	0	28.23	51.9	39.49	57.69	99.72	49.86	107.16	14.55
TCONS_00027036	1.42	1.24	5.31	9.41	19.71	15.16	18.26	23.36	27.43	10	6	33	56	142	112	96	202	206
TCONS_00027044	0.34	0.08	0.36	0.64	0.69	0.31	0.26	0.23	0.34	51.59	9.1	50.48	83.21	107.15	47.47	28.88	41.54	53.46
TCONS_00027092	3.89	3.35	1.11	3.4	0.84	2.19	3.07	1.4	3.23	27	16	6.8	20	6	16	16	12	24
TCONS_00027121	2.17	2.69	2.46	1.49	0.75	1.83	0.85	0.87	1.67	117.29	102.3	122.46	68.37	40.94	100.75	33.3	55.96	92.38
TCONS_00027162	2.27	1.16	1.95	2.32	0.9	1.93	0.88	1.2	1.66	284.44	102.89	225.46	246.27	114.05	246	79.99	178.71	212.41
TCONS_00027173	2.22	3.07	4.93	14.93	6.8	9.52	6.23	3.18	2.64	34.13	33.06	68.93	195.04	106.31	151.24	70.67	58.96	42.36
TCONS_00027174	0.58	0.25	0.4	1.66	0.81	1.3	0.49	0.5	0.4	47.63	14.75	30.3	116.73	67.53	109.37	29.2	49.4	33.53
TCONS_00027175	0.89	1.46	0.95	7.41	1.59	3.87	1.44	0.71	2.14	37.24	43.19	36.77	263.23	67.16	165.39	44.13	35.64	92.11
TCONS_00027286	9.18	23.12	30.2	12.79	6.51	2.8	27.82	56.89	40.63	17	27	43	20	13	6	42	144	91
TCONS_00027333	1.82	2.46	2.27	0	3.87	1.37	0	0	0	22.2	20.86	24.9	0	48	17.27	0	0	0
TCONS_00027334	1.56	1.34	2.64	0.85	0.61	0.94	0.83	1.54	1.28	71.32	42.95	111.04	33	28	44	27.65	83.44	59.79
TCONS_00027335	0.33	1.46	0.66	0.98	0.16	2.2	7.55	2.96	4.54	2	6	3.48	5	1	14	34.18	22.07	29.41
TCONS_00027336	1.29	2.08	0.45	1.16	0	2.04	4.24	5.33	8.05	14.48	16.18	4.58	11	0	23.73	35.18	72.49	94.8
TCONS_00027362	3.18	5.51	7.17	3.02	2.05	2.08	2.05	2.21	2.33	57.39	69.53	117.73	46.23	37.42	38.66	27.09	47.85	43.58
TCONS_00027492	1.94	7.31	21.83	1.53	0	0	0	1.38	0.52	3	7	25	2	0	0	0	3	1
TCONS_00027502	0.37	0.82	0.92	1.36	1.09	1.84	1.21	1.57	1.36	7	11	16	22	21	36	17	36	27
TCONS_00027507	1.39	1.63	1.64	3.71	4.52	3.98	3.59	3.09	3.05	92	76	100	208	302	268	173	243	207
TCONS_00027617	4.55	5.29	8.77	6.31	3.53	4.14	5.35	5.05	3.54	123.77	101.05	218.65	145.57	97.21	115.34	106.56	164.21	99.56
TCONS_00027618	2.07	2.46	3.76	3.86	3.79	3.76	4.81	4.55	6.26	62.55	52.31	104.22	99.02	115.7	116.37	106.16	164.11	194.86
TCONS_00027621	3.36	2.39	2.55	3.81	2.09	3.53	1.92	0.72	2.18	144.68	72.63	101.13	139.41	91.09	155.3	60.28	36.69	96.57
TCONS_00027682	3.43	2.13	2.65	1.68	1.71	2.7	4.9	2.2	2.47	108.88	47.48	77.1	45.26	54.84	87.57	113.55	83.12	80.57
TCONS_00027683	11.05	21.71	13.64	14.26	13.23	10.92	11.5	7.2	9.9	186.12	255.52	208.9	203.74	226.16	189.43	142.45	145.88	173.43
TCONS_00027694	0.73	1.19	2.02	1.91	1.08	1.67	2.43	1.17	1.41	15.7	17.97	39.69	34.86	23.59	36.94	38.42	30.25	31.47
TCONS_00027696	0	1.09	0.09	0	0.31	0.39	0.45	0.08	0.33	0	16.36	1.73	0	6.73	8.56	7.03	2.02	7.42
TCONS_00027911	1.29	1.88	2.25	2.77	2.35	2.95	2.33	2.04	2.53	166	171	268	303	306	387	218	312	333
TCONS_00027924	0.08	0.34	0.02	1.27	0.82	1.08	0.6	0.43	0.49	4.21	12.63	1.14	57.46	43.92	58.9	23.16	27.26	26.97
TCONS_00027960	2.4	1.79	3.83	5.84	3.44	4.68	3.12	2.58	3.81	152	80	224	314	220	302	144	194	247
TCONS_00027985	32.37	82.31	41.34	31	38.73	24.88	27.64	28.21	40.76	175	303	195	142	216	143	113	190	239
TCONS_00028006	3.49	6.18	3.44	5.03	4.1	5.68	5.58	4.41	5.28	94	117	85	115	112	157	110	142	147
TCONS_00028116	4.16	3.53	3.09	0.99	0.83	2.02	0.54	0.54	0.76	84	50	57	17	17	42	8	13	16
TCONS_00028123	1.61	1.64	2.98	2.99	1.27	1.51	1.71	1.54	2.07	49	35	83	77	39	47	38	56	65
TCONS_00028250	6.67	9.49	15.03	2.37	2.83	2.32	0.93	4.95	4.91	39.9	38.83	78.99	12	17.42	14.69	4.18	36.75	31.68
TCONS_00028284	0.86	1.5	1.3	0.75	1.34	1.09	3.38	2.07	2.18	31	38	43	23	49	40	89	89	81
TCONS_00028302	0.68	1.17	1.6	1.09	0.68	0.94	1.73	0.52	0.6	20	24	43	27	20	28	37	18	18
TCONS_00028353	0	0.29	0	0	0	0	0	0	0	0	2.41	0	0	0	0	0	0	0
TCONS_00028354	6.23	5.55	8.6	9.84	3.97	4.44	4.09	3.35	3.87	91	56.59	114	122	59	67	44	59	59
TCONS_00028371	0	2.12	0.33	0	0	0	0.26	0.08	0.56	0	15	3	0	0	0	2	1	6
TCONS_00028441	1.39	0.61	0.72	0.5	0.62	1.63	1.86	0.61	0.8	13.08	4	6.04	4	6	16	13	7	8
TCONS_00028455	0.11	0.04	0.19	0.28	0.07	0.05	0.16	0.27	0.33	12.23	2.97	20.2	27.09	8.31	6.23	13.25	36.45	37.74
TCONS_00028456	0.79	0.83	0.85	2.33	1.24	1.62	1.15	0.66	0.98	113.77	84.03	112.8	282.91	179.69	236.77	119.75	111.55	143.26
TCONS_00028459	0	0	0.08	0.91	0.35	0.37	0	0	0.34	0	0	1.69	16.95	7.87	8.41	0	0	7.69
TCONS_00028460	0.42	0	0.17	0	0	0	0	0	0	8.27	0	2.97	0	0	0	0	0	0
TCONS_00028461	0	0.2	0.55	0.69	2.25	2.88	3.01	0.93	2.27	0	1.48	5.2	6.14	23.96	31.34	23.32	11.86	24.96
TCONS_00028477	0.15	0.44	0	0	0	0	0.2	2.56	0.7	1	2	0	0	0	0	1	21	5
TCONS_00028500	2.19	3.25	4.35	21.47	11.69	16.85	4.28	4.24	4.68	113	118	207	940	609	887	161	260	248
TCONS_00028593	0.57	0	6.76	0	0	0	0.7	4.97	1.4	1	0	9	0	0	0	1	12	3
TCONS_00028780	0.25	0.11	0	0.1	2.12	0.8	1.64	2.51	3.99	6.44	1.97	0	2.07	54.47	20.81	30.53	76.24	104.79
TCONS_00028781	1.66	1.25	2.35	7.77	6.01	6.11	4.93	3.41	2.61	64.56	34.03	84	255.93	235.53	242.19	139.47	157.76	104.21
TCONS_00028892	0	0	0.16	0.17	0.15	0.15	0	0.25	0.14	0	0	1	1	1	1	0	2	1
TCONS_00028975	1.57	1	0.69	1.85	1.04	2.17	1.09	1.16	1.56	289	130	117	289	193	406	146	254	294
TCONS_00029002	0.81	2.44	3.1	2.7	1.92	2.05	2.12	2.25	1.97	25	53	88	71	60	65	48	83	63
TCONS_00029162	3.13	1.01	2.52	2.96	4.02	0.53	0	5.37	0.5	5	1	3	4	7	1	0	12	1
TCONS_00029412	0.15	0	0.16	0	0.14	0	0.13	1.26	0.28	3	0	3	0	3	0	2	31	6
TCONS_00029454	0	0	0.52	0	0	0	0	0	0	0	0	3	0	0	0	0	0	0
TCONS_00029455	0	0	0	0	0.26	0.26	0	0	0	0	0	0	0	2	2	0	0	0
TCONS_00029456	0.22	0	0.56	1.67	0.22	0.43	0.4	0.33	0	6	0	14	39	6	12	8	11	0
TCONS_00029457	0	0.3	0	0	0	0	0	0	0.51	0	6	0	0	0	0	0	0	15
TCONS_00029486	12.05	0	0	7.36	0	5.84	17.71	9.78	5.09	4	0	0	2	0	3	6	6	3
TCONS_00029500	14.34	7.23	5.33	7.13	19.63	12.56	5.49	14.87	15.5	227	79.9	76.62	95.7	315.58	205.12	63.95	283.51	255.55
TCONS_00029501	0	20.94	12.96	16.66	5.95	17.97	19.09	18.94	35.87	0	231.1	186.15	223.3	95.42	292.88	222.05	360.49	590.45
TCONS_00029504	12.54	52.24	21.8	10.15	7.52	8.2	13.27	10.56	10.49	182	529	287	125	111	123	142	185	159
TCONS_00029597	4.99	11.46	6.87	3.17	2.11	3.04	4.99	6.29	6.31	65	104	81	35	28	41	48	99	86
TCONS_00029714	3.21	2.49	3.62	12.13	8.97	13.93	5.74	5.85	7.39	386.91	212.1	403.14	1239.21	1089.87	1706.23	502.7	835.81	910.24
TCONS_00029723	1.66	1.3	2.27	2.34	0.79	1.28	0.56	0.43	0.89	247	136.96	313.34	295.92	118.24	194.35	61.06	76.65	136.11
TCONS_00029724	0	0.07	0.11	0.41	0.55	0.95	0.29	0.24	0.4	0	7.04	14.66	52.08	82.76	143.65	30.94	42.35	59.89
TCONS_00029788	2.66	2.85	5.58	5.74	4.98	8.31	7	10.14	19.44	23	17	43	42	44	75	45	107	178
TCONS_00029951	1	2.54	1.98	2.73	3.29	4.56	5.12	3.91	5.41	18.83	33.57	34.1	43.81	63.02	88.52	70.98	88.64	105.96
TCONS_00029953	1.41	1.27	1.62	2.61	1.35	1.74	0.99	1.27	1.04	96.17	61.43	101.9	151.19	92.98	121.48	49.02	103.36	73.04
TCONS_00029974	0.47	0.87	1.34	0.64	0.27	0.72	0.92	0.62	0.84	7	9	18	8	4	11	10	11	13
TCONS_00030167	0.38	0.31	0.27	0.26	0.28	0.34	0.13	0.21	0.46	12	7	8	7	9	11	3	8	15
TCONS_00030188	2.92	3.45	2.57	4.65	6.9	8.84	16.23	16.13	11.84	34	28	27	46	82	107	140	228	145
TCONS_00030239	0.1	0.85	0	0.23	0.24	0.19	0.27	0.04	0.43	2	12	0	4	5	4	4	1	9
TCONS_00030326	7.84	5.77	6.33	2.91	1.47	2.32	2.62	2.42	2.22	184	95	136	58	35	56	45	68	54
TCONS_00030347	0.71	0.66	1.2	5.88	2.81	3.11	0.91	1.27	1.31	29	19	45	204	116	130	27	62	55
TCONS_00030531	0.45	5.88	3.53	0.27	1.21	0.54	3.03	8.04	5.22	4	36	28	2	11	5	20	87	49
TCONS_00030571	0.29	0.11	0.24	1.13	0.43	0	0	0.06	0	4	1	3	13	6	0	0	1	0
TCONS_00030639	5.4	5.44	6.3	6.13	8.71	7.97	9.27	6.94	8.04	157	111	168	151	256	237	197	241	241
TCONS_00030709	0.63	0.73	0.56	1.74	1.46	3.81	0.85	1.32	1.69	11	9	9	26	26	69	11	28	31
TCONS_00030757	0.7	0.95	0.86	0.65	0.34	0.34	0.29	0.19	0.29	125	120	142	99	61	61	37	41	53
TCONS_00030804	8.89	11.8	11.06	20.34	22.44	24.36	14.03	15.08	18.69	394.77	369.17	452.36	766.72	1007.2	1105.12	454.58	797.72	852.77
TCONS_00030805	4.66	3.03	7.5	7.54	3.97	4.4	2.94	2.46	3.25	231.23	105.83	342.64	317.28	198.8	222.88	106.42	145.28	165.23
TCONS_00030813	3.5	5.86	6.04	5.21	7.73	7.42	3.68	7.34	9.18	53	62	83	67	119	116	41	134	145
TCONS_00030814	5.88	10.49	10.49	5.77	6.59	4.83	6.09	9.39	8.39	75	93.1	120.9	62.38	85.51	63.72	57.34	144.85	111.94
TCONS_00030934	2.49	3.4	4	12.57	8.55	12.93	12.26	8.83	8.83	45	43	66	193	157	241	163	192	166
TCONS_00030943	0.47	0.66	0.18	0.55	0.7	1.38	0.32	0.59	2.1	26.01	26.03	9.36	26.04	39.15	78.6	13.08	39.26	120.09
TCONS_00030944	0.23	0.05	1.32	1.33	1.48	0.86	1.54	1.22	0.43	11.99	1.97	62.64	57.96	76.85	45.4	57.92	74.74	22.91
TCONS_00030961	11.96	12.1	14.96	8.49	13.74	21.55	8.73	9.21	9.53	103	72	115	62	121	194	56	97	87
TCONS_00031079	0.28	0	0.06	0.46	0	0.16	0	0.41	0	5	0	1	7	0	3	0	9	0
TCONS_00031109	0.94	0.84	0.88	1.23	2.76	2.76	1.86	1.69	2.71	27	17	23	30	80	81	39	58	80
TCONS_00031121	1.67	0.9	1.07	6.24	3.84	4.45	4.25	3.75	4.2	24	9	14	76	56	66	45	65	63
TCONS_00031147	2.24	3.06	5.24	9.02	2.96	5.67	2.14	1.87	2.51	50	48	107	171	67	130	35	50	58
TCONS_00031171	1.25	2.07	2.28	2.96	1.79	2.23	1.31	1.14	1.46	131	153	221	263	189	238	100	142	157
TCONS_00031213	0.53	0.53	1.18	1.04	0.7	0.8	0.74	0.94	0.37	41.68	29.27	85.64	69.21	55.5	64	42.3	87.7	29.85
TCONS_00031214	0.51	0.71	0.61	0.16	0.2	0	0.16	0.32	0.77	37.32	36.73	41.36	9.79	14.5	0	8.7	27.3	57.15
TCONS_00031230	0.07	0	0.07	0	0.07	0	0.46	0.22	0.64	1	0	1	0	1	0	5	4	10
TCONS_00031312	1.52	1.2	2.13	2.9	0.97	1.71	0.65	0.76	0.92	350	195	453	566	224	399	108	207	216
TCONS_00031374	2.94	2.78	3.82	7.49	14.61	15.48	7.93	4.35	4.24	50	33	59	108	252	271	99	89	75
TCONS_00031423	0.29	1.41	1.03	0.5	0	0.13	0	0.16	0.77	4.36	14.7	14	6.31	0	2.06	0	2.97	12.01
TCONS_00031445	0.53	0.07	0.28	0.38	0.14	0.29	0.03	0.12	0.13	23	2	11	14	6	13	1	6	6
TCONS_00031446	0.77	5.82	2.44	3.08	3.44	4.36	3.47	3.6	4.86	5	26	14	17	23	30	17	29	34
TCONS_00031461	5.97	6.06	5.9	3.83	2.95	4.7	4.03	6.33	5.67	160	114	145	87	80	129	79	203	157
TCONS_00031634	1.84	0.72	2.06	2.79	1.01	2.03	0.91	0.32	1.6	370.09	102.12	383.48	475.79	205.1	415.18	132.88	75.46	327.85
TCONS_00031635	0.19	0	0.24	0.55	0.76	0.99	0.21	0.32	0	33.98	0	40.22	83.73	135.87	180.04	27.56	67.21	0
TCONS_00031637	3.2	2.57	3.42	3.9	0.95	0.75	0	0	0.61	426.19	241.64	421.38	441.06	127.2	102.13	0	0	83.31
TCONS_00031638	1.1	0.47	0.87	1.35	1.08	2.14	1.19	1.45	1.45	178.73	54.2	130.92	187.29	176.94	354.44	141.21	280.03	241.04
TCONS_00031738	0.17	0.08	0.18	0.13	0	0	0.61	0.84	1.77	3	1	3	2	0	0	8	18	33
TCONS_00031745	13.64	27.82	23.81	5.59	7.91	7.57	9.85	12.69	20.25	325	465	519	113	191	185	172	362	499
TCONS_00031969	0.18	0.25	0.65	0	0.12	0	0.24	0.64	0.28	3	3	10	0	2	0	3	13	5
TCONS_00032046	0.92	0	5.14	0	0	0	0	16.17	0	0.24	0	1	0	0	0	0	8	0
TCONS_00032160	0.18	3.46	1.66	0.64	0	0	0.24	0.44	0.67	1	13	8	3	0	0	1	3	4
TCONS_00032348	0.26	0.37	0.97	2.15	1.8	0.76	0.36	0.4	0.25	5.33	5.37	18.36	37.64	37.67	16.25	5.4	9.91	5.45
TCONS_00032349	3.8	8.77	4.97	11.65	23.91	27.29	20.6	19.87	23.12	63.67	102.63	75.64	165.36	406.33	470.75	253.6	400.09	402.55
TCONS_00032431	1.47	0.43	0.74	0.17	0.29	0.14	0.39	0.12	0.55	10	2	4.47	1	2	0.98	2	1	4
TCONS_00032517	3.24	6.59	6.05	4.93	5.5	6.94	3.03	3.52	3.56	383.3	551	661.53	495	656	835.82	261.01	493.77	431.16
TCONS_00032604	3.55	14.86	15.53	10.99	14.99	16.58	11.86	10.38	14	69	202	275	181	295	331	169	242	282
TCONS_00032629	2.95	1.94	2.65	7.2	2.55	3.52	2.92	2.19	3.35	80	37	66	166	70	98	58	71	94
TCONS_00032632	25.01	74.32	61.86	23.05	26.07	24.34	31.04	53.17	30.2	192	393	422	150	205	196	178	501	247
TCONS_00032733	0.8	0	19.45	0	0	0	0.93	0	2.46	1	0	17	0	0	0	1	0	4
TCONS_00032734	0	9.91	0	0	0	0	0	0	0	0	10	0	0	0	0	0	0	0
TCONS_00032911	2.29	2.28	2.42	4.92	2.09	3.08	2.3	2.02	2.28	205.14	144	200	373.8	189.04	280.86	150	215	209
TCONS_00032973	0.5	1.03	0.99	3.08	0.94	2.2	2.52	1.77	1.18	11	16	20	58	21	50	41	47	27
TCONS_00033363	0	0.15	0.32	2.56	2.15	1.6	2.18	2.7	1.3	0	1.22	3.47	25.98	26.1	19.82	19.26	38.99	16.35
TCONS_00033364	0.63	1.84	3.77	0.84	1.76	2.31	1.27	1.35	2.11	7.65	15.6	41.53	8.65	21.9	29.18	11.43	20.01	26.92
TCONS_00033365	0.03	0.41	0	0	0	0	0.64	0	0.3	1.16	10.45	0	0	0	0	16.63	0	10.91
TCONS_00033366	0.52	0.29	1.13	2.12	0.86	1.32	0.82	0.82	0.65	38.18	14.73	76	131.38	63	98	43.67	71	48.82
TCONS_00033486	1.26	0.75	2.43	12.35	8.45	9.65	5.3	2.19	1.76	109.64	45.94	196.22	915.02	743.7	857.28	336.58	226.41	157.45
TCONS_00033487	2.24	3.5	2.71	20.66	18.8	15.58	2.42	5.17	7.9	195.36	215.06	217.78	1525.98	1651.3	1380.72	153.42	534.59	703.55
TCONS_00033497	0.07	2.88	2.08	0.61	0.67	0.57	1.46	0.76	1.27	1	27.13	25.38	7	9.21	8	14.57	12.39	17.87
TCONS_00033498	0	1.37	0.66	2.26	2.61	0	1.15	1.24	1.65	0	5.87	3.62	12	16.79	0	5.43	9.61	11.13
TCONS_00033778	21.59	24.36	40.43	24.16	20.16	14.46	20.28	22.67	26.86	315	248	535	299	299	218	218	399	409
TCONS_00033794	0.67	1.23	1.94	1.99	3.11	1.59	1.12	0.68	2.03	4	5	10.08	10	19	10	5	5	13
TCONS_00033810	6.2	17.03	31.57	10.49	12.48	6.03	7.21	13.15	14.39	46	87	208	66	95	47	40	120	114
TCONS_00033960	0.45	1.03	1.08	0.66	0.5	0.78	0.57	0.16	0.86	7.74	12.5	16.99	9.68	8.69	13.9	7.28	3.27	15.39
TCONS_00034058	0.94	0.54	1.62	1.27	1.48	1.34	1.1	0.84	1.05	61	25	97	70	97	89	52	65	70
TCONS_00034072	1.44	1.17	1.41	3.6	0.8	1.64	1.06	1.36	1.16	82	47	74	174	46	95	44	92	68
TCONS_00034150	0.87	0.89	1.4	1.43	0.48	1.01	3.63	1.83	2.87	43	31	64	60	24	51	131	108	146
TCONS_00034188	58.12	80.59	113.49	128.46	152.68	103.28	87.42	96.58	77.31	235	219	392	440	642	451	271	495	346
TCONS_00034200	1.35	0.76	0.85	0.64	0.52	0.8	0.21	0.27	0.66	155.94	61.78	90.93	62.09	60.24	93.9	17.79	36.3	78.09
TCONS_00034452	0.52	0.32	0.43	0.44	0.23	0.28	0.31	0.26	0.38	25	11	19	18	11	14	11	15	19
TCONS_00034569	0.14	0.2	0.48	0.46	0.43	0	0	1.13	1.27	3.9	3.95	12.41	11.08	12.47	0	0	38.23	37.16
TCONS_00034571	0	6.48	1.06	0.44	0.14	0	0	1.41	1.99	0	46.78	9.92	3.92	1.53	0	0	17.77	21.84
TCONS_00034572	0.01	0.94	1.15	0	0	0.69	1.06	0	0	0.1	9.28	14.67	0	0	10	11	0	0
TCONS_00034582	0	0	0	3.06	8.37	0	2.5	22.36	0	0	0	0	1	4	0	1	16	0
TCONS_00034583	0.33	1.33	1.89	0.66	1.46	0.43	0.48	0.59	0.17	7.42	21	39	12.65	33.31	10	8	16	4
TCONS_00034646	2.46	9.05	7.68	0.34	0.14	0	0.39	3.05	14.31	17	43	47	2	1	0	2	26	106
TCONS_00034726	0.47	2.15	0.41	0.33	0.73	0.36	0.5	0.31	0.27	5	16	4	3	8	4	4	4	3
TCONS_00034796	0.65	0.99	0.79	1.54	2.18	4.45	1.26	3.03	0	2	2	2	4	7	15	3	12	0
TCONS_00034798	1.83	0.84	1.96	2.29	1.43	2.16	0.71	1.33	1	167	54	165	177	132	201	47	144	93
TCONS_00034817	0.52	1.69	0.65	0.62	0.39	0.82	2.76	0.38	0.69	8	18	9	8	6	13	31	7	11
TCONS_00034929	1.2	0.75	1.29	1.69	0.67	1.27	0.58	0.58	0.73	285	126	282	340	161	306	100	164	177
TCONS_00034935	0	0.51	0	0	0	0	0	0.12	0	0	26.72	0	0	0	0	0	10.7	0
TCONS_00034938	0	0.01	0.52	0	0.13	0	0.43	0	0	0	0.38	24.38	0	6.8	0	16.02	0	0
TCONS_00034979	1.06	13	4.35	0.62	2.53	0.73	0.69	1.04	1.19	4	33	14	2	10	3	2	5	5
TCONS_00035092	2.34	5.79	5.35	8.79	14.48	15.13	17.95	16.22	17.55	21	36	43	67	133	142	120	178	167
TCONS_00035228	0.11	0.34	0	0.15	0	0.17	0	0.06	0	9.42	19.69	0	10.68	0	14.75	0	5.69	0
TCONS_00035229	0	0	0.1	0.55	0.5	0.59	0.16	0.53	0.56	0	0	5.49	27.43	29.41	35.41	6.84	36.7	33.87
TCONS_00035230	1.01	0.68	1.25	1.18	0.21	0.22	0.33	0.05	0.07	101.58	48.31	116.51	100.76	21.13	22.45	24.01	5.61	6.73
TCONS_00035231	0	0	0	1.79	0.62	0.64	1.2	0	0.11	0	0	0	103.13	42.46	44.39	59.15	0	7.4
TCONS_00035261	1.28	1.36	1.83	1.83	3.23	2.96	3.54	2.8	2.51	32	24	42	39	82	76	65	84	65
TCONS_00035308	14.36	17.43	17.27	25.17	18.97	27.57	24.08	19	22.71	422.39	360.14	465.92	627.96	564.38	830.15	517.74	667.31	688.65
TCONS_00035331	0.07	0	0.09	0	0.02	0.1	0.32	0.45	0.56	5.58	0	7.09	0	1.94	8.33	19.78	44.82	48.37
TCONS_00035349	4.09	7.34	7.08	9.99	9.82	12.19	6.55	5.06	6.06	25.19	30.95	38.36	52.19	62.27	79.41	30.36	38.65	40.19
TCONS_00035353	0.91	1.82	1.42	4.82	3.31	4.23	1.83	2.09	1.3	24.81	35.05	35.64	111.81	91.73	118.59	36.64	68.35	36.81
TCONS_00035414	0.15	0	0.51	0	0	0	0	0.6	0.85	3	0	9	0	0	0	0	14	17
TCONS_00035449	10.17	10.34	13.03	37.84	26.67	41.76	17.03	13.65	13.01	134.27	95.12	155.71	423.8	358.18	570.64	165.96	217.92	179.64
TCONS_00035455	1.1	1.23	2.54	7.24	0.69	1.25	0.39	0.4	0.5	34.87	27.38	73.83	194.17	22.07	40.46	9.04	15.08	16.36
TCONS_00035468	1.67	0.22	2.23	4.01	0.75	1.76	0.59	0.38	0.79	66	6	81	134	30	71	17	18	32
TCONS_00035471	25.1	51.02	50.91	85.37	165.8	111.48	99.45	109.66	109.05	92	125	158	265	634	444	281	513	446
TCONS_00035481	0	1.91	0	0	0.63	0	0	0	0	0	131	0	0	62	0	0	0	0
TCONS_00035482	3.85	0	2.54	2.91	0	2.07	1.15	1.48	1.85	377	0	230	242	0	206	82	172	185
TCONS_00035526	1	3.32	3.72	6.73	3.32	0.03	2.22	3.7	6.75	11.52	26.6	38.62	65.69	38.92	0.36	18.88	51.66	81.62
TCONS_00035533	2.63	0.56	1.52	2.11	1.29	0	0.17	0.41	1.6	45	6.71	23.65	30.74	22.37	0	2.15	8.52	28.61
TCONS_00035534	0	2.08	0.84	0.15	0	0	0	0.1	0	0	11.43	5.99	1	0	0	0	1	0
TCONS_00035535	0	1.76	2.43	1.42	1.67	1.47	1.31	1.41	2.54	0	22.86	41.06	22.26	31.31	28	17.85	31.48	48.94
TCONS_00035536	1.67	2.02	4.42	1.51	0.77	0.71	0.58	1.04	2.09	39	33	94.29	30	18.32	17	10	29	50.45
TCONS_00035537	6.36	4.12	6.1	7.06	8.33	14.01	9.93	9.31	9.63	307	140	271	289.03	406	689.61	349	534.64	477
TCONS_00035540	17.21	28.14	35.32	13.27	29.9	21.44	25.64	32.14	28.65	440	505	827	288	774	562	480	983	757
TCONS_00035571	1.35	0.22	1.36	2.48	1.02	2.13	1	0.61	1.26	9	1	8	14	7	15	5	5	9
TCONS_00035667	1.1	0.99	3.88	10.77	6.04	7.75	5.11	4.76	5.06	19	12	61	158	106	138	65	99	91
TCONS_00035734	0.84	1.85	2.14	1.53	2.87	5.52	3.43	3.44	5.22	13	20	30	20	45	88	39	64	84
TCONS_00035739	0.44	0.52	0.67	0.65	0.19	0.19	0.21	0.29	0.04	20.89	17.27	29.16	26.17	8.91	9.14	7.2	16.32	1.84
TCONS_00035740	9.14	19.22	11.18	7.84	10.06	13.33	14.65	12.07	9.43	284.11	419.73	318.84	206.83	316.09	423.86	332.8	447.68	302.16
TCONS_00035805	1.09	1.08	2.64	0	0.78	0.96	1.71	0.2	0.08	14.45	10	31.76	0	10.5	13.18	16.83	3.23	1.12
TCONS_00035806	0.12	0	0	0.45	0.66	0.46	0.52	1.2	0.83	1.27	0	0	3.99	7.12	5.04	4.07	15.29	9.21
TCONS_00035857	4.11	2.89	5.79	3.18	3.44	3.61	3.85	3.02	3.22	672	334	876	441	567	600	457	584	537
TCONS_00035884	1.39	0.86	1.4	2.71	2.05	2.94	1.7	2.08	1.9	37	16	34	61	55	80	33	66	52
TCONS_00035889	0.13	0.31	0.32	0.06	0	0.03	0	0.09	0.13	5	8	11	2	0	1	0	4	5
TCONS_00035908	0	2.38	0	0.48	0	0.38	0	0	0.56	0	8	0	2	0	2	0	0	3
TCONS_00035916	0	0	0	0.04	0	0.1	0	0	0	0	0	0	1.27	0	3.79	0	0	0
TCONS_00035917	0.05	0.5	0.05	0.04	0.26	0.36	0.26	0.25	0.19	1.87	12.33	1.59	1.28	9.13	12.75	6.58	10.59	6.67
TCONS_00035918	0	0.02	0.49	0.23	0.1	0	0	0.21	0	0	0.53	17.19	7.27	3.94	0	0	9.5	0
TCONS_00035919	0.22	0.06	0.58	0.34	0.09	0.17	0.28	0.19	0.44	11.5	2.09	28.61	15.4	4.62	9.32	11.06	12.2	24.14
TCONS_00035930	0	0	0	0	0	0	0	0.75	0	0	0	0	0	0	0	0	1	0
TCONS_00035976	5.06	5.76	5.97	7.27	5.72	9.5	4.53	3.16	4.19	184.69	148.07	200.57	225.2	211.17	354.58	120.8	137.64	157.42
TCONS_00036012	2.66	0.91	1.23	1.86	1.56	1.76	0.67	0.52	0.5	120	29	51	71	71	81	22	28	23
TCONS_00036050	3.75	4.41	4.5	4.76	6.58	7.59	15.61	6.36	9.67	60.27	49.57	65.8	64.94	107.53	125.88	184.76	123.2	161.9
TCONS_00036131	1.07	2.87	2.49	1.35	0.62	1.55	2.23	0.78	1.4	9.66	17.81	20	10.26	5.66	14.55	14.92	8.58	13.32
TCONS_00036135	0.48	1.07	1.4	0	0	0	0	0	0.22	2	3	5	0	0	0	0	0	1
TCONS_00036149	1.66	0.5	4.41	7.85	1.58	3.01	2.13	0.26	1.46	5	1	11	20	5	10	5	1	5
TCONS_00036230	3.14	4.71	8.16	4.61	5.04	2.64	3.66	2.85	4.39	39.53	41.33	92.93	49.23	64.63	34.5	34.07	43.46	57.93
TCONS_00036314	0	0.25	0.17	0	0	0	0	0	0	0	14.5	12.86	0	0	0	0	0	0
TCONS_00036320	1.11	3.13	1.07	0.82	0.64	0.81	0	0.5	0.59	54.03	107.43	47.83	33.68	31.34	40.25	0	28.94	29.36
TCONS_00036383	0.36	0.04	0.44	0.5	0.56	0.47	0.36	0.16	0.09	13.72	1	15.63	16.28	21.59	18.23	10	7.23	3.57
TCONS_00036405	0.17	0.18	0.18	0.15	0	0.2	0.23	0.21	0.36	4	3	4	3	0	5	4	6	9
TCONS_00036422	2.63	3.39	6.56	3.65	1.83	3.81	2.32	2.41	4.18	51	46	116	60	35.99	76	33	56	84
TCONS_00036455	0	4.63	1.96	0.19	0.24	0.04	0	1.63	0.66	0	161.71	89.58	7.92	12.17	2.2	0	95.83	33.71
TCONS_00036456	7.21	3.94	7.27	9.24	5.58	8.97	5.41	5.58	6.79	499.08	192.4	464.63	542.56	390.05	632.76	272.62	459.1	481.63
TCONS_00036487	7.79	13.08	19.24	35.96	24.63	17.69	30.14	9.09	18.13	47	54	102	184	153	113	137	68	118
TCONS_00036588	0.27	0.1	0.66	0.23	0.39	0.45	0.18	1.27	1.78	4	1	9	3	6	7	2	23	28
TCONS_00036650	15.66	12.45	14.41	5.73	4.71	8.36	3.93	4.07	2.85	1150	645	977	357	349	625	210	355	214
TCONS_00036710	8.98	4.51	5.67	4.63	1.69	2.68	2.68	3.32	10.15	469	166	273	205	89	143	102	206	544
TCONS_00036776	7.48	34.92	28.64	0.31	0	0	1.77	3.25	9.32	85.02	275.66	293.2	3	0	0	14.9	44.84	111.22
TCONS_00036800	0	0	0.62	0	0	0.27	2.27	2.4	3.01	0	0	41.38	0	0	20.24	119.73	206.44	222.96
TCONS_00036801	2.11	0.87	0.29	0.35	0.14	0	0	0	0.15	148.98	43.22	18.92	21.12	10.08	0	0	0	10.63
TCONS_00036802	10.07	12.67	10.55	1.37	1.14	2.09	17.37	23.27	26.17	77.02	66.78	71.71	8.88	8.92	16.76	99.27	218.56	213.41
TCONS_00036811	3.01	3.48	5.2	2.06	1.2	1.19	0.61	1.84	1.06	74	60	117	43	30	30	11	54	27
TCONS_00036988	0	0	0	0	0	0.77	0.72	0.22	0.43	0	0	0	0	0	9	6	3	5
TCONS_00037043	0	0.6	2.61	1.19	0.67	0.55	1.24	0.24	0.77	0	5.9	33.43	14.18	9.58	8.02	12.87	4.07	11.32
TCONS_00037044	3.81	0.03	0.67	3.1	1.92	3.21	6.57	3.89	2.92	20	0.1	3.05	13.82	10.42	17.98	26.13	25.48	16.68
TCONS_00037045	0.86	1.14	0.3	0.86	0.54	0.47	1.25	0.38	0.23	14	13	4.52	12	9	8	15	7.45	4
TCONS_00037050	1.64	1.76	1.23	1.24	0.18	0.64	0.3	0.3	0.35	45	34	31	29	5	18	6	10	10
TCONS_00037052	2.01	4.32	5.58	1.62	1.1	1.43	2.59	4.39	4.84	94	142	240	64	52	68	88	244	232
TCONS_00037095	0	0.3	1.12	7.04	5.98	3.52	0.54	0.94	2.34	0	1.81	8.85	52.58	53.82	32.36	3.57	10.07	21.87
TCONS_00037301	6.01	9.68	7.45	7.09	5.59	11.45	6.19	7.29	6.73	75	84	84	75	71	148	57	110	88
TCONS_00037304	0.79	0	0.76	1.6	1.56	0.89	0.29	1.08	1.43	46.39	0	41.66	80.32	93.05	53.85	12.52	75.95	86.79
TCONS_00037305	0	2.62	2.11	0	0	0.13	0.31	0.34	0	0	42	44.06	0	0	2.98	5.12	9.19	0
TCONS_00037370	4.48	4	5.92	14.61	33.2	40.96	33.29	29.37	28.57	115	72	139	318	862	1077	625	901	757
TCONS_00037472	0.82	0.46	0.59	0.15	0.23	0.21	1.07	1.51	1.34	45	18	30	7	13	12	43	99	76
TCONS_00037646	0.2	0.25	0.47	0.89	1.15	0.84	1.1	0.57	1.51	3.36	3	7.24	12.91	19.93	14.88	13.77	11.62	26.87
TCONS_00037647	0.92	1.59	0.46	0.45	0	0.35	0.98	0	0.78	67.02	81.14	30.53	27.68	0	25.8	51.73	0	58.13
TCONS_00037648	0.63	0.18	0.98	2.39	1.12	1.25	0.93	1.5	0.83	58.56	11.83	84.65	189.22	104.8	118.79	63.27	165.38	79.16
TCONS_00037649	0.96	4.55	1.96	0.14	0.17	0.39	0.09	0	0.35	18.05	60.03	33.59	2.19	3.27	7.53	1.22	0	6.83
TCONS_00037766	0.56	0.24	0	0.79	0.21	0.22	0	0.05	0	10	3	0	12	3.86	4	0	1	0
TCONS_00037767	1.27	2.05	0	4.52	0.08	4.84	0	5.45	0	2	2	0	6	0.14	9	0	12	0
TCONS_00037971	5.58	7.42	7.19	17.6	16.55	12.44	12.78	8.7	10.19	83	77	97	222	250	191	140	156	158
TCONS_00038126	1.29	1.87	0.26	4.3	11.95	14.39	16.72	14.8	22.15	11	11	2	31	104	128	106	154	200
TCONS_00038149	0	0	0.09	0.66	1.34	1.79	0	0	0.08	0	0	1	7	17	23	0	0	1
TCONS_00038285	0	0.22	0	0.07	0.05	0.19	0	0.26	0.05	0	6.52	0	2.33	2	8.23	0	12.78	2.1
TCONS_00038286	0.41	0.18	0.27	0.99	3.21	3.5	0.75	0.2	0.04	26	7.88	16	53.69	206.91	227.59	35	15.54	2.9
TCONS_00038306	1.77	1.95	5.17	2.18	1.47	1.3	2.65	2.91	3.19	58.01	45.14	156.16	60.66	48.99	43.68	63.61	114.26	108.09
TCONS_00038307	4.88	8.86	3.25	7.52	29.97	25.21	47.94	42.47	60.33	10.99	12.86	5.84	14.34	72.01	64.32	86.39	127.74	159.91
TCONS_00038356	1.09	2.46	2.38	0.06	1.19	0.41	1.1	0.84	0.51	27.06	42.87	54.04	1.33	29.9	10.56	19.97	25.05	13.1
TCONS_00038357	4.57	3.9	3.71	1.64	0.51	1.02	0.66	1.15	1.45	358.94	216.13	268.96	109.67	40.1	81.44	38.03	106.95	116.9
TCONS_00038421	0.48	0.27	0.21	0.19	0	0.03	0.22	0.74	0.52	15	6	6	5	0	1	5	28	17
TCONS_00038428	0.4	0	0	0	0	0	0	0	0.2	9.81	0	0	0	0	0	0	0	5
TCONS_00038429	0.31	0.09	0.29	0	0.23	0	0.09	0.39	0	9.19	2	8	0	7	0	2	14	0
TCONS_00038479	0.48	3.98	1.8	0.11	0	0.18	0	0	0.27	5	29	17	1	0	2	0	0	3
TCONS_00038485	0.25	0.11	0.6	0.24	0.02	0.02	0.21	0.04	0.34	10	3	22	8	1	1	6	2	14
TCONS_00038495	0.11	0.24	0.69	0.13	0	0.06	0.31	0	0.82	2	3	11	2	0	1	4	0	15
TCONS_00039261	1.48	2.48	0	0	0	0.11	0.31	0.28	0.22	13	15	0	0	0	1	2	3	2
TCONS_00039351	1.53	1.85	1.83	129.63	16.39	36.38	3.55	11.66	3.81	5	4	5	358	56	130	9	49	14
TCONS_00039382	3.12	5.46	4.68	2.89	3.58	3.56	3.59	5.33	5.47	51.46	63	70.3	40.53	60	60.55	43.61	106	94
TCONS_00039383	3.28	2.54	3.51	2.38	1.74	2.65	2.08	1.55	2.07	104.54	57	102.7	64.47	56	86.45	48.39	59	68
TCONS_00039523	1.66	4.38	1.14	1.37	0.48	1.41	0.44	0.94	0.77	10	18	6	7	3	9	2	7	5
TCONS_00039825	0.5	0.86	0.44	1.42	1.29	1.86	1.51	0.84	0.68	10	12	8	24	26	38	22	20	14
TCONS_00039860	6.71	2.1	2.5	5.54	2.08	4.82	2.11	4.86	3.49	60	13	20	42	19	45	14	53	33
TCONS_00039874	1.13	1.75	1.26	1.91	0.4	1.41	1.53	1.34	1.39	14	15	14	20	5	18	14	20	18
TCONS_00039878	4.27	3.88	5.81	5.87	1.89	6.4	3.47	4.95	3.74	60	38	74	70	27	93	36	84	55
TCONS_00039879	4.9	9.09	8.23	5.61	4.6	4.91	8.02	6.69	5.1	39.55	50.68	59.2	38.43	38.06	41.55	48.36	66.23	43.78
TCONS_00040053	2.3	5.9	8.22	6.98	8.58	5.21	8.54	11.07	16.37	134	242	441	345	504	309	362	766	977
TCONS_00040121	0	0	0	0	0	0	0.96	0	0	0	0	0	0	0	0	9.67	0	0
TCONS_00040157	5.56	11.99	9.99	4.7	3.24	8.78	7.53	6.76	9.89	131.42	198.92	216.07	94.31	77.67	213.17	130.48	191.33	241.99
TCONS_00040212	10.83	10.45	1.88	2.86	0	0	0	2.29	0	9	5	1	2	0	0	0	3	0
TCONS_00040221	0	0	0	0	0	0.02	0.12	0.31	0.39	0	0	0	0	0	1.21	5.81	24.4	26.26
TCONS_00040222	1.16	1.17	1.04	0.46	0.23	0.04	0.23	0.25	0.75	104	74	86	35	21	3.79	15.19	26.6	68.74
TCONS_00040488	0.45	0	0.12	0	0.99	0.79	0.46	0.62	0.73	8.14	0	1.9	0	18.08	14.6	6.13	13.46	13.66
TCONS_00040498	0.42	0	0.37	0.42	0.21	0.22	0.49	0.46	0	27	0	22.24	22.9	14	14.45	23.07	35.57	0
TCONS_00040500	0	0.31	0.13	0.26	0	0.11	0.15	0.1	0.14	0	14	7.76	14.1	0	7.55	6.93	7.43	9
TCONS_00040527	2.17	2.89	7.31	5.9	7.35	4.67	12.56	3.29	8.93	10	9	29	23	35	23	44	19	45
TCONS_00040580	335.48	614.49	360.65	299.49	405.93	211.48	308.86	807.78	1007.14	8485	10908	8352	6427	10396	5485	5719	24443	26323
TCONS_00040652	6.43	10.16	8.23	7.19	22.66	20.21	26.96	30.35	33.11	115	127	134	109	411	372	354	652	615
TCONS_00040661	0.81	0.32	0.86	1.72	0.57	2.4	0.59	0.69	0.75	20.87	5.84	20.23	37.75	14.87	63.52	11.12	21.41	19.86
TCONS_00040795	1.45	1.67	3.04	1.87	1.16	2.23	1.25	1.11	1.72	99	80	191	108	80	155	62	90	120
TCONS_00040806	5.98	24.79	19.04	15.43	11.32	15.68	24.83	16.5	24.96	154	448	449	337	295	414	468	508	664
TCONS_00040819	0	0	0.18	0	0.07	0.12	0.49	0.12	0.18	0	0	10	0	4	7.46	21	8.23	10.67
TCONS_00040820	0.12	0.2	0	0.38	0	0.13	0	0.3	0.12	6	7	0	16	0	6.54	0	17.77	6.33
TCONS_00040968	2.52	3.98	3.79	2.76	1.47	1.82	2.02	0.93	2.59	33.81	37.13	46	31.36	20	25.2	20	15	36.29
TCONS_00040970	0.58	0.71	0.84	1.28	0.93	1.16	0.47	0.71	1.38	32.19	27.87	43	60.64	52	65.8	19	47	78.71
TCONS_00041006	0.46	0	1.51	0.68	0.79	0.67	0.47	0.67	1.16	8	0	23.88	10	14	12	6	14	21
TCONS_00041008	0	1	0.13	0	0	0	0	0	0	0	13	2.12	0	0	0	0	0	0
TCONS_00041103	0.52	5.07	3.06	0.31	0.13	1.44	0.87	6.17	4.33	4	27	21	2	1	11.67	5	58.49	35.62
TCONS_00041104	0	0	0	0	0	0.25	0	0.69	0.67	0	0	0	0	0	2.33	0	7.51	6.38
TCONS_00041162	0.77	1.19	1.04	1.26	1.4	2.3	1.85	0.34	2.22	13	14	16	18	24	40	23	7	39
TCONS_00041259	15.03	10.81	1.47	17.74	13.24	17.38	0	8.49	13.56	60	29	5.02	60	55	75	0	43	60
TCONS_00041260	0	0	3.36	0	0	0	3.94	0	0	0	0	12.49	0	0	0	13	0	0
TCONS_00041261	0	0	3.36	0	0	0	3.94	0	0	0	0	12.49	0	0	0	13	0	0
TCONS_00041353	2.43	10.43	9.6	0.77	1.58	1.53	18.55	8.78	11.91	15	44	52	4	10	10	86	67	79
TCONS_00041520	0.51	0.88	0.99	0.34	0.39	0.74	1.68	1.27	2.7	14	17	25	8	11	21	34	42	77
TCONS_00041533	1.2	3.41	2.42	1.89	3.48	3.57	3.5	3.37	3.51	56	112	104	75	164	170	119	187	168
TCONS_00041619	0	2.32	3.61	0	0.57	0	0.58	2.12	4.34	0	11	22	0	4	0	3	18	32
TCONS_00041620	0.9	3.53	2.4	0.97	0.33	0.66	0.8	0.64	0.73	22.42	61.63	54.7	20.5	8.26	16.89	14.68	18.93	18.87
TCONS_00041621	1.3	0.74	1.7	1.02	0.98	0.87	0.56	0.66	1.03	34.58	13.87	41.3	23	26.24	23.61	10.82	21.07	28.13
TCONS_00041623	1.3	0.74	1.7	1.02	0.98	0.87	0.56	0.66	1.03	34.58	13.87	41.3	23	26.24	23.61	10.82	21.07	28.13
TCONS_00041624	0.9	3.53	2.4	0.97	0.33	0.66	0.8	0.64	0.73	22.42	61.63	54.7	20.5	8.26	16.89	14.68	18.93	18.87
TCONS_00041639	1.64	0.68	1.27	1.16	0.81	1.79	0.75	1.55	1.8	25.97	7.58	18.26	15.62	12.98	29.31	8.7	29.56	29.67
TCONS_00041664	0.3	0.38	0.86	0.69	0.76	0.45	0.57	0.68	0.62	19	17	50	37	48	29	26	51	40
TCONS_00041684	8.3	14.82	19.25	5.36	6.97	4.08	9.45	8.36	7.96	84	104	175	46	72	43	71	103	85
TCONS_00041693	1.12	1.23	0.59	0.55	0.29	0.56	0.15	0.36	0.24	31	24	15	13	8	16	3	12	7
TCONS_00041853	1.03	4.27	0.67	0.36	2.1	0.71	0.25	1.57	2.46	17	49	10	5	35	12	3	31	42
TCONS_00041870	2.16	1.94	3.05	3.02	2.33	3.05	3	2.7	3.06	65	41	84	77	71	94	66	97	95
TCONS_00042123	2.88	7.2	11.67	4.63	8.09	7.26	9.5	7.64	11.19	47	82	173	64	134	122	114	150	190
TCONS_00042215	0.13	1.41	0.71	0.23	0.06	0	0.63	0.25	0	2	14.94	9.8	3	1	0	7	4.54	0
TCONS_00042289	2.88	7.52	4.76	2.56	5.78	6.64	5.25	5.38	7.42	53	97	80	40	108	126	71	119	142
TCONS_00042459	1.76	0.4	0.49	0.39	0.39	0.03	0.92	0.63	0.97	63	10	16	12	14	1	24	27	36
TCONS_00042555	0.62	0.65	0.23	0.31	0.53	0.33	0.9	1.31	1.67	35	26	12	15	30	19	37	88	97
TCONS_00042729	8.28	11.3	12.14	0	6.56	5.84	4.28	4.32	1.99	47.9	44.64	61.51	0	39.09	35.78	18.69	31.04	12.42
TCONS_00042730	3.42	2.01	2.72	5.15	2.31	6.06	1.9	1.87	2.38	253.83	105.48	186.33	324.19	172.8	458.47	102.68	164.91	180.92
TCONS_00042733	1.5	1.75	3.18	0.13	0.73	0.15	0	0.24	0.36	37.73	30.85	73.13	2.74	18.67	3.8	0	7.15	9.32
TCONS_00042791	0.38	0.48	1.14	18.48	9.98	12.2	2.1	2.19	0.65	16	14	44	656	422	521	64	109	28
TCONS_00042852	0	0	0	2.54	1.1	1.74	0.54	0.67	0.51	0	0	0	262.53	135.54	215.5	47.46	96.39	63.99
TCONS_00042853	1.33	0.84	1.28	0.11	0.21	0.23	0.19	0.12	0.31	165.88	73.89	148.35	11.76	26.85	29.72	17.71	18.48	39.35
TCONS_00042854	1.55	0.96	0.9	0.17	0.26	0.23	0.05	0.24	0.17	193.12	85.11	103.65	17.71	32.61	29.78	4.83	35.13	21.66
TCONS_00042881	2.34	2.44	3.15	1.46	1.78	2.45	4.96	3.28	2.73	42.04	30.75	51.57	22.33	32.5	45.44	65.64	70.85	51.02
TCONS_00042883	6.01	10.13	11.95	4.66	5.61	4.04	2.33	0.85	7.5	70.96	83.25	127.43	46.67	67.5	49.56	20.36	12.15	92.98
TCONS_00042905	1.7	0.99	1.1	0.97	0.52	0.96	0.53	0.66	0.71	59.83	24.47	35.66	29.01	18.42	34.44	13.56	27.88	25.62
TCONS_00042915	7.72	14.41	15.75	11.27	6.64	5.53	9.24	9.29	9.8	134	175	249	166	117	99	118	194	177
TCONS_00042950	0	0	0	0.15	0	0	1.65	1.01	0.93	0	0	0	1	0	0	10	10	8
TCONS_00043078	0.17	0	0	0.4	0.98	0	0.22	0.27	0.31	1	0	0	2	6	0	1	2	2
TCONS_00043110	0	0	0	0	0	0	0	0	0	0	0	0	0	0	0	0	0	0
TCONS_00043120	0.76	0.58	0.38	0.84	0.25	0.34	0.2	0.04	0.09	47.81	25.73	21.98	44.65	16.15	21.75	8.96	3.34	5.55
TCONS_00043121	2.1	1.31	1.22	3.23	3.86	4.04	2.44	1.83	1.07	60.19	26.27	32.02	78.35	111.85	118.25	51.04	62.66	31.45
TCONS_00043127	1.01	1.11	1	3.53	6.55	6.1	2.37	2.34	2.39	36	28	33	107	237	223	62	100	88
TCONS_00043199	0	0.13	0.8	0	0	0.13	0.96	0.34	0.72	0	1.81	14.81	0	0	2.66	14.28	8.26	15
TCONS_00043200	2.04	0.98	0.11	1.33	1.29	1.34	1.22	1.58	0	45	15.19	2.19	25	29	30.34	19.72	41.74	0
TCONS_00043295	2.35	2.61	1.81	5.21	7.59	8.63	5.17	2.15	3.76	52.94	41.25	37.17	99.48	173.24	199.58	85.36	58.05	87.66
TCONS_00043297	2.35	1.69	2.13	4.66	3.87	4.64	1.95	1.24	1.65	165.06	83.75	137.83	277.52	273.76	331.42	99.64	102.95	118.34
TCONS_00043317	0.21	0.68	1.47	1.32	0.53	0	0	0.86	0.16	7.42	16.76	47.52	39.54	19.05	0	0	36.12	5.92
TCONS_00043394	4.09	1.36	4.69	0	0.73	0.67	0.95	0	0	5	1	4	0	1	1	1	0	0
TCONS_00043395	3	4.8	5.58	1.09	0.48	0.83	0	1.02	0.72	81	91	138	25	13	23	0	33	20
TCONS_00043404	2.13	2.2	2.84	2.54	3.38	3.49	4.39	3.55	3.54	137	100	169	139	220	229	206	272	234
TCONS_00043463	0.45	0	0.34	0.49	0.4	0.12	0.72	0.6	0.34	12.59	0	8.55	11.61	11.29	3.34	14.59	19.82	9.81
TCONS_00043464	0.83	0.48	0.59	1.17	0.85	1.03	0.61	1.14	0.84	61.65	25.28	40.63	73.29	63.5	77.8	32.84	100.36	63.4
TCONS_00043477	4.14	0	5.69	5.73	1.26	0.58	1.64	1.46	1.64	6	0	6	7	2	1	2	3	3
TCONS_00043491	0.84	1.1	1.31	0.89	0.27	1.55	0.28	0.46	0.27	12	11	17	10.79	3.88	23	3	8	4
TCONS_00043493	0	0	0	0.5	1.57	0	0.18	0	0	0	0	0	3.21	12.12	0	1	0	0
TCONS_00043576	3.23	1.86	3.49	6.2	11.4	15.82	10.17	4.27	9.72	8	3	7	13	30	44	20	14	28
TCONS_00043577	0.59	0.18	0	1.56	0.95	0.59	0.34	0.22	0.32	27	5.87	0	60.49	43.98	27.58	11.17	11.84	14.88
TCONS_00043753	0.95	0	0	1.74	0	0.75	1.57	1.43	1.43	16	0	0	25	0	13	19.54	29	25.18
TCONS_00043754	0	1.37	1.65	0	0.59	0	1.83	0	0.39	0	16	25	0	10	0	22.46	0	6.82
TCONS_00043788	0	3.11	0	0	0	0	0	0	0	0	3.96	0	0	0	0	0	0	0
TCONS_00043952	0.85	1.1	0.56	0.6	0.42	0	0.57	0.07	0.32	9.99	9	6	6	5	0	5	1	4
TCONS_00043991	0.48	0.38	0.58	0.78	0.3	1.29	0.3	0.4	0.85	11	6	12	15	7	30	5	11	20
TCONS_00043997	123.33	108.23	418.61	115.89	76.76	47.56	97.5	123.19	132.73	732	439	2180	583	469	299	436	907	850
TCONS_00044083	1.58	2.08	3.89	1.79	1.87	1.84	2.15	1.94	2.18	25	23	56	24	30	30	25	37	36
TCONS_00044283	7.58	20.61	6.79	12.22	40.04	26.94	42.03	25.54	37.41	99.93	189.22	80.97	136.62	536.82	367.41	408.84	406.91	515.79
TCONS_00044284	3.2	4.5	3.16	9.68	6.62	7.52	6.08	3.31	6.36	158.07	156.78	144.03	406.38	330.65	379.59	219.16	195.09	323.21
TCONS_00044285	0	0	0	0	0.12	0	0	0	0	0	0	0	0	12.53	0	0	0	0
TCONS_00044404	1.11	2.51	0.79	0.93	0.46	1.5	0.39	0.83	1.14	47	75	31	33.55	19.7	65.23	12	42	50
TCONS_00044405	0	0	0	0.4	0.36	0.31	0	0	0.28	0	0	0	9.45	10.3	8.77	0	0	8
TCONS_00044423	8.63	27.17	20.62	15.08	7.93	16.24	14.62	12.51	12.23	23.15	47.66	45.23	34.23	22.47	48.49	30.9	43.97	37.76
TCONS_00044432	2.43	3.01	2.05	3.24	1.81	5.17	1.75	2.22	2.21	53	46	41	60	40	116	28	58	50
TCONS_00044444	4.91	5.96	6.48	18.27	7.81	15.1	6.67	5.41	7.13	434	372	529	1371	697	1359	429	568	645
TCONS_00044451	2.74	1.84	2.81	3.02	1.64	2.44	1.5	1.38	1.39	236	112	223.51	221	143	214	94	141	123
TCONS_00044599	0	0	0	0	1.46	0	0.73	0	0	0	0	0	0	11	0	4	0	0
TCONS_00044850	2.28	2.25	3.26	4.78	5.57	8.15	4.57	3.65	4.14	119	83	157	212	294	435	174	227	222
TCONS_00044933	0	0.2	0	0.64	0	0	0	0.67	0	0	1	0	4	0	0	0	6	0
TCONS_00044952	1.55	1.27	1.72	2.12	1.01	1.48	0.94	1.13	1.11	146.3	84.84	150.14	169.51	96.29	141.85	64.25	125.97	107.1
TCONS_00044953	2.92	3.79	4.87	2.65	1.62	2.3	1.96	1.66	2.57	147.64	135.26	226.87	113.6	82.67	118.64	72.11	99.63	133.39
TCONS_00044988	16.11	18.62	14.02	1.88	1.67	4.15	10.71	12.11	16.55	1409	1149.75	1133.4	139.66	147.1	370.06	681.7	1257	1482
TCONS_00044989	0	1.18	2.51	1.22	0.89	0.45	0.77	0	0	0	72.25	200.6	89.34	77.9	39.94	48.3	0	0
TCONS_00045053	0.53	0	0.38	0.69	0.56	0	0.44	0	0	33.07	0	22.19	36.99	35.55	0	20.23	0	0
TCONS_00045054	0.29	0.21	0.49	0.79	0.36	0.74	1.02	1.36	1.75	18.26	9.34	27.88	41.43	22.71	47.06	46.1	100.61	111.11
TCONS_00045055	0	0.38	0	0	0	0.26	0	0	0	0	14.96	0	0	0	14.43	0	0	0
TCONS_00045057	0.84	1.78	0.72	0.99	1.28	1.11	0.39	1.78	1.8	16.67	24.7	12.93	16.58	25.75	22.51	5.66	42.39	36.89
TCONS_00045125	0	0.64	0.04	1.66	5.89	5.2	3.85	1.83	4	0	33.75	2.84	104.87	442.51	394.12	208.54	161.45	304.94
TCONS_00045130	2.72	1.78	2.71	5.71	3.24	5.82	1.33	2.12	1.55	224	103.25	206.16	399.13	269.49	487.88	79.46	207.55	131.06
TCONS_00045150	0.15	0	0.14	1.35	1.24	1.51	0.31	0.29	0	6	0	5	46	50	62	9	14	0
TCONS_00045195	0.15	0.27	0.89	0.92	0.26	0.65	1.07	0.5	0.51	4	5	22	21	7	18	21	16	14
TCONS_00045276	0	0	0	0	0	0	3.54	0	0	0	0	0	0	0	0	1	0	0
TCONS_00045345	1.48	5.21	2.51	0.11	0.08	0.33	1.56	2.37	3.05	78	194	122	5	4	18	60	149	165
TCONS_00045424	11.48	4.04	8.03	1.11	0.19	1.57	2.5	2.73	1.4	399.86	98.92	256.87	32.88	6.82	55.84	63.66	113.53	50.16
TCONS_00045439	0.23	0.25	0.95	1.05	0.04	0.11	0.35	0.1	0.34	7.35	5.66	27.83	28.25	1.39	3.5	8.05	3.71	11.24
TCONS_00045552	0.61	1.39	3.3	0	0	0	0	0	0	2	3	9	0	0	0	0	0	0
TCONS_00045654	0.94	0.62	0.72	0.93	0.78	0.42	0.2	0.18	0.9	13	6	9	11	11	6	2	3	13
TCONS_00045716	0.22	0.11	0.06	0.1	0.18	0.19	0.17	0.38	0.04	8.49	3.06	2.09	3.09	7.1	7.58	4.86	17.2	1.64
TCONS_00045770	2.36	9.98	7.31	3.42	5.6	5.1	5.81	3.16	2.65	70	208	199	86	168	155	126	112	81
TCONS_00046055	0	0.73	0.11	0.24	1.48	0.87	0.14	0.33	2.39	0	5	1	2	15	9	1	4	25
TCONS_00046131	0.77	1.03	1.22	0.75	0.42	0.23	0.12	0.54	0.64	36	34	53	30	20	11	4	30	31
TCONS_00046194	1.48	1.33	0.87	1.77	1.51	2.35	0.93	0.73	1.71	44.47	28	24	45	45.83	72	20.36	26	53
TCONS_00046201	0.83	2.07	1.47	1.4	0.47	1.14	0.16	0.68	0.56	7	12	11	10	4	10	1	7	5
TCONS_00046205	1.14	0	0.14	0.74	0	0.24	0.68	0.41	0.95	9	0	1	5	0	2	4	4	8
TCONS_00046207	0.76	0.72	1.78	0.77	0	0.68	0.67	1.01	1.87	25.95	17.3	55.78	22.2	0	23.74	16.6	41.2	65.5
TCONS_00046352	0	1.39	0	0	0.06	0.69	0.11	0	0.33	0	12.34	0	0	0.75	9.15	1	0	4.37
TCONS_00046353	0.2	0	1	0.3	1.11	1.12	0	0.97	1.87	3.05	0	14	4	17.42	17.89	0	18.06	30.22
TCONS_00046594	0.17	0.2	0.15	0.03	0	0	0.16	0.12	1.21	6	5	5	1	0	0	4	5	44
TCONS_00046610	0.71	1.12	1.11	1.56	0.52	0.69	1.01	0.66	0.19	13.58	14.93	19.27	25.19	10	13.49	14.05	15	3.82
TCONS_00046852	0.68	1.57	0.91	0.96	3.3	2.44	1.99	2.31	2.28	5	8	6	6	25	19	11	21	18
TCONS_00046865	1.32	3.21	5.41	3.23	2.61	2.44	1.57	1.8	1.01	38	65	143	79	76	72	33	62	30
TCONS_00046882	1.28	0.78	1.04	1.3	0.84	1.07	0.35	0.5	0.5	172.37	74.09	129.45	148.94	114	146.4	34.47	80	69
TCONS_00046883	0.26	0.29	0.35	0.13	0	0.16	0.39	0	0.12	26.63	20.91	33.55	11.06	0	16.6	29.53	0	13
TCONS_00046969	9.81	3.44	10.99	11.74	18.37	29.87	24.04	26.78	26.5	135	33	137	137	257	425	244	445	381
TCONS_00047015	0.39	1.24	0.53	2.28	3.58	2.64	4.02	3.06	3.45	8	18	10	40	75	56	61	76	74
TCONS_00047129	0	1.26	0.14	0.88	0.49	0.36	1.16	1.22	0.47	0	7	1	6	4	3	7	12	4
TCONS_00047175	0.28	0	0.46	0.29	0.2	0	0.13	0.46	0	6	0	8.97	5.26	4.29	0	2	12	0
TCONS_00047176	0	1.44	0.48	1.74	1.16	0.38	0	0.81	0.76	0	23	10.03	33.74	26.71	9	0	22	18
TCONS_00047192	0.44	4.61	2.84	2.1	0	0.41	0	0.18	0	2	14	11	8	0	2	0	1	0
TCONS_00047253	0.41	0	3.77	2.33	1.65	2.42	2.94	3.67	4.49	2.02	0	16.04	9.67	8.38	12.67	10.96	22.52	24.02
TCONS_00047327	1.59	3.91	3.98	8.23	2.66	2.28	0.89	2.07	1.75	86.13	149.32	198.69	378.25	145.54	126.12	35.03	133.27	97.56
TCONS_00047345	2.68	4.71	2.76	4.93	4.79	7.27	4.12	3.19	6.47	73	90	69	114	132	203	82	104	182
TCONS_00047403	0.57	0.77	0.38	0.5	0.81	0.75	0.66	0.38	1.24	36.6	34.82	22.27	27.09	52.16	48.59	30.65	28.62	81.04
TCONS_00047404	0.06	0.38	0.85	0.33	0.03	0.39	0.86	0.53	0.29	3.4	14.18	41.73	14.91	1.84	21.41	33.35	33.38	15.96
TCONS_00047428	0	0	7.98	1.97	4.17	0	5.14	10.79	1.07	0	0	3	1	3	0	3	11	1
TCONS_00047438	9.54	22.39	15.4	7.05	6.89	5.96	7.95	11.3	16.28	370	611	549	232	270	236	225	522	649
TCONS_00047598	2.65	2.29	3.34	2.65	1.07	1.25	0.85	0.62	1.67	94.23	57.28	109.23	79.95	38.59	45.56	21.98	26.19	60.98
TCONS_00047599	11.56	7.22	7.47	14.05	5.6	12.06	4.55	4.66	7.34	1704	752	1019	1758	833	1807	487	814	1105
TCONS_00047692	0.04	0.15	0.46	0.42	0.55	0.08	0	0	0	4.74	11.96	47.3	39.91	61.82	9.47	0	0	0
TCONS_00047693	10	11.72	5.59	10.54	6.4	18.39	5.35	5.72	8.53	913.7	756.24	472.32	817.29	590.4	1710.74	355.33	620.79	797.65
TCONS_00047694	0.2	0.12	0.22	0.43	0.22	0.44	0.67	0.61	1	11.15	4.8	11.38	20.8	12.79	25.61	27.67	41.39	57.94
TCONS_00047756	0.72	1.43	0.81	4.79	2.83	2.98	4.02	1.65	2.98	46.48	64.62	47.93	260.68	183.37	194.54	187.59	125.74	196.2
TCONS_00047757	0.21	0	0	0.3	1.66	1.39	0	2.45	1.81	9.35	0	0	11.32	73.63	62.46	0	128.12	81.8
TCONS_00047758	0.01	0.58	0.78	0	0	0	0.13	0.1	0	0.16	10.38	18.07	0	0	0	2.41	3.14	0
TCONS_00047774	1.74	0.85	1.4	3.46	2.69	3.57	3.83	3.02	3.08	58.14	20.08	43.04	98.09	90.94	121.9	93.5	120.51	105.88
TCONS_00047783	2.85	2.31	2.71	7.75	4.62	7.79	3.84	3.41	4.55	177.86	101.92	155.96	410.91	291.06	496.1	174.5	253.49	291.12
TCONS_00047812	2.03	1.94	1.87	1.28	4.27	5.25	3.13	2.08	2.08	30	20	25	16	64	80	34	37	32
TCONS_00047849	25.94	76.62	35.78	39.6	59.29	47.23	37.94	47.99	47.12	238.38	487.26	294.35	308.61	556.61	452.93	259.23	538.12	458.15
TCONS_00047851	6.13	5.06	5.88	5.35	3.31	4.13	3.21	2.58	2.58	510.62	297.74	452.65	378.39	278.39	350.07	194.77	254.88	219.85
TCONS_00047942	1.11	2.05	1.55	3.88	3.53	3.66	2.93	2.13	3.25	53	69	68	157	170	178	102	121	159
TCONS_00048030	0.99	1.4	2.27	2.27	1.61	1.3	1.81	1.26	2.11	23.77	23.49	49.74	45.97	39.1	31.78	31.63	36.13	52.05
TCONS_00048068	0.99	1.14	0.55	1.05	0.58	1.9	0.4	1.14	0.75	10	8	5	9	6	20	3	14	8
TCONS_00048153	0.65	0.76	1.15	0.93	1.63	0.38	1.51	1.72	1.84	32.75	26.72	52.97	39.74	82.82	19.62	55.11	102.48	94.96
TCONS_00048155	2.03	1.96	3.52	2.59	2.72	2.13	1.23	1.76	3.75	24.25	16.28	38.03	26.26	33.18	26.38	10.89	25.52	47.04
TCONS_00048232	2.52	3.94	6.56	6.93	12.09	10.43	13.9	12.5	12.2	73	80	174	170	354	309	294	432	364
TCONS_00048279	0	0	0.13	0.8	0.19	0.35	0.13	0.91	0.61	0	0	2.02	11.35	3.19	6.02	1.62	18.23	10.58
TCONS_00048309	1.54	0	3.32	0	28.1	23.27	16.7	17.16	21.48	9.48	0	17.91	0	177.41	151.04	77.12	130.48	141.96
TCONS_00048582	3.07	1.96	5.68	2.82	4.69	5.02	4.39	3.59	7.81	36	16	60	28	56	61	38	51	96
TCONS_00048632	2.32	2.04	8.42	3.25	4.6	3.14	4.6	3.16	2.79	49.74	30.62	164.77	59.18	99.92	69.14	72.25	81.08	61.84
TCONS_00048633	1.4	4.31	0.5	0.5	4.01	5.4	5.49	6.8	5.64	19.26	41.38	6.23	5.82	56.08	76.86	55.75	112.92	81.16
TCONS_00048649	1.35	2.92	1.79	1.88	2.2	2.64	1.24	3.79	1.25	24.99	38	30.3	29.64	41.54	50.51	16.98	84.56	24.12
TCONS_00048650	0.41	0	0.5	0.67	4.67	3.74	5.75	4.04	8.43	6.01	0	6.7	8.36	69.46	56.49	62.02	71.44	128.88
TCONS_00048677	4.11	4.92	5.12	1.61	0.17	0.25	1.39	0.14	0.33	48	40	54	16	2	3	12	2	4
TCONS_00048732	0.9	2.9	2.97	2.38	1.98	2.02	2.33	2.72	3.43	12	27	36	27	27	28	23	44	48
TCONS_00048745	0.18	0	0	0	0.46	0.42	0	0.39	0.45	3.48	0	0	0	9.09	8.47	0	9.11	9.1
TCONS_00048843	1.78	1.02	2.44	1.34	0.84	1.52	0.97	1.3	1.43	25	10	31	16	12	22	10	22	21
TCONS_00048864	5.25	5.84	5.29	8.42	3.99	8.65	2.62	2.81	3.61	757.12	594.56	706.03	1030.49	579.82	1268.94	274.58	479.96	532.1
TCONS_00048866	1.57	1.27	2.24	3.39	1.64	1.52	1.35	0.37	0.82	30	16.95	39	55.01	31.8	29.98	19	8.54	16.22
TCONS_00048872	1.18	1.11	1.35	1.8	0.58	1.12	0.19	0.34	0.4	178.18	118	188	231	88	172	21	61	61
TCONS_00048901	0.91	1.06	1.07	4.35	2.19	4.12	2.41	1.89	2.45	218	179	237	885	528	1002	420	535	598
TCONS_00048929	0.72	1.11	2.66	0	0	0.54	4.06	3.55	3.3	10	10.84	33.76	0	0	7.85	41.88	59.86	48.26
TCONS_00048930	0	0.1	0.08	0.56	0	0.35	0.33	0.25	1.92	0	1.16	1.24	8	0	6.15	4.12	5.14	33.74
TCONS_00048982	0.47	1.3	0	2.39	4.27	3.37	2.88	3.14	2.81	3.53	6.75	0	15.3	33.03	26.75	16.28	29.15	22.59
TCONS_00048983	0.67	1.61	1.44	4.67	2.91	2.46	4.25	4.94	2.91	4.76	7.93	9.09	28.28	21.31	18.45	22.72	43.46	22.23
TCONS_00049029	31.16	65.95	88.83	65.72	62.87	52.32	61.09	48.24	54.43	608	901	1581	1088	1244	1050	875	1130	1102
TCONS_00049046	6.58	6	10.26	12.22	22.27	30.5	18.47	13.33	19.73	54	34	75	85	187	262	113	134	172
TCONS_00049069	1.36	1.54	4.28	1.43	0.29	0.86	1.81	1.1	1.83	9	7	25	8	2	6	9	9	13
TCONS_00049178	0.64	0.05	2.07	2.63	1.98	1.74	2.33	1.14	1.28	17	1	50	59	53	47	45	36	35
TCONS_00049185	8.4	16.5	8.49	1.24	1.99	1.9	3.12	4.03	0	24	31	20	3	6	6	7	15	0
TCONS_00049187	0	20.43	2.31	0	0	2.11	0	0	2.89	0	8	1	0	0	2	0	0	3
TCONS_00049207	15.05	83.62	40.44	23.16	24.41	10.61	10.79	29.31	20.24	11.46	36.31	19.42	14.79	21.64	10.84	7.64	35.85	22.52
TCONS_00049244	0.27	0.38	0.72	0.16	0.13	0.13	0.18	0.79	1.05	2	2	5	1	1	1	1	7	8
TCONS_00049279	3.31	8.15	5.91	2.33	3.06	3.65	6.4	4.48	6.35	32.15	54.86	51.48	19.23	30.39	37	46.2	52.99	65.15
TCONS_00049427	0.78	0.42	0.64	1.46	1.15	1.58	0.96	1.1	0.97	24	9.03	18.09	38.03	35.66	49.82	21.47	40.47	30.87
TCONS_00049486	0	0	0	0	0	0	1.67	2.34	3.52	0	0	0	0	0	0	10	23	30
TCONS_00049555	0.34	0	0	1.43	0	0.2	0.75	0.56	0	3.26	0	0	11.54	0	1.94	5.31	6.44	0
TCONS_00049642	4.68	3.15	2.45	5.39	3.44	8.5	4.66	3.97	2.79	255	121	123	249	189	472	185	257	156
TCONS_00049707	0	0.52	0.61	1.26	2.42	0.17	0.71	0.86	0.99	0	2	3	6	14	1	3	6	6
TCONS_00049753	0	0	0	0.13	0.11	0.94	0	0	0	0	0	0	1	1	9	0	0	0
TCONS_00049787	8.02	11.43	5.95	0.93	0	0.38	0.8	2.36	2.91	81	80	54	8	0	4	6	29	31
TCONS_00049861	1.29	0.85	1.07	0.89	0.54	0.75	0.34	0.3	0.55	193	89	147	113	81	113	37	53	84
TCONS_00049918	0.35	0.89	0.59	0.18	0.28	0.22	0.28	0.14	0.33	25.86	46.24	40.42	11	20.94	16.22	14.83	12.54	25.15
TCONS_00049919	0.54	0	0.36	1.86	0.74	0.81	0.65	1.01	1.42	36.82	0	22.69	108.38	51.34	56.79	32.6	81.82	99.37
TCONS_00049920	0.5	1.19	0.86	0.54	0.36	0.19	0.32	0.45	0.36	31.32	52.76	49.89	28.62	22.71	11.99	14.57	33.64	23.49
TCONS_00049928	0	0	0	0.33	0	0	0.19	0	0	0	0	0	2	0	0	1	0	0
TCONS_00049972	0.7	0	0.59	0.5	0.56	0.26	1.96	1.01	0.58	4.77	0	3.58	2.91	3.89	1.88	10	8.47	4.26
TCONS_00049973	0.88	0.74	4.5	0.61	1.33	0.34	0	1.16	1.68	5.23	3	23.42	3.09	8.11	2.12	0	8.53	10.74
TCONS_00050419	0.25	0	0.1	0	0	0	0.3	0.46	0.45	15.27	0	5.41	0	0	0	13.51	33.89	28.14
TCONS_00050421	0	0.59	0.15	0	0.15	0.14	0.09	0.27	0	0	15.02	5.12	0	5.36	5.3	2.48	11.42	0
TCONS_00050422	0.48	1.27	0.34	1.05	0.77	0.54	0.97	0.8	0.53	7	12.9	4.44	13	11.36	8.15	10.37	13.96	8
TCONS_00050423	48.26	82.45	67.48	57.04	76.32	59.08	55.78	58.16	64.87	435	514	544	436	703	556	374	640	619
TCONS_00050603	0.6	0.28	0.28	0.2	0.36	0.14	1.35	1.83	1.01	21.45	7	9.1	6	13	5	35	77.46	37.07
TCONS_00050670	3.76	5.4	5.1	6.58	3.7	4.62	2.34	2.42	3.21	330	334	413	490	327	412	149	252	288
TCONS_00050780	44	19.27	22.88	23.61	65.5	77.51	51.22	38.25	28.29	209	62	94	95	322	394	185	228	147
TCONS_00050835	18.5	35.67	46.2	37.51	9.74	19.29	11.16	8.26	17.41	88.35	115.39	190.9	151.75	48.14	98.54	40.5	49.49	90.89
TCONS_00050859	1.38	1.04	8.32	0.81	7.84	2.8	3.51	4.23	4.52	4	2	20	2	24	9	8	16	15
TCONS_00050903	6.5	6.51	5.48	2.7	1.64	1.38	2.12	2.58	3.02	603.53	426.34	469.91	212.78	153.87	130.81	143.16	284.01	286.39
TCONS_00050965	2.7	0.23	1.08	5.82	3.56	3.31	12.27	1.16	1.63	17	1	6	31	23	22	58	9	11
TCONS_00050985	1.62	1.47	1.53	1.83	0.73	0.85	0.44	0.77	0.72	123.81	79.45	107.85	118.6	56.6	66.6	24.75	70.01	56.02
TCONS_00051002	6.55	6.54	5.03	3.24	2.28	4.22	1.82	2.79	3.34	286.7	201.4	202.37	120.45	100.89	188.56	57.93	145.42	150.24
TCONS_00051003	2.71	2.94	2.9	1.83	1.3	1.64	1.18	1.13	1.68	514.19	394.12	508.91	294.4	249.5	315.72	162.21	253.03	324.83
TCONS_00051004	1.38	0.87	1.05	0.62	0.44	0.61	0.73	0.56	0.88	239.73	106.85	168.24	91.44	76.49	107.32	91.85	115.55	155.94
TCONS_00051011	3.1	3.89	2.99	1.82	0.69	1.12	0.57	0.53	1.04	350	310	312	174	79	129	47	71	120
TCONS_00051034	2.44	1.25	0.89	0.2	0.47	0.6	1.71	1.25	0.56	72	26	24	5	14	18	37	44	17
TCONS_00051119	5.09	1.81	5.64	1.86	4.11	3.8	5.59	3.9	5.23	132	33	134	41	108	101	106	121	140
TCONS_00051156	0	6.58	12.39	0	8.43	3.12	1.8	0.28	3.86	0	13.89	32.95	0	28.16	10.91	4.45	1.17	13.9
TCONS_00051243	0.11	0.25	0.14	0.57	0.11	0.22	0.22	0.39	0.36	8	13	10	36	8	17	12	35	28
TCONS_00051274	0.24	0.44	0.26	0.84	0.8	0.85	0.52	0.73	0.41	10	13	10	30	34	36.24	16	36.43	17.58
TCONS_00051319	0.95	0.43	1.52	2.5	0.94	1.28	0.82	0.78	0.99	71	23	105	159	71	98	45	69	76
TCONS_00051336	1.29	1.38	1.57	1.72	0.82	1.24	0.9	0.76	0.69	104	79	117	118	67	102	53	73	57
TCONS_00051420	0.84	1.09	1.08	2.64	3.15	4.39	3.14	2.68	3.75	48	44	57	128	182	256	131	182	220
TCONS_00051592	3.39	3.41	2.87	7.02	4.08	9.52	4.77	4.05	5.07	291	207	228	512	354	833	298	413	446
TCONS_00051597	0	0.1	0.1	0.59	0.31	0.12	0.71	0.51	0.26	0	2	2.71	14	8.93	3.57	14.57	17.16	7.64
TCONS_00051618	1.22	0.39	1.77	3.31	0.79	0.3	0.01	0.32	1.18	217.6	49.33	292.78	501.63	142.98	54.22	1.28	67.74	215.24
TCONS_00051619	1.02	1.8	1.55	0.62	0.44	2.12	1.18	0.78	0.69	180.4	223.67	252.22	92.37	78.02	379.78	150.72	163.26	123.76
TCONS_00051799	0.17	0	0.28	0.29	0.74	0.08	0	0	0	2	0	3	3	9	1	0	0	0
TCONS_00051837	0	0	0.42	0.36	0.38	0.62	0.53	0.3	1.15	0	0	9.07	7.21	9.2	15.05	9.24	8.5	28.18
TCONS_00051838	1.16	1.65	1.32	1.67	2.19	2.16	1.07	1.45	1.84	27	27.04	28.22	32.99	51.78	51.76	18.35	40.6	44.35
TCONS_00051840	0.38	0.96	0.22	0.49	1.76	1.29	2.05	1.13	1.25	9	15.96	4.71	9.81	42.03	31.19	35.41	31.9	30.47
TCONS_00051909	7.88	6.17	7.78	8.34	3.35	5.47	2.72	2.74	3.2	1267	701	1159	1139	544	894	318	522	526
TCONS_00051915	0.68	0.8	0.87	1.72	1.24	1.74	1.39	1.23	1.59	59.79	49.54	70.26	127.47	109.61	154.85	88.18	127.35	141.77
TCONS_00051916	0.59	0.74	1.37	0.73	1.1	0.49	0.68	0.81	1.06	32.21	28.46	68.74	33.53	60.39	27.15	26.82	52.65	59.23
TCONS_00051920	0.55	0.26	1.01	3.45	2.7	3.49	3.15	1.57	3.1	9	3	15	48	45	59	38	31	53
TCONS_00051934	0	0	0	0	0	0	0	0	0	0	0	0	0	0	0	0	0	0
TCONS_00052049	2.37	2.78	4.36	3.19	5.76	5.36	4.33	4.71	6.41	50	41	84	57	123	116	67	119	140
TCONS_00052053	0.07	0.1	0.08	0.04	0.07	0.07	0.37	0.06	0.51	2	2	2	1	2	2	7.65	2	15
TCONS_00052120	3.76	3.79	5.99	0.13	0	0.11	2.6	2.52	1.29	33	23	47	1	0	1	17	27	12
TCONS_00052215	1.75	2.04	2.54	1.74	0.87	0.77	0.85	0.89	0.81	271.07	223.49	363.89	228.9	136.64	120.98	96.05	164.14	128.48
TCONS_00052216	0.8	0.29	1.4	3.06	1.86	2.08	1.4	1.73	2.06	124.93	32.51	203.11	406.1	293.36	331.02	158.95	319.86	328.52
TCONS_00052227	0	0	0.06	0.94	0.26	0.62	1.44	1.19	0.31	0	0	1	15	5	12	20	27	6
TCONS_00052242	2.25	2.39	3.99	2.43	1.56	1.82	1.76	0.96	2.17	47	35	76	43	33	39	27	24	47
TCONS_00052282	1.51	2.79	2.46	3.65	1.13	2.18	2.26	1.19	1.38	45.3	58.73	67.66	92.93	34.37	66.92	49.59	42.56	42.69
TCONS_00052296	2.3	4.48	6.07	2.25	3.33	2.32	2.43	1.95	3.16	53.53	73.28	129.49	44.55	78.61	55.55	41.49	54.39	76.32
TCONS_00052297	0	0.65	1.27	1.75	2.73	2.02	1.11	2.41	0	0	9.87	25.09	32.14	59.73	44.81	17.64	62.28	0
TCONS_00052321	0.61	0.63	1.34	0.21	0.36	1.99	2.25	1.67	3.31	12.67	9.14	25.27	3.66	7.52	42.44	34.13	41.52	71
TCONS_00052322	0.56	3.03	0.69	1.35	1.46	0.31	0.95	1.92	0	9.46	35.6	10.57	19.18	24.88	5.31	11.77	38.69	0
TCONS_00052345	0.35	0.2	0.46	0.63	0.36	0.19	0.29	0.23	0.39	29.51	11.73	36.08	44.92	30.67	16.01	17.61	22.53	33.76
TCONS_00052346	1.44	1.87	0.96	3.33	3.67	3.92	4.18	4.64	3.82	85.49	78.27	52.92	168.04	220.33	237.99	181.39	328.47	233.24
TCONS_00052349	1.19	0.49	1.41	1.98	2.1	4.41	2.26	1.38	1.86	62	18	68	88	111	235	86	86	100
TCONS_00052427	3.89	7.02	4.47	18.97	13.85	17.13	15.46	16.41	17.14	65	82	68	269	235	295	190	330	298
TCONS_00052461	1.84	1.82	3.29	3.08	1.34	1.66	0.94	0.92	1.11	282	197	467	401	208	259	105	167	174
TCONS_00052576	1.05	0.65	0.89	2.94	5.69	3.3	4.76	5	3.49	28.16	12.12	21.76	66.68	153.89	90.34	92.96	159.61	96.28
TCONS_00052598	0.18	0.67	0.45	0.9	0.29	0.4	0.16	0.64	1.02	3	8	7	13	5	7	2	13	18
TCONS_00052679	0	0	0.87	0	0.68	0.96	1.81	0.27	3.42	0	0	2	0	2	3	4	1	11
TCONS_00052717	0.53	2.49	2.31	3.31	5.42	5.39	3.94	5.78	9.13	13	43	52	69	135	136	71	170	232
TCONS_00052769	1.02	2.1	2.29	1.86	1.1	1.37	1.01	1.13	0.86	34.18	49.73	70.67	53.13	37.37	47.22	24.8	45.57	29.68
TCONS_00052770	1.09	2.71	2.81	2.87	3.33	3.67	1.95	1.69	1.99	27.82	48.27	65.33	61.87	85.63	95.78	36.2	51.43	52.32
TCONS_00052816	0.8	1.87	2.17	2.16	1.34	1.2	1.03	1.99	2	20	33	50	46	34	31	19	60	52
TCONS_00052886	1.08	1.48	1.88	2.77	2.19	2.53	2.3	1.8	2.91	56	54	90	122	115	134	87	111	155
TCONS_00052895	0.06	0.05	0.08	0	0	0	0	0.75	0.3	1.66	1	2	0	0	0	0	24.36	8.34
TCONS_00052934	0	0.26	0	0.59	2.81	1.4	1.19	1.35	1.96	0	7.9	0	21.71	122.89	61.64	37.64	69.42	87.05
TCONS_00052935	1.46	3.34	2.02	0.62	0	0.56	0.62	0	0.9	36.65	59.01	46.63	13.29	0	14.52	11.38	0	23.4
TCONS_00052936	1.07	0.71	1.79	0.8	0.23	0.35	0.58	0.49	0.75	62.29	29.16	95.53	39.54	13.36	21	24.4	34.06	44.5
TCONS_00052937	0.79	1.74	2.31	1.26	0.34	0.8	0.88	0.93	1.04	55.06	84.93	147.84	74.46	23.75	56.85	44.58	76.51	74.06
TCONS_00053054	4.14	21.94	17.26	5.94	6.64	11.1	14.3	13.74	22.04	18.29	65.49	65.66	22.26	30.46	52.75	48.25	76.59	107.12
TCONS_00053070	1.09	0.82	0.38	0.54	0.85	0.61	1.17	1.1	1.6	19	10	6	8	15	11	15	23	29
TCONS_00053100	2.18	4.46	4.79	1.42	1.74	1.3	1.6	2.62	2.26	75.14	108.42	152.01	41.59	60.91	45.92	40.3	107.82	80.33
TCONS_00053101	0.27	0.59	0.37	0.74	0.22	0.75	0.28	0.55	0.71	8.86	13.58	10.99	20.41	7.09	25.08	6.7	21.18	23.67
TCONS_00053129	0.38	0.41	0.24	0.6	0.44	0.59	0.74	0.45	0.28	12	9	7	16	14	19	17	17	9
TCONS_00053130	0.2	0.59	0.8	0.12	0	0.49	0.14	0.08	0.1	2	4	7	1	0	5	1	1	1
TCONS_00053138	0.75	1.38	0.86	1.3	0.23	0.62	0.4	0	0.64	7.7	9.85	7.93	11.31	2.42	6.58	3.01	0	6.93
TCONS_00053139	0.19	0.2	0.19	0.08	0.05	0.03	0.52	0.24	0.2	18.09	13.45	17.08	6.26	5.1	2.6	36.3	27.4	19.74
TCONS_00053165	0	0.42	0.66	0.45	0.08	0.2	0	0.39	0.89	0	4.64	9.53	6.08	1.24	3.27	0	7.46	14.59
TCONS_00053168	1.05	0.44	0.75	0.2	0.05	0	0.43	0.14	0.15	35.6	10.46	23.45	5.67	1.61	0	10.57	5.67	5.28
TCONS_00053171	0.3	0.87	0.34	0.24	0.5	0.29	0.27	0.08	0.96	3	6	3	2	5	3	2	1	10
TCONS_00053182	0	0	0	0	0	0	0	0	0	0	0	0	0	0	0	0	0	0
TCONS_00053189	54.35	224.05	115.3	91.33	113.86	95.58	98.54	107.75	138.82	154	417	269	219	340	300	219	398	450
TCONS_00053274	0.66	0.44	0.68	1.1	0.58	1.06	0.11	0.13	0.04	17	8	16	24	15	28	2	4	1
TCONS_00053368	0	2.97	0	0.13	0	0	0	0	0	0	18	0	1	0	0	0	0	0
TCONS_00053387	0.85	0.81	0.76	1.79	0.77	1.42	1.72	1.17	1.48	45	30	37	80	41	76	66	73	80
TCONS_00053428	0.15	0	0.86	0	0	0	0	0	1.14	1	0	5	0	0	0	0	0	8
TCONS_00053506	4.84	5.75	4.04	1.35	1.01	1.51	2.37	2.67	2.59	233	195	179	55	49	74	83	153	128
TCONS_00053603	0.56	0	0.2	0.2	0.21	0.33	0.24	0.34	0.5	18	0	6	5.61	7	11.01	5.6	13.03	16.79
TCONS_00053604	0	0.16	0	0.06	0	0.67	0.02	0.13	0.04	0	3	0	1.39	0	17.99	0.4	3.97	1.21
TCONS_00053782	0.49	1.92	4.49	3.11	1.44	1.09	1.75	0.4	0.76	3	8	24	16.06	9	7	8	3	5
TCONS_00053897	9.17	9.39	16.03	23.2	14.59	10.64	16.69	14	14.14	35	24	52	75	58	44	49	68	60
TCONS_00054017	48.45	31.81	290.98	32.21	40.12	22.64	36.08	26.95	55.74	20	7	77	11	20	14	15	20	39
TCONS_00054230	1.43	1.43	1.94	1.9	1.05	2.35	2.45	1.62	1.94	45.67	32.07	56.77	51.41	34.05	76.86	57.13	61.58	63.89
TCONS_00054241	9.41	6.54	10.87	7.75	6.64	9.87	8.34	7.9	8.56	614	301	654	429	437	656	396	612	572
TCONS_00054336	0.27	0.09	0.03	1.06	0.3	1.38	0.86	0.43	0.41	9	2	1	30	10	47	21	17	14
TCONS_00054418	0	0	0	0	0	0	2.48	0.28	0.72	0	0	0	0	0	0	9.53	1.78	3.96
TCONS_00054421	0.65	0.05	0.17	2.69	1.05	2.15	0.93	0.73	0.55	17	1	4	60	28	58	18	23	15
TCONS_00054424	0.21	13.44	11.5	6.99	0.2	0	0	4.05	15.86	1	43	47	28	1	0	0	24	82
TCONS_00054449	0.62	1.58	1.23	2.55	2.26	3.81	4.53	2.88	5.18	4	7	7	14	15	26	22	23	36
TCONS_00054560	0.47	0.65	0.52	1.04	0.55	0.55	0.44	0.72	0.6	18.05	17.8	18.48	34.08	21.71	21.83	12.34	33.38	24.07
TCONS_00054642	0.39	0.22	1.23	0	0.62	1.29	0	0	0	2.61	1	7.3	0	4.27	9.14	0	0	0
TCONS_00054643	0.24	0	0.63	0.94	0.37	0.47	1.48	0.08	0.76	2.39	0	5.7	8	3.73	4.86	11	1	8
TCONS_00054644	1.52	2.39	2.54	3.1	2.03	2.6	3.49	2.45	2.77	40	44	61	69	54	70	67	77	75
TCONS_00054658	2.5	5.23	3.09	0.75	0.02	0	1.09	1.18	1.17	34.14	49.76	38.2	8.72	0.24	0	11	19.44	16.73
TCONS_00054674	3.26	4.96	5.13	14.06	7.33	5.26	3.22	6.57	4.11	23	24	32	84	53	39	17	57	31
TCONS_00054697	1.34	3.42	4.37	0.73	0.4	0.79	0	0.59	0.2	13	23	38	6	4	8	0	7	2
TCONS_00054752	3.23	3.79	6.48	4.82	3.71	2.63	3.44	2.37	3.21	340	281	630	430	393	281	263	295	345
TCONS_00054890	2.5	2.48	3.45	7.22	9.06	8.9	6.65	3.2	2.38	29	20	36	71	107	107	57	45	29
TCONS_00055023	0.65	0.25	0.45	3.87	4.16	3.99	3.99	1.22	1.47	11	3	7	56	72	70	50	25	26
TCONS_00055166	3.08	17.83	21.78	0	0	0	0	1.6	2.99	4	14	20	0	0	0	0	3	5
TCONS_00055297	0.79	0.6	1.28	1.65	1.06	1.36	1.27	1.25	1.71	17	9	25	30	23	30	20	32	38
TCONS_00055299	1.21	0.4	1.77	2.2	0.27	0.36	1.64	0.46	0.09	13	3	17	20	3	4	13	6	1
TCONS_00055363	6.92	4.56	13.62	10.09	12.97	12.32	11.11	11.29	7.91	68	31	120	84	130	126	81	135	82
TCONS_00055432	1.52	1.64	1.82	2.1	3.78	3.88	3.68	2.99	2.63	93	71	103	109	234	242	164	218	165
TCONS_00055435	11.84	20.64	25.95	24.65	17.94	15.68	15.4	13.04	20.46	81	97	157	143	126	113	79	110	150
TCONS_00055459	0.52	0.92	2.02	0.36	0.83	1	1.73	1.07	1.88	15.63	19.62	56.07	9.13	25.46	30.93	38.15	38.47	58.58
TCONS_00055501	212.46	317.04	410.39	383.1	475.31	391.38	507.89	450.07	500.85	2301	2384	4000	3519	5248	4405	4075	5920	5707
TCONS_00055544	0	0	0.1	0.72	0.09	0	0.59	0.14	0.33	0	0	1	7	1	0	5	2	4
TCONS_00055580	1.76	2.93	3.51	6.94	4.13	4.67	3.62	2.38	2.82	80	94	147	268	190	217	120	129	132
TCONS_00055772	2.57	4.02	6.45	1.01	3.5	4.2	2.96	6.21	4.44	15	16	33	5	21	26	13	45	28
TCONS_00055783	11.39	12.31	10.25	7.62	5.35	8.6	6.2	9.18	10.58	838.58	639.89	697.02	476.53	397.99	645.05	332.38	802.99	798.22
TCONS_00055791	0.41	0	0.46	0.62	0	0.15	0.07	0.13	0.06	17.09	0	17.75	22.04	0	6.46	2.07	6.54	2.77
TCONS_00055792	0.35	0.14	0	0	0.27	0.08	0.07	0.23	0	14.67	4.18	0	0	11.11	3.24	2.09	11.51	0
TCONS_00055822	0.71	1.07	1.22	1.99	1.23	0.6	0.31	0.88	0.94	27.15	29.01	42.98	64.81	48	23.76	8.57	40.15	37.19
TCONS_00055824	0.15	1.07	0.28	0.48	0	0.55	0.23	0.66	0.33	3.06	14.99	5.02	8.19	0	11.24	3.43	15.85	6.81
TCONS_00055871	0.79	2.41	1.09	3.42	3.32	4.22	4.87	2.54	4.63	14.01	30.03	17.63	51.68	59.9	77.29	63.66	54.44	85.65
TCONS_00055872	2.44	3.02	2.49	4.73	6.77	5.38	0.92	4.88	6.18	51.99	44.97	48.37	85.32	146.1	117.71	14.34	124.56	136.35
TCONS_00055904	4.4	2.88	4.01	1.19	1.07	1.27	1.13	2.26	2.17	122	56	102	28	30	36	23	75	62
TCONS_00055918	5.4	7.79	9.79	5.69	7.91	8.81	10.23	7.79	12	95.57	96.44	157.74	85.37	141.96	160.51	133.04	165.65	220.78
TCONS_00055923	2.57	8.38	9.06	4.85	5.01	3.2	1.36	1.88	3.22	28.05	63.58	89.11	45	55.78	36.29	11	25.01	37
TCONS_00055945	0.36	0.05	0.35	4.36	2.57	2.38	2.33	2.5	2.47	46.42	4.78	41.07	474.64	332.65	310.66	217.28	380.42	323.57
TCONS_00055946	1.2	1.31	2.52	0.89	1.13	0.76	1.09	1.39	1.56	153.58	118.22	297.93	96.36	145.35	98.34	100.72	209.58	203.43
TCONS_00055954	1.17	1.46	1.81	2.85	1.19	2.27	0.96	1.32	2.06	133	117	190	275	136	263	79	178	240
TCONS_00055955	1.43	1.47	2.39	3.31	3.05	4.89	2.26	2.14	3.36	25	18	38	49	54	88	29	45	61
TCONS_00056044	9.9	10.68	12.07	7.61	10.94	7.92	10.87	16.33	16.55	112	83.96	123	73	126.07	93	91	224	196.71
TCONS_00056045	0	0.01	0	0	1.38	0	0	0	1.49	0	0.04	0	0	10.93	0	0	0	12.29
TCONS_00056046	18.78	15.1	19.3	3.67	7.26	15.66	17.41	22.37	17.23	169.29	94.1	155.57	28.09	66.89	147.33	116.73	246.16	164.42
TCONS_00056047	0	17.74	5.08	14.38	8.63	3.18	3.26	0	3.94	0	93.17	34.43	92.98	67.41	25.48	18.59	0	32.05
TCONS_00056048	3.34	2.69	3.74	3.42	2.79	3.05	3.09	2.74	2.02	59.71	33.73	61.01	51.93	50.7	56.18	40.69	58.84	37.53
TCONS_00056112	0	4.82	1.44	4.48	4.96	10.01	8.43	10.38	15.99	0	6.06	2.22	7.49	10.53	22.73	13.5	27.81	37.86
TCONS_00056116	0.74	0.83	2.32	1.99	0.57	1.32	1.46	1.09	1.1	19	14.94	54.89	43.51	14.81	35	27.5	33.6	29.42
TCONS_00056133	0.3	0.85	2.17	1.24	1.93	0.48	1.27	2	1.93	5.95	11.74	39.16	20.88	38.71	9.68	18.46	47.67	39.76
TCONS_00056202	1.75	1.57	2.72	0.2	0	1.48	1.54	1.61	0	38.81	24.42	55.17	3.86	0	33.72	25.08	42.85	0
TCONS_00056203	0.86	0	0.7	1.02	4.86	3.39	3.57	4.96	6.22	20.17	0	14.88	20.15	115.18	81.24	61.16	138.79	150.37
TCONS_00056204	2.81	1.83	2.35	2.54	1.42	1.01	0.98	1.36	2.02	117.03	53.58	89.95	89.99	59.82	43.05	29.76	67.36	86.63
TCONS_00056205	66.12	53.41	127.31	30.82	76.9	29.56	60.14	35.31	38.17	36	16	43	14	50	23	32	33	33
TCONS_00056334	0.17	0	0.43	0.31	0.39	0.22	1.37	0.64	0.84	6.73	0	15.68	10.6	15.58	8.93	40	30.54	34.58
TCONS_00056348	2.44	3.17	6.9	3.72	2.56	2.21	2.16	2.3	2.25	132	121	344	171	140	122	85	148	125
TCONS_00056389	0.78	0.12	0.58	1.33	2.9	1.76	0.23	0.21	0	9	1	6	13	34	21	2	3	0
TCONS_00056440	0.14	0.4	0.1	0.83	0	0.05	0	0	0.5	3	6	2	15	0	1	0	0	11
TCONS_00056479	4.19	4.78	12.63	4.87	9.08	9.73	12.01	14.55	11.85	35.35	27.86	95.05	34.86	78.29	85.83	75.49	150.13	106.07
TCONS_00056483	0	0	0	0.29	0	1.43	0.51	0	1.55	0	0	0	1.56	0	9.56	2.43	0	10.53
TCONS_00056589	1.09	1.39	2.6	1.89	0.58	0.85	0.32	0.15	0.51	28.15	25.05	61.23	41.3	15	22.36	6.07	4.72	13.51
TCONS_00056590	1.29	4.13	2.03	0.9	0	0.48	0.63	0.92	0.27	24.85	55.95	35.77	14.7	0	9.64	8.93	21.28	5.49
TCONS_00056617	2.8	4.37	3.6	5.4	3.68	5.54	3.61	2.96	3.65	199	219	236	326	264	401	187	250	266
TCONS_00056644	0.73	9.02	22.13	1.72	0	0	0	0.19	1.32	3	25	78	6	0	0	0	1	6
TCONS_00056976	0.87	1.54	1.85	6.5	4.47	5.94	1.27	1.74	0.93	28	35	54.89	178	146	196.28	30	67	31
TCONS_00056991	0.07	0.28	0.51	0	0.06	0.55	0	0.33	0.38	1	3	7	0	1	8.6	0	6	5.98
TCONS_00056992	0	0	0	0.23	0	0.12	0.68	0	0.1	0	0	0	4	0	2.4	10	0	2.02
TCONS_00057433	0	0	0	0	0	0	0	0	0	0	0	0	0	0	0	0	0	0
TCONS_00057471	0	0	0	0	0	0	0	0.36	0	0	0	0	0	0	0	0	7.52	0
TCONS_00057473	0.41	0.58	0.84	0.21	0.18	0.31	0.37	0.47	0.74	9	9	17	4	4	7	6	12.48	17
TCONS_00057575	10.1	10.09	7.64	6.29	30.63	20.62	26.52	31.59	21.32	36	24	23	19	114	80	73	144	85
TCONS_00057695	0.71	1.46	1.46	0.12	0.59	0.1	0.68	0	0.96	7	10	13	1	6	1	5	0	10
TCONS_00057726	1.33	1.6	2.43	3.2	3.35	2.77	1.24	1.25	1.96	100	85	169	204	254	212	68	112	151
TCONS_00057764	0.95	0	0	1.13	0	0	0	0	0	1	0	0	1	0	0	0	0	0
TCONS_00057770	1.4	0	1.46	2.62	0.81	1.59	0.78	1.02	0.31	17	0	16	27	10	20	7	15	4
TCONS_00057873	0.62	1.12	0.86	7.73	4.16	2.7	0.06	0	0	15	19	19	159	102	67	1	0	0
TCONS_00057924	1.56	2.03	2.5	15.8	10.41	9.32	1.68	2.11	2.93	84	77	124	722	566	512	66	135	162
TCONS_00057990	0.01	0	0.19	0	0.23	0	0.09	0	0	0.82	0	11.47	0	15.24	0	4.57	0	0
TCONS_00058096	0	0	0	11.09	11.14	46.42	134.36	79.21	81.28	0	0	0	2	3	17	31	34	35
TCONS_00058186	0	0.88	0	0.94	0.58	0	0	0.16	1.47	0	3	0	4	3	0	0	1	8
TCONS_00058209	0.62	0.53	1.56	0.87	0.79	1.07	0.08	0.2	0.35	10	6	23	12	13	18	1	4	6
TCONS_00058222	1.39	0.89	1.15	0.71	0.48	0.87	0.58	0.48	0.77	109	49	83	47	38	69	33	45	62
TCONS_00058244	0.44	0.31	0.75	2.27	3.6	3.95	3.86	2.2	1.96	20	10	31	87	164	182	127	118	91
TCONS_00058354	5.31	30.54	7.19	3.76	23.69	23.99	38.29	38.36	37.92	20	77	23	12	93	98	111	184	159
TCONS_00058389	0.41	0.12	0.83	2.25	0.57	1.52	0.11	0.68	0	5	1	9	23	7	19	1	10	0
TCONS_00058465	1.89	0.76	0.67	0.53	0.3	0.36	0.1	0.06	0	25	7	8	6	4	5	1	1	0
TCONS_00058651	1.03	1.39	0.81	0	2.92	0.58	2.58	4.44	5.54	21.77	20.66	15.6	0	62.65	12.68	40.11	112.85	121.75
TCONS_00058670	1.17	1.93	2.19	3.73	2.37	3.07	3.99	3.7	6.25	20	23	34	54	41	54	50	76	111
TCONS_00058713	0.27	0.14	0.29	3.82	8.39	11.3	5.51	1.53	0.9	11	4	11	133	348	474	165	75	38
TCONS_00058769	0.51	0.2	0.88	1.85	1.48	0.32	2.95	0.95	0	17.99	4.86	28.68	55.73	53.18	11.45	76.3	40.15	0
TCONS_00058770	0.37	0.1	1	0.6	0	0	0.23	0	0	24.42	4.93	61.79	34.26	0	0	11.23	0	0
TCONS_00058771	0.49	0.24	0.39	1.44	1.01	1.32	0.6	0.87	0.98	34.54	12.01	25.72	86.91	72.5	95.35	30.91	72.91	71.31
TCONS_00058772	0.71	2.41	1.5	0.7	0.57	1.96	0.76	2.55	3.77	25.05	60.2	48.81	21.11	20.32	71.15	19.69	107.93	137.69
TCONS_00058773	0	0	0	0	0	0.2	0.21	0	0	0	0	0	0	0	5.06	3.87	0	0
TCONS_00058785	0.64	1.55	1.06	2.91	4.48	3.87	2.56	1.63	2.07	17	29	26	66	121	106	50	52	57
TCONS_00058794	3.69	3.19	4.79	1.09	4.36	4.35	5.3	6.36	7.78	76	46	90	19	91	92	80	157	166
TCONS_00058814	6.77	5.57	7.56	7.26	4.71	5.25	6.06	4.33	6.84	685.2	398.08	707.45	623.49	480.42	540.25	446.08	520.12	707.85
TCONS_00058826	0.31	0.76	0.13	2.29	0.92	0.22	0	0	1.51	43.19	74.64	16.1	270.71	129.62	31.69	0	0	214.18
TCONS_00058827	0	0	0	0	1.23	2.66	0.61	0.7	0.65	0	0	0	0	168	367.9	59.74	112.59	90.09
TCONS_00058828	1.32	1.2	5.45	4.61	13.77	10.1	18	18.65	20.4	12.43	7.82	45.96	36.82	132.45	99.2	126	214.1	203.08
TCONS_00058831	0.93	0.52	1.58	4.45	1.63	4.07	2.29	2.24	2.71	132.39	52.54	207.95	538.46	234.93	590.21	237.27	379.31	394.64
TCONS_00058882	6.76	40.61	61.47	47.76	57.43	32.35	30.46	22.83	14.26	7.76	27.8	48.39	46.17	73.9	46.16	30.41	38.75	21.68
TCONS_00058919	1.19	2.42	3.18	2.06	1.78	2.14	2.33	2.45	3.6	112	161	277	165	169	205	160	274	347
TCONS_00058933	0.13	0.43	0.22	0.19	0	0	0.13	0.07	0.07	4.03	9.06	5.92	4.81	0	0	2.95	2.59	2.12
TCONS_00058938	0.33	0.48	0.19	0.39	1.12	0.62	3.49	0.8	2.29	2	2	1	2	7	4	16	6	15
TCONS_00058962	0.73	0.78	1.04	0.26	0.29	0	0.97	0.86	0.9	40.51	30.62	53.67	12.07	16.23	0	39.32	57.02	51.75
TCONS_00058963	0.61	0.31	0.36	2.36	0.88	1.42	0.46	0.38	0.55	39.49	14.38	21.33	129.93	57.77	94	21.68	28.98	36.25
TCONS_00058994	1.52	0.79	0.63	0.06	0	0	0	0.22	0.28	63	23	24	2	0	0	0	11	12
TCONS_00059052	1.99	2.73	2.3	4.38	3.24	4.31	3.07	4.32	3.69	194.99	189.01	208.2	364.5	320.9	430.63	218.9	502.55	370.55
TCONS_00059111	4.03	6.52	6.39	10.19	7.51	10.18	6.11	5.21	6.74	358	409	525	769	674	922	395	550	613
TCONS_00059160	9.83	7.28	6.11	11.33	5.91	13.58	4.29	5.51	7.09	187	97	106	183	114	266	60	126	140
TCONS_00059186	0.32	0.57	2	0.28	0	0.08	0.21	0	0.08	4	5	23	3	0	1	2	0	1
TCONS_00059280	0.31	0.68	0.95	1.46	1.55	1.01	0.73	0.4	0.86	35.33	54.13	98.32	139.57	175.05	115.47	60.02	53.5	99.07
TCONS_00059308	0.12	2.5	1.03	0	0	0.22	0.62	0.94	0	1	15	8	0	0	2	4	10	0
TCONS_00059403	1.1	1.11	3.5	1.07	0.32	0.61	0.71	1.05	0.69	51	36	149	42	15	29	24	58	33
TCONS_00059599	1.26	1.28	0.92	1.8	1.08	2.91	1.87	1.58	2.84	46	33	31	56	40	109	50	69	107
TCONS_00059614	7.21	18.85	9.08	3.88	7.16	7.55	7.83	11.25	10.57	379	698	440	173	380	405	300	703	570.09
TCONS_00059670	1.8	2.34	3.38	4.55	4.21	4.65	5.32	3.59	3.49	58.63	53.58	101.12	125.67	138.65	154.92	126.5	139.56	116.92
TCONS_00059675	0.93	1.26	0.92	0.24	1.63	0.82	2.42	1.65	1.09	23	22	21	5	41	21	44	49	28
TCONS_00059714	0.28	0.24	0.25	0	0	0.05	0	0	0.05	5	3	4	0	0	1	0	0	1
TCONS_00059936	0.17	0.07	0.93	0.26	0.22	0.26	0.06	0	0.1	6.35	1.75	31.47	8.15	8.07	9.9	1.64	0	3.95
TCONS_00059940	7.61	14.94	16.97	3.06	3.02	3.26	9.63	7.1	6.88	44	59	86	15	18	20	42	51	43
TCONS_00059979	0.46	0.39	1.11	2.36	1.07	0.88	1.6	1.73	1.56	5	3	11	22	12	10	13	23	18
TCONS_00060048	3.33	3.59	6.01	2.25	0.89	1.55	0.99	1.62	2.17	91.36	69.06	151.09	52.42	24.7	43.66	19.9	53.13	61.27
TCONS_00060106	0	0.16	0	1.21	0.67	0	0	0	0.21	0	1	0	9	6	0	0	0	2
TCONS_00060228	1.67	1.34	2.37	0.44	0.64	0.18	0	0.38	0.26	18	10	23	4	7	2	0	5	3
TCONS_00060236	0.04	0.2	0.23	0	0	0	1.42	0.69	0.8	1	4	6	0	0	0	29	23	23
TCONS_00060272	10.04	13.52	15.66	16.92	20.03	25.01	15.89	15.75	18.52	484	459	695	692	975	1230	558	903	916
TCONS_00060346	0	0	0	0.31	0.43	0	0.23	0.57	0.17	0	0	0	3	5	0	2	8	2
TCONS_00060422	1.3	0.49	0	4.98	2.16	5.01	4.16	1.25	1.43	4	1	0	13	7	17	10	5	5
TCONS_00060612	11.68	9.8	11.39	8.43	4.16	6.43	3.04	3.16	5.34	294	173	262.47	180	106	166	56	95	139
TCONS_00060682	0	0	0	0	0	0	0	0.36	0	0	0	0	0	0	0	0	3	0
TCONS_00060757	2.57	1.96	2.13	6.22	10.55	13.51	5.06	5.83	5.19	19	10	14	39	80	105	28	53	41
TCONS_00060825	2.51	2.06	5.89	5.38	5.96	4.76	2.09	2.67	0.73	16	9	33	29	39	32	10	21	5
TCONS_00060845	0.14	0.4	0.78	0.16	0.81	0.13	0.37	1.35	0.13	1	2	5	1	6	1	2	12	1
TCONS_00060879	2.69	19.57	9.26	7.2	4.46	6.62	6.51	9.43	15.06	41	208	128	93	69	104	73	173	239
TCONS_00060882	93.71	598.99	227.69	76.44	79.56	59.99	92.24	89.54	100.59	970	4301	2118	671	840	646	708	1127	1097
TCONS_00060917	2.99	8.73	8.16	2.05	4.24	3.54	12.69	10.79	10.35	50	102	124	29	72	61	156	217	180
TCONS_00060951	0	0	0.42	0.16	0	0	0.67	0	0.14	0	0	3.13	1.11	0	0	4.19	0	1.28
TCONS_00061004	0.43	0.61	0.89	0.54	0.59	0.35	0.14	0.34	0.27	16.97	16.93	32.36	18.05	23.38	13.94	3.91	15.98	10.88
TCONS_00061005	0.15	0	0.5	0.32	0.15	0.16	0.38	0.42	0.24	5.96	0	18.52	10.85	6	6.49	11	20	9.92
TCONS_00061006	0.22	0.32	0.27	0.35	0	0.09	0	0	0.1	14.45	15.07	16.29	19.42	0	5.98	0	0	6.94
TCONS_00061007	0	0	4.66	0	2.47	4.87	1.92	0.26	2.12	0	0	7.83	0	5.62	11.8	3.28	0.73	5.33
TCONS_00061060	0	0.08	0.12	0.72	0.65	0.73	0.77	0.9	0.39	0	2	3.85	20.68	22	25	19	36	13.48
TCONS_00061061	0.08	0	0.09	0.06	0	0	0	0	0.33	2	0	2.15	1.32	0	0	0	0	8.52
TCONS_00061197	0	7.55	5.14	0	0	4.78	0	2.02	0	0	1	1	0	0	2	0	1	0
TCONS_00061260	6.11	13.03	12.7	5.48	11.06	3.63	6.21	9.83	6.51	88	131	166	67	162	54	66	171	98
TCONS_00061307	13.6	33.44	28.83	4.11	1.81	0.86	3.25	4.66	4.47	43	70	76	11	6	3	8	19	16
TCONS_00061329	3.56	4.34	3.21	5.48	2.77	4.09	3	2.89	3.81	303.38	261.18	252.41	396.58	238.24	354.96	185.87	292.83	332.79
TCONS_00061363	0	0	0.14	0	0	0	0	0	0	0	0	1	0	0	0	0	0	0
TCONS_00061474	0	0	0.2	1.45	1.54	0.83	2.56	7.08	2.44	0	0	1	7	9	5	11	50	15
TCONS_00061534	2.31	0.28	1.6	0.91	0.85	1.39	0.65	0.47	0.64	24	2	15	8	9	15	5	6	7
TCONS_00061535	4.28	5.67	3.57	0	0.12	0	0.66	0.4	0.12	35	32	26	0	1	0	4	4	1
TCONS_00061557	2.74	4.39	3.24	4.11	5.57	5.51	6.97	6.71	4.86	96	108	104	122	197	197	178	280	175
TCONS_00061561	0.42	0.63	1.47	0.25	0.41	4.35	0	0.51	0.77	2	2	6	1	2	22	0	3	4
TCONS_00061563	0.22	0	0	0.53	0.88	0.36	0.3	0	0.14	3	0	0	6	12	5	3	0	2
TCONS_00061584	1.05	2.07	1.2	1.2	1.64	2.1	1.91	1.88	1.84	36	50	38	35	57	74	48	77	65
TCONS_00061627	0.65	4.43	2.25	2.59	0.69	0.78	0.61	0.83	1.25	13	62	41	44	14	16	9	20	26
TCONS_00061645	0	0	0.89	0.6	1.94	0	0	0	1.59	0	0	3	2	8	0	0	0	7
TCONS_00061653	6.24	10.99	7.58	6.04	2.39	1.99	5.35	4.06	6.26	86.57	106.42	95.36	71.19	33.81	28.54	54.73	67.99	90.76
TCONS_00061709	0.6	0.63	0.81	1.82	3.09	2.95	2.74	1.46	1.37	21.63	16.09	26.78	55.72	113.05	109.19	72.37	63.07	51.06
TCONS_00061748	0	0	1.08	0	0	0	0	0.18	0.42	0	0	4	0	0	0	0	1	2
TCONS_00061756	0.29	0.56	0.84	0.32	0	0.12	1.43	0	0.55	3	4	7.85	2.85	0	1.31	11	0	6
TCONS_00061757	0	0	0.56	1.94	0	2.36	0	0.9	0	0	0	1.15	4.15	0	6.69	0	3	0
TCONS_00061758	0.54	0	0.32	0	0	0	0	0	0	2	0	1	0	0	0	0	0	0
TCONS_00061778	0	0	0.21	0.14	0.09	0	0.16	0	0.13	0	0	5.87	3.71	2.65	0	3.48	0	4
TCONS_00061823	18.31	22.2	35.49	37.46	52.66	40.66	28.42	31.05	41.18	34.35	26.32	51.36	59.38	106.47	88.13	43.42	79.51	93.28
TCONS_00061865	2.37	4.08	5.35	4.03	5.68	5.18	4.76	5.09	4.64	95	115	197	137	230	212	139	243	191
TCONS_00061866	13.3	20.27	24.1	6.49	7.38	5.17	12.57	10.51	10.3	331	354	549	137	186	132	229	313	265
TCONS_00061983	2.79	5.18	7.86	6.59	7.4	3.46	3.66	2.03	4.65	12	15	29	24	33	16	12	11	22
TCONS_00061993	0.11	0.32	0.18	1.04	0	0.48	0.23	0.09	0.16	2	4	3	16	0	9	3	2	3
TCONS_00062008	0.15	0.89	0.68	1.82	3.33	2.9	3.76	3.06	3.46	2	8	8	20	44	39	36	48	47
TCONS_00062009	3.7	4.95	4.07	6.98	19.14	24.83	16.19	18.14	19.08	60	56	60	96	315	415	193	354	322
TCONS_00062072	0.5	1.4	0.32	0.35	0.58	1	0	0	0.05	10.14	20	6	6	12	21	0	0	1
TCONS_00062073	0.43	2.11	0.57	0.09	0	0.14	0	0	0	5.86	20	7	1	0	2	0	0	0
TCONS_00062078	0.34	0.03	0.39	1.36	0.57	0.75	0.66	0.42	0.33	14	1	15	48	24	32	20	21	14
TCONS_00062104	0.17	0.12	0.25	0.35	0.38	0.35	0.29	0.29	0.44	16.09	7.97	22.06	28.45	36.6	34.32	20.31	33.03	43.14
TCONS_00062105	0.63	0.63	0.49	0.56	0.25	0.5	0.44	0.29	0.41	67.91	48.03	48.94	51.55	27.4	54.68	34.69	36.97	45.86
TCONS_00062107	0.69	0.57	0.71	1.16	0.5	1.06	0.32	0.26	0.52	173	100	165	246	127	269	58	78	133
TCONS_00062117	5.51	2.86	4.63	10.32	0.86	10.11	2.86	4.11	1.94	12	4	8	19	2	25	5	12	5
TCONS_00062397	1.81	1.1	5.63	7.1	10.12	12.71	6.02	8.17	11.93	12	5	33	40	69	89	30	67	85
TCONS_00062405	0.51	0.51	0.73	0.45	0.35	0.44	0.81	0.35	0.57	18.38	12.82	24.04	13.64	12.85	16.29	21.31	15.11	21.08
TCONS_00062413	0.17	0.35	0.41	1.04	0.44	0.76	0.61	0.31	0.6	11	16	25	58	29	51	29	24	40
TCONS_00062453	0.58	0.83	0.56	0.09	0	0.14	0	0	0	8	8	7	1	0	2	0	0	0
TCONS_00062517	0.41	0.44	0.72	1.39	0.83	0.86	0.93	0.21	0.92	54.73	42.22	89.84	159	112.29	117.41	91.22	33.7	127
TCONS_00062518	0.28	0.22	0.02	0	0.27	0.6	0.26	0.35	0	38.27	20.78	2.16	0	36.71	82.59	25.78	55.3	0
TCONS_00062586	0.3	1.07	0.61	0.38	0.2	0.41	0.35	0.4	0.67	23.17	58.41	43.45	24.77	15.53	32.49	19.45	37.04	52.76
TCONS_00062643	10.14	18.07	20.18	26.39	15.92	19.17	11.58	11.67	12.12	163	203	295	360	260	318	137	226	203
TCONS_00062668	0.09	0.04	0.03	0.07	0.11	0.17	0.55	0.77	0.11	3	1	1	2	4	6	14	32	4
TCONS_00062676	0	0	0.12	0.13	0	0	0.08	0.14	0.43	0	0	2	2	0	0	1	3	8
TCONS_00062763	1.58	2.58	2.5	4.72	4.67	5.43	4.9	4.78	5.59	87.79	101.36	128.63	223.31	262.95	308.69	198.76	316.85	319.17
TCONS_00062764	1.15	0.48	4.26	2.15	6.46	6.92	4.17	4.65	6.61	36.21	10.64	123.37	57.69	206.05	223.31	96.24	175.15	214.83
TCONS_00062793	0.47	0.22	0.52	0.46	0.38	0.9	1.37	0.52	1.12	6	2	6	5	5	12	13	8	15
TCONS_00062798	23.21	49.27	42.16	2.75	7.13	6.55	18.99	26.09	29.67	249	367	407	25	78	73	151	340	335
TCONS_00062877	0.88	2.07	2.35	2.66	1.43	1.34	1.04	0.7	0.76	28.04	46.61	68.92	72.14	46.16	43.72	24.27	26.85	25.15
TCONS_00062896	1.58	3.02	3	5.24	3.96	3.57	5.61	4.99	5.48	70.78	95.49	123.99	199.26	179.57	163.59	183.36	266.53	252.5
TCONS_00062897	0	0	0.04	1.89	2.49	2.12	1.52	1.75	1.45	0	0	1.86	80.27	125.82	108.04	55.45	103.97	74.71
TCONS_00062901	0.08	1.49	0	1.93	0.76	1.09	0.31	0.3	0.35	1.68	23	0	36.01	17	24.68	5	8	8
TCONS_00062902	0.11	0	0.72	0	0	0.41	0	0	0	3.32	0	21	0	0	13.32	0	0	0
TCONS_00062906	0.51	0	0.51	0	0	0	0.1	0	0.23	20.47	0	18.55	0	0	0	3	0	9.47
TCONS_00062909	0	0	0	0.51	0	0	0.12	0	0	0	0	0	8.43	0	0	1.72	0	0
TCONS_00062983	9.48	30.6	16.24	17.6	16.24	16.79	41.04	38.18	57.57	205	464	321	323	356	373	651	990	1290
TCONS_00062992	0.24	0.35	0.55	0	2.86	0.81	0.65	0.7	1.26	2	2	4	0	24	7	4	7	11
TCONS_00062998	0.79	1.75	0.91	2.22	3.15	3.14	1.63	0.12	1.85	44.24	69	46.96	105.29	178.25	179.51	66.46	7.77	106.38
TCONS_00062999	0.28	0	0.46	0.33	0.28	0.55	0.77	2.14	0.55	16.76	0	25.04	16.71	16.75	33.49	33.54	151.23	33.62
TCONS_00063083	1.19	0.65	1.43	1.17	0.95	1.24	0.69	1	0.25	65.65	25.09	72.84	54.74	52.91	69.5	27.56	65.3	14.19
TCONS_00063086	3.66	3.8	4.61	7.41	4.99	10.06	3.63	3.34	4.09	279.35	204.91	325.16	480.26	384.09	782.5	201.44	302.7	319.81
TCONS_00063296	0.44	4.99	3.37	0.17	0	0	0	0.03	0.34	24.13	190.82	168.56	7.88	0	0	0	2	19.14
TCONS_00063297	0.06	5.14	3.04	1.16	0.15	0.05	0.47	0.12	0.4	3.87	221.18	171.44	60.12	9	3	21	9	24.86
TCONS_00063372	4.29	7.23	4.3	5.66	11	10.6	28.85	27.66	32.2	83	98	76	93	216	211	410	643	647
TCONS_00063380	1.54	1.58	2.73	1.73	3.1	2.1	2.71	2.96	3.4	64	46	104	61	130	89	82	146	145
TCONS_00063448	1.87	1.55	1.69	2.77	0.76	1.94	0.72	0.72	1.13	302	177	253	380	123	318	84	137	187
TCONS_00063451	2.67	0	0	0	6.34	5	6.12	0	2.01	3	0	0	0	8	7	6	0	3
TCONS_00063511	1.4	14.79	0	5	7.16	4.12	0	0	1.88	1	6	0	3	6	4	0	0	2
TCONS_00063737	0.89	2.53	2.81	1.1	0.05	0.43	0.4	0.21	0.67	18	36	52	19	1	9	6	5	14
TCONS_00063738	2.98	8.45	12.08	0.76	1.01	0.37	0.69	3.8	2.67	23	45	83	5	8	3	4	36	22
TCONS_00063754	37.45	33.8	61.77	44.09	27.24	32.68	29.08	34.11	33.39	1207	766	1828	1206	888	1078	685	1312	1109
TCONS_00063933	0.19	0	2.21	0	0	0	0	0.77	0	1	0	10	0	0	0	0	5	0
TCONS_00063953	1.86	4.25	3.2	4.65	4.1	5.57	4.03	4.31	4.13	116	187	184	246	258	354	183	319	264
TCONS_00064169	0.89	1.43	0.48	2.93	3.61	3.33	0.99	0.61	0.23	29.57	33.37	14.67	82.14	120.9	112.88	23.87	24.27	7.99
TCONS_00064172	0.91	0	2.98	2.45	0.45	0.76	2.28	1.6	1.76	32.36	0	97.45	73.87	16.19	27.66	59.34	67.9	64.52
TCONS_00064190	0.23	0	0.19	0.97	0.29	0.17	1.04	0.1	0.17	4	0	3	14	5	3	13	2	3
TCONS_00064240	2.22	4.32	5.52	9.48	6.33	5.14	8.23	5.94	6.62	109	149	249	394	313	257	294	346	333
TCONS_00064279	0.96	0.24	0.59	0.23	0.68	0.62	0.47	1.17	1.07	39	7	22	8	28	26	14	57	45
TCONS_00064421	0	0	0.36	0.25	0.84	0.72	2.3	1.31	1.82	0	0	3	2	8	7	16	15	18
TCONS_00064640	0.11	0.23	0.81	0.62	0	0.51	0.07	0.09	0	2	3	14	10	0	10	1	2	0
TCONS_00064692	0.82	1.09	0.95	0.54	0	0.25	0.44	0.1	0.92	17.1	15.91	17.95	9.48	0	5.35	6.63	2.58	19.85
TCONS_00064819	2.58	2.95	3.37	2.43	0.65	1.88	2.47	1.51	4.67	124.54	100.29	150.25	99.58	31.87	92.58	86.99	86.64	231.56
TCONS_00064820	0.68	0.61	0.99	0.24	1.62	1.1	0.87	1.58	0.71	31.46	19.71	41.75	9.42	75.13	51.42	29.01	86.36	33.44
TCONS_00064994	0.48	0.61	0.51	0.61	0.37	0.7	0.44	0.68	0.47	41.79	37.28	40.82	44.96	32.33	62.05	27.82	70.49	41.77
TCONS_00065113	6.92	3.39	4.55	2.15	0.82	1.29	0.22	0.92	0.7	258	89	156	68	31	49	6	41	27
TCONS_00065208	0	0	0.16	0	0	0	0	0.37	0	0	0	1	0	0	0	0	3	0
TCONS_00065214	2.04	4.91	24.18	156.4	3.32	9.21	48.2	5.28	2.24	18	30	191	1172	30	85	317	57	21
TCONS_00065215	0.38	0	0	10.33	0	1.7	9.63	0	0	1	0	0	23	0	5	20	0	0
TCONS_00065257	0.48	0.84	0.61	0.57	0.89	1.44	1.01	0.5	0.8	17	21	20	17	32	52	26	21	29
TCONS_00065308	0.46	0.12	0.55	0.1	0.08	0.41	0.29	0.82	0.21	16.21	2.89	17.6	2.97	2.97	14.82	7.42	34.25	7.46
TCONS_00065309	2.12	4.5	1.23	2.52	0.79	1.99	4.28	6.22	6.4	23.79	35.11	12.4	24.03	9.03	23.18	35.58	84.75	75.54
TCONS_00065331	0.11	0.7	0.33	1.03	1.13	1.06	1.9	1.23	2.81	6	26	16	46	60	57	73	77	152
TCONS_00065336	0.75	0.62	0.53	1.82	1.26	1.88	0.21	1.66	1.13	112.28	66.2	74.23	232.26	191.45	286.63	23.42	295.11	173.13
TCONS_00065337	0.02	0	0.06	0.04	0.64	1.1	0.06	0.55	0.66	2.48	0.18	6.19	3.52	67.98	119.01	4.28	69.18	71.92
TCONS_00065382	0.6	2.24	0.73	0.09	0	0	0.05	0.97	3.08	16	42	18	2	0	0	1	31	85
TCONS_00065431	3.06	6.08	9.81	0.23	0.03	0	1.05	0.84	0.45	23.46	32.17	66.9	1.49	0.21	0	6	7.94	3.68
TCONS_00065432	1.12	0.65	0.9	0.24	0.1	0.21	0.2	0.3	0.2	84.54	34.83	63.1	15.51	7.79	16	11	27.06	15.32
TCONS_00065434	1.73	0	3.76	0.58	0	0	1.61	0.78	0	7	0	13	2	0	0	5	4	0
TCONS_00065445	0	1.54	0.71	0.34	0	0	0	0	0.14	0	15	9	4	0	0	0	0	2
TCONS_00065463	0.95	0.63	0.97	1.49	1.24	0.67	0.86	1.05	0.36	15	7	14	20	20	11	10	20	6
TCONS_00065464	0	0.2	0	0	0	0.14	0	0	0.14	0	1	0	0	0	1	0	0	1
TCONS_00065484	0.55	0.08	0.34	0.22	0.12	0.46	0	0.05	0.12	10.12	1.04	5.6	3.34	2.21	8.68	0	1.05	2.2
TCONS_00065492	0	0	1.36	0	0	0	0	1.29	2.54	0	0	5	0	0	0	0	7	12
TCONS_00065557	0	0	0.74	0	0	0	0	0	0	0	0	3.85	0	0	0	0	0	0
TCONS_00065558	0.89	0.37	0.92	1.19	0.85	0.33	0.3	0.22	0.39	64	19	61.15	73	62	24	16	19	29
TCONS_00065600	0.07	0.33	0.4	0.27	0.16	0.11	0.16	0.66	0.52	3	10	16	10	7	5	5	34	23
TCONS_00065641	15.06	33.99	64.84	10.73	6.63	3.6	6.73	8.26	7.5	564	896	2233	341	251	138	184	369	289
TCONS_00065684	0.8	0.52	0.85	2.77	0.82	1.29	0.94	0.47	0.77	104	48	102	306	108	171	89	72	102
TCONS_00065688	1.29	1.36	2.02	3.63	2.3	2.52	2.04	1.63	1.82	201	150	292	481	363	401	232	302	291
TCONS_00065705	0.98	3.53	3.18	3.18	11.56	11.99	10.46	12.5	14.93	27	68	80	74	321	337	210	410	423
TCONS_00065709	13.74	14.65	19.34	3.18	9.66	8.01	24.61	44.54	26.94	261.79	195.39	336.09	51.39	186.78	157.1	344.33	1019.22	532.93
TCONS_00065773	40.99	87.02	91.45	40.51	64.95	48.88	71.51	85.7	88.62	234	339	457	196	382	296	308	608	547
TCONS_00065865	0	0	0	0	0.03	0	4.14	7.09	11.46	0	0	0	0	1	0	115	322	449
TCONS_00065868	0	0	0.5	0	1.6	0	1.47	1.8	0	0	0	7.57	0	27.24	0	18.13	36.34	0
TCONS_00065869	1.41	4.71	2.91	1.66	1.3	2.01	2.99	5.37	9.25	21	49	39.43	21	19.76	31	32.87	96.66	144
TCONS_00065876	1.5	3.59	1.76	1.06	0.86	0.75	0.83	0.81	0.75	94.44	159.6	102.13	56.58	54.41	47.89	38.23	60.37	48.3
TCONS_00065878	1.89	2.52	2.71	2.47	1.79	1.85	1.42	1.41	1.76	197	186	261	219	188	196	108	175	188
TCONS_00065920	0	0	0	0.17	0.43	0.28	1.78	1.11	0.28	0	0	0	1	3	2	9	9.23	2
TCONS_00065921	0.4	0	0.67	0	0	0	0	1.63	0.67	4	0	6	0	0	0	0	19.77	7
TCONS_00066121	3.75	2.43	3.89	4.76	1.72	2.26	1.46	1.16	1.51	548	251	525	590	253	336	155	201	225
TCONS_00066126	0.19	0.29	0.55	0.31	0.16	0	1.1	0.48	0.93	10.11	10.86	26.97	14.16	8.83	0	42.67	30.32	50.88
TCONS_00066161	3.85	5.6	7.88	5.97	5.53	4.57	6.61	5.38	5.14	200	205	377	263	290	242	250	332	274
TCONS_00066185	1.65	10.04	8.19	9.18	6.92	4.37	4.33	2.51	4.91	30	128	136	142	128	82	58	55	93
TCONS_00066189	2.88	1.8	3.02	2.61	1.38	1.21	2.2	1.22	1.34	39	17	37	30	19	17	22	20	19
TCONS_00066212	3.45	8.49	6.53	23.08	16.98	15.87	17.37	9.71	10.86	45	77	77	255	225	214	167	153	148
TCONS_00066237	0.82	1.64	1.93	0.79	0.67	0.37	0.59	0.47	0.99	34	48	74	27.88	28	15.72	18	23.48	42.31
TCONS_00066238	0	0	0	0.08	0	0.2	0	0.07	0.21	0	0	0	2.12	0	6.28	0	2.52	6.69
TCONS_00066266	1.44	1.52	2.29	3.84	1.79	2.02	1.36	1.15	1.49	144	107	210.92	325	180	205	99	136	152
TCONS_00066267	1.04	0.56	0.3	1.37	0.13	0.12	0.17	0	0.24	8	3	2.08	9	1	1	1	0	2
TCONS_00066343	9.29	21.69	10.96	56.08	3.85	26.54	9.26	3.9	15.22	4	5	3	20	2	17	4	3	11
TCONS_00066387	0.82	0.06	0	0.54	0	0	0	0.34	0	19.66	1	0	11.05	0	0	0	9.75	0
TCONS_00066388	1.16	0.6	1.46	1.31	0	0	2.69	0.43	0.33	2.96	1	3.04	2.83	0	0	5.44	1.46	0.97
TCONS_00066389	0.99	0	0.69	3.19	1.53	0.76	1.17	0.59	0.36	4.9	0	2.96	13.39	7.83	4.02	4.39	3.66	1.96
TCONS_00066416	0.4	0.14	0.8	0.35	0.44	0.2	0.67	0.58	0.45	21.06	5.31	38.43	15.42	23.04	10.75	25.44	36.12	24.36
TCONS_00066521	0.2	0.2	0.18	1.07	0.41	0.82	0.13	0.26	0.21	45	32	37	204	93	187	22	70	48
TCONS_00066586	0.46	0.42	0.54	1.4	2.76	2.36	1.42	0.15	0.08	64	41	69	165	386	332	143	25	12
TCONS_00066590	102	90.95	84.52	17.13	14.04	22.75	29.02	28.4	36.87	4055	2545	3091	578	564	924	842	1345	1507
TCONS_00066677	0	0	0	0	0	0	0	0	0	0	0	0	0	0	0	0	0	0
TCONS_00066700	0.49	1.75	1.78	2.16	1.19	0.67	0.71	0.77	0.86	17	43	57	64	42	24	18	32	31
TCONS_00066711	1.71	3.5	2.73	12.48	19.06	22.55	25.58	17.05	18.81	10	14	14	62	115	140	113	124	119
TCONS_00066892	1.11	4.23	1.95	1.86	0.9	2.22	3.74	2.23	1.45	17	45	27	24	14	35	42	41	23
TCONS_00066910	1.1	2.36	0.93	0.95	1.02	0.32	0.59	0.97	0.45	12.7	19	9.7	9.35	12	3.8	5.09	13.63	5.46
TCONS_00066911	0.13	1.52	0	0.05	0.88	0	0.57	1.13	1.33	3.78	30	0	1.1	25	0	11.65	37.99	38.55
TCONS_00066912	1.65	0	1.48	0.29	0	1.03	0.55	0.48	0.36	70.53	0	58.3	10.55	0	45.2	17.26	24.38	16
TCONS_00066918	0.62	0.92	1.68	0.95	1.83	1.48	1.61	1.42	1.89	20	21	50	26	60	49	38	55	63
TCONS_00066953	1.84	1.89	2.89	0.22	1.47	1.3	1.09	3.07	2.9	29.99	21.53	42.84	3.04	24.34	21.86	13.1	60.08	49.15
TCONS_00066954	0.88	1.5	1.17	0.62	0.79	0.81	1.35	1.88	2.07	24.66	29.62	30.19	14.78	22.44	23.26	27.84	63.19	60.09
TCONS_00066955	0.8	0.65	1.12	1.56	0.51	0.95	0.7	1.01	0.84	50.31	28.99	64.74	83.19	32.5	60.89	32.14	75.73	53.95
TCONS_00066956	0.49	1.37	0.88	0	0.46	0	1.96	0	0.63	8.03	15.86	13.24	0	7.71	0	23.91	0	10.81
TCONS_00067003	0	0.82	1.44	0.35	0	0	1.11	3.2	3.16	0	5.91	13.47	3.09	0	0	8.53	40.34	34.59
TCONS_00067027	0	0	0	8.53	13.99	20.62	29.97	61.26	38.58	0	0	0	10.61	22.6	36.26	37.04	127.69	71.54
TCONS_00067058	0.2	0	0.5	1.54	3.54	4.12	3.02	1.08	0.69	3	0	7	20	55	65	34	20	11
TCONS_00067079	0	0	0	0.87	0.48	0.13	0.59	0.42	0.3	0	0	0	13.5	8.93	2.44	7.91	9.29	5.79
TCONS_00067135	3.61	3.61	3.99	0.29	0.22	0.14	0.91	3.28	4.25	179	126	182	12	11	7	33	193	216
TCONS_00067144	0.47	2	1.37	1.53	1.76	1.31	1.92	0.82	1.17	8.15	24.19	21.52	22.49	30.89	23.32	24.49	17.03	21.1
TCONS_00067153	0	0	0.74	0	0.5	0.08	0	0	0	0	0	11.17	0	8.44	1.29	0	0	0
TCONS_00067247	0.81	0.08	0.18	0	0	0.11	0	0	0	15	1	3	0	0	2	0	0	0
TCONS_00067283	1.78	1.14	1.78	1.86	1.19	1.68	0.79	1.02	1.53	262.06	118.55	242.43	232.38	176.87	251	84.87	177.02	229.88
TCONS_00067284	1.17	0.9	1.2	2.07	1.65	1.53	1.56	1.33	0.89	144.94	78.45	137.57	217.62	206.13	193	140.13	195.98	112.12
TCONS_00067343	0	0	0	0	0	0	0	0	0	0	0	0	0	0	0	0	0	0
TCONS_00067399	0.37	0.61	1.06	0.56	0	0	0.91	0.72	1.5	6.23	7.13	16.25	8.07	0.07	0	11.21	14.53	26.27
TCONS_00067477	0.67	0.45	1.16	0	0	0	0.56	0.52	0.44	16.11	7.57	25.64	0	0	0	9.92	14.88	11
TCONS_00067478	0.95	1.4	0	0.11	0.24	0.75	0	0.45	0	19.87	20.47	0	2	5	16	0	11.12	0
TCONS_00067492	0	0	0	0	0	0	0	0	0	0	0	0	0	0	0	0	0	0
TCONS_00067513	0	6.18	0	3.29	0	1.43	1.36	0	1.37	0	7	0	5	0	3	2	0	3
TCONS_00067528	7.64	26.55	12.78	0.83	2.21	1.08	6.04	9.3	12.56	54	129	80	5	16	8	32	81	95
TCONS_00067643	0.14	0	0.44	0.49	0.37	0.54	0.94	0.28	0.45	8.93	0	26.61	27.39	24.89	36	45.02	22.23	30.23
TCONS_00067817	4.1	3.6	3.57	1.37	3.5	4.64	4.7	4.48	5.52	46	28	36	13	40	54	39	61	65
TCONS_00068027	0.21	0.35	0.6	0.07	0	0.02	0.09	0.27	0.25	12.79	15.04	34.06	3.51	0	1.52	4	19.76	15.9
TCONS_00068028	0.22	0.11	0.11	0	0.11	0.1	0	0	0.15	10.08	3.44	4.61	0	4.94	4.91	0	0	7.11
TCONS_00068029	0.08	0.36	0.03	0.36	0.19	0.17	0	0.07	0.33	6.13	18.53	2.33	22.49	14.06	12.57	0	6.24	24.99
TCONS_00068057	1.25	0.62	1.34	1.7	0.92	1.59	1.32	1.32	1.53	105.66	37	104.22	121.89	78	136.26	81	132.51	131.94
TCONS_00068058	0.66	0.11	1.03	1.04	0.08	0.36	0.21	1.73	0.99	8.34	1	11.78	11.11	1	4.74	2	26.49	13.06
TCONS_00068216	0.12	0.26	0.27	0.58	0.48	0.39	0.28	0.34	0.1	4.77	7.42	9.97	19.92	19.44	15.94	8.07	16.51	4.11
TCONS_00068225	10.73	42.26	19.67	1.24	4.53	3.97	8.93	9.74	6.52	61.54	165.37	98.77	6.01	26.77	24.17	38.61	69.39	40.43
TCONS_00068360	0.98	1.53	0.39	1.12	0.97	2.33	1.34	1.83	2	30	33	11	29	30	73	30	67	63
TCONS_00068537	0.81	0.46	0.95	0.12	0.19	0.32	0.33	0.45	1.01	47	19	51	6	11	19	14	31	60
TCONS_00068643	0.49	3.06	1.88	6.6	2.43	3.97	2.53	1.93	4.21	16	70	56	182	80	132	60	75	141
TCONS_00068729	0.16	2.08	1.78	0.9	0	0.64	0.86	0	0.35	1.24	11.18	12.34	5.94	0	5.21	5	0	2.89
TCONS_00068772	0.6	0.3	0.23	0.47	1.17	1.88	2.12	1.28	0.37	3	1	1	2	6	10	8	8	2
TCONS_00068919	3.67	4.3	6.32	5.65	6.59	7.98	5.28	4.76	5.95	72	59	113	94	131	161	76	112	121
TCONS_00068981	2.28	0.86	1.44	0.31	0.75	0.16	0.59	0.69	0.93	376	100.5	219.13	43.6	125	26.51	70.33	135.59	156.06
TCONS_00069104	0.94	1.77	2.71	1.25	4.3	3.77	6.86	3.96	3.7	19.78	26.08	52.09	22.25	91.75	81.55	105.92	99.93	80.73
TCONS_00069105	1.02	1.17	0.85	4.56	2.67	4.16	0.57	2.4	3.63	22.22	17.92	16.91	84.75	59.25	93.45	9.08	63.07	82.27
TCONS_00069132	0	0.6	0.12	0	0	0.2	0	0.82	0	0	4	1	0	0	2	0	9.73	0
TCONS_00069133	0.19	0.45	0.48	0.22	0.12	0	0.17	0.38	1.02	3	5	7	3	2	0	2	7.27	17
TCONS_00069163	37.19	72.8	57.54	27.43	19.3	23.18	36.88	23.61	30.33	414	563	577	259	219	268	304	319	355
TCONS_00069285	0.27	0	0.44	0.63	0.38	0.28	0	0	0.09	12.2	0	18.31	24.08	17.57	12.71	0	0	3.98
TCONS_00069292	1	0.64	0.33	0.59	0.39	0.82	0.14	0.5	0.77	20	9	6	10	8	17	2	12	16
TCONS_00069341	1.05	0.28	0.69	0.95	0.47	0.6	0.21	0.27	0.32	109.81	21	67.09	84.48	49.36	64.5	16.37	34	34
TCONS_00069342	0	0	0	0.17	0.06	0.73	0.96	0.54	0.04	0	0	0	3.21	1.29	16.67	15.63	14.27	0.98
TCONS_00069343	1.88	0.87	1.24	0.87	0.77	1.11	0	0.11	0.48	85.4	27.75	52.05	33.48	35.35	51.51	0	5.99	22.35
TCONS_00069344	0.97	0.91	0.58	1.26	0	0.93	0.37	0.48	1.2	21.79	14.25	11.86	23.84	0	21.33	6	12.74	27.67
TCONS_00069346	2.09	0.92	1.75	2.01	0.64	1.07	0.64	0.46	0.47	158	49	122	129	49	82	35	41	36
TCONS_00069386	3.27	10.06	5.11	4.05	7.15	7.7	8.52	9.36	11.41	59	127	84	62	131	143	113	203	214
TCONS_00069389	0.45	1.98	1.92	1.59	1.61	0.84	2.01	3.07	2.65	11	34	43	33	40	21	36	90	67
TCONS_00069413	1.7	1.68	2.83	3.21	2.73	2.8	2.34	2.98	4.24	112	78	172	179	181	188	112	233	286
TCONS_00069419	0	4.29	0	0	0.03	0	3.91	6.92	5.91	0	51.08	0	0	0.48	0	48.93	141.58	104.56
TCONS_00069420	4.17	3.26	6.28	5.45	9.23	10.79	9.8	7.58	9.42	93	50.92	128	103	208.52	247	160.07	202.42	217.44
TCONS_00069452	1.71	0.85	5.16	0.03	0	0.54	0	1.52	0.59	85.19	29.93	236.5	1.21	0	27.36	0	90.19	30.2
TCONS_00069454	2.64	4.79	3.12	0.47	0.17	0.23	5.99	5.16	9.08	210.81	270.07	230.5	31.79	14	18.64	348	489.81	742.8
TCONS_00069497	0.23	0	0.13	0.13	0	0.11	0.3	0.28	0.53	2	0	1	1	0	1	2	3	5
TCONS_00069513	0.02	0	0.12	0.58	0.77	1.2	0.09	0.41	0.22	1	0	5	22	35	55	3	22	10
TCONS_00069565	0	0	0	0.85	0.1	0.03	0.19	0.14	0	0	0	0	21	3	1	4	5	0
TCONS_00069587	0.54	0	2.24	0	0.78	0	0	0.42	0.97	2	0	7	0	3	0	0	2	4
TCONS_00069776	2.13	0.86	1.47	1.8	0.87	0.86	0.76	0.46	1.16	46	13	29	33	19	19	12	12	26
TCONS_00069794	1.63	3.99	3.84	4.97	6.56	6.37	4.01	3.85	7.15	32	55	69	83	131	129	58	91	146
TCONS_00069824	1.56	0.63	2.15	1.44	1.22	0.64	0.07	0.43	0.26	65.12	18.58	82.8	51.09	51.69	27.52	1.99	21.24	10.99
TCONS_00069826	0	0	0.14	0	0.31	0.77	0.52	0.1	0.54	0	0	3.26	0	7.87	19.67	9.46	2.98	13.96
TCONS_00069827	1.86	0.5	0.98	1.23	0.35	0.5	1.3	0.65	1.38	49.88	9.42	23.94	27.91	9.44	13.81	25.55	20.78	38.05
TCONS_00069847	0	0	7.5	0	0	0	0	0	0	0	0	2.82	0	0	0	0	0	0
TCONS_00069865	4.09	10.85	9.44	3.81	3.84	3.67	7.49	5.71	8.63	100	186	211	79	95	92	134	167	218
TCONS_00069993	0.65	3.51	1.53	2.4	8.89	5.98	5.62	3.5	5.37	8	30	17	25	111	76	51	52	69
TCONS_00070046	0	0.15	1.01	0.71	0	0	0	0	0	0	1	9	6	0	0	0	0	0
TCONS_00070056	1	0.94	0.63	0	0.97	0.7	0.95	0.36	0.28	11.43	7.47	6.47	0	11.28	8.35	8.02	5	3.4
TCONS_00070134	0.91	1.6	1.75	3.64	7.61	9.31	5.73	5.1	4.1	17	21	30	58	145	180	79	115	80
TCONS_00070302	2.33	4.44	5.82	5.16	3.6	3.37	4.76	2.72	4.4	71	95	162.6	133.3	111	105	105.92	99	138
TCONS_00070303	1.12	0.77	1.37	2.6	1.19	1.43	0.37	0.65	0.96	83	40	93.4	163.7	89	108	20.08	57	73
TCONS_00070455	0.03	0.05	0.19	0.2	0.03	0.03	0.23	0.46	0.8	1	1	5	5	1	1	5	16	24
TCONS_00070456	0.21	1.22	0.12	0	1.24	0.2	0.99	0.09	0	2	8	1	0	12	2	7	1	0
TCONS_00070484	0	0	1.13	10.55	2.8	1.88	4.8	8.31	2.18	0	0	2.13	21	7	5	9	26	6
TCONS_00070493	4.31	18.52	7.03	2.05	1.75	2.2	6.04	8.72	8.99	80.57	242.4	119.9	32.52	33.2	42.31	82.91	195.87	174.62
TCONS_00070494	21.5	83	24.12	16.42	38.82	36.96	97.46	165.44	124.75	144.43	382.6	143.1	93.48	267.8	261.69	491.09	1371.13	898.38
TCONS_00070530	6.74	9.12	16.97	11.02	9.06	9.62	9.4	2.78	5.12	39	36	86	54	54	59	41	20	32
TCONS_00070582	0.4	0.46	0.45	1.37	0.23	0.56	0.38	0.45	0.24	26	21	27	76	15	37	18	35	16
TCONS_00070600	0	0	1.51	0	0	0	0.79	0	1.46	0	0	13	0	0	0	5.62	0	14.79
TCONS_00070601	0	1.82	0	0.15	0	0.48	1.75	1.23	3.57	0	10	0	1	0	4	10.38	12	30.21
TCONS_00070691	20.45	43.26	41.82	23.62	41.59	22.55	37.22	61.69	104.01	93	133	164	91	196	110	129	353	519
TCONS_00070694	2.64	3.01	4.94	5.29	5.1	4.2	3.45	2.58	3.6	71	57	122	121	139	116	68	83	100
TCONS_00070697	0	0	0	0	1.68	0.09	0	0.55	0.09	0	0	0	0	36.59	1.9	0	14.31	2.02
TCONS_00070698	4.53	5.98	4.59	5.48	8.75	11.07	6.97	4.97	7.08	110	102	102	113	215.41	276.1	124	144.69	177.98
TCONS_00070706	0	0	0	0	0	0	1.73	0.94	1.18	0	0	0	0	0	0	26	23	25
TCONS_00070724	3.33	2.66	2.55	2.46	1.95	1.43	1.63	0.63	1.37	137.24	77	96.75	86.03	81.22	60	49	31	58
TCONS_00070818	2.34	7.76	5.22	2.4	5.11	8.83	5.07	3.62	6.19	53	123	108	46	117	205	84	98	145
TCONS_00070829	14.07	36.13	20.64	27.79	33.75	35.93	37.88	49.65	43.64	114	202	149	191	280	305	229	493	376
TCONS_00070880	0.11	0.16	0.25	1.04	0	0.11	0.3	0	0.83	1	1	2	8	0	1	2	0	8
TCONS_00071072	1.88	1.88	1.36	3.04	0.55	2.7	2.14	1.04	0.53	30.51	21.25	19.99	41.75	8.98	45.09	25.48	20.32	8.98
TCONS_00071085	0.03	0	0.04	0.08	0	0.1	4.92	3.48	4.68	1	0	1	2	0	3	103	119	138
TCONS_00071095	0	0	0	0.32	0	0	2.46	0.21	0	0	0	0	1	0	0	7	1	0
TCONS_00071188	132.74	144.14	124.7	44.15	36.45	36.06	61.77	64.45	64.19	5123	3915	4426	1446	1422	1422	1740	2964	2548
TCONS_00071203	0.76	0.68	0.74	1.67	0.56	1.55	0.26	0.47	0.45	8	5	7	15	6	17	2	6	5
TCONS_00071243	2.18	2.03	1.67	0.4	0.4	0.61	0.49	0.78	0.84	299	196	211	46	55	85	49	127	118
TCONS_00071248	0.34	0.07	0.23	0.09	0.12	0.17	0.44	0.27	0	6.67	1	4.14	1.44	2.39	3.43	6.31	6.22	0
TCONS_00071254	0.41	0	0.81	0	0	0.08	0	0	0	5	0	9	0	0	1	0	0	0
TCONS_00071265	6.7	12.53	7.96	7.67	14.99	12.16	17.27	12.11	13.71	41.98	53.72	43.86	40.72	96.51	80.49	81.32	93.89	92.4
TCONS_00071271	0	0	1.03	1.74	0	0.32	0	0	0	0	0	170.51	263.59	0	57.46	0	0	0
TCONS_00071302	0	0	0.18	0	0	0.16	0	0	0.16	0	0	1	0	0	1	0	0	1
TCONS_00071381	0.1	0.14	0.39	0.3	0.15	0.34	0	0.04	0.05	2	2	7	5	3	7	0	1	1
TCONS_00071422	0.25	1.12	0.29	2.37	0.24	1.16	0.33	0.2	0.23	1	3	1	8	1	5	1	1	1
TCONS_00071462	0.55	0.17	0.36	1.1	0.32	0.46	0.06	0	0.03	49.02	10.47	29.69	82.99	28.99	41.79	3.77	0	2.57
TCONS_00071492	0.92	7.19	31.73	166.67	32.95	49.53	1.24	1.51	4.45	8.5	46	262.5	1306	311	477.5	8.5	17	43.5
TCONS_00071495	0.92	7.19	31.73	166.67	32.95	49.53	1.24	1.51	4.45	8.5	46	262.5	1306	311	477.5	8.5	17	43.5
TCONS_00071496	0	0	0	0	0	0	0	0	0	0	0	0	0	0	0	0	0	0
TCONS_00071586	28.63	82.91	48.68	76.54	89.36	67.95	74.7	78.47	78.41	162	320	241	367	521	408	319	552	480
TCONS_00071652	2.2	0	0	3.63	0.85	0.41	3.46	0.35	5.21	10	0	0	14	4	2	12	2	26
TCONS_00071673	1.63	1.58	1.79	3.72	1.24	3.73	2.39	3.28	1.72	34	23	34	65.67	26.22	79.73	36.53	81.87	37.03
TCONS_00071674	0	0	0	1.77	3.12	0.92	0.89	1.1	4.09	0	0	0	19.33	40.78	12.27	8.47	17.13	54.97
TCONS_00071700	0.37	0.35	0.14	0.72	0.36	0.35	5.74	0.3	2.19	3	2	1	5	3	3	35	3	19
TCONS_00071712	0.49	1.71	2.2	0	0	1.7	1.11	1.14	1.52	31.52	77.33	130.36	0.26	0	110.92	51.68	87.12	99.87
TCONS_00071719	0	0.07	0.41	0.12	0.22	0	0.35	0	0.28	0	15.25	118.68	32.98	70.14	0	78.2	0	89.88
TCONS_00071720	6.13	6.63	7.3	9.91	4.35	6.61	2.3	3.12	4.69	1746.79	1335.61	1928.09	2399.04	1249.94	1915.05	477.16	1054.02	1365.19
TCONS_00071730	4.84	8.83	8.92	9.48	5.85	10.94	5.15	5.19	7.18	309.1	397.89	525.97	514.36	377.15	712.68	239.62	394.17	470.45
TCONS_00071744	9.46	11.87	13.27	9.76	6.16	6.99	5.58	6.99	6.21	1030.53	913.44	1336.8	902.96	676.81	774.92	442.44	903.24	692.13
TCONS_00071751	0.15	0.62	0.17	0.7	0.26	1.26	0	0.84	0.43	37.6	108.82	38.26	148.34	65.8	316.77	0	248.01	109.68
TCONS_00071752	8.43	7.9	9.99	11.2	6.51	8.26	6.07	6.38	9.34	2037.42	1348.96	2237.11	2297.44	1586.94	2028.29	1064.73	1827.53	2303.65
TCONS_00071819	2.55	2.2	2.49	2.63	1.88	1.75	0.58	1.9	1.94	48	29	42.78	42	36	34	8	43	38
TCONS_00071820	1.19	0.46	1.07	1.27	0.43	1.42	0.96	0.63	1.09	22	6	18	20	8	27	13	14	21
TCONS_00071822	0.72	1.28	0.66	0.6	0.38	0.76	0.25	0.48	0.9	24	30	20.22	17	13	26	6	19	31
TCONS_00071894	0.34	2.44	1.73	2.01	1.34	1.52	1.11	1.3	3.66	5	25	23	25	20	23	12	23	56
TCONS_00072125	0.52	0.18	0	0	0.34	0.63	0.89	1.01	2.03	13.08	3.23	0	0	8.51	16.16	16.25	30.29	52.3
TCONS_00072156	9.57	9.42	10.32	10.91	7	9.19	6.19	6.19	5.21	213	147	210	206	158	210	101	165	120
TCONS_00072178	0.11	0	0.21	1.44	0.39	0.4	0.09	0.05	0	4.51	0	7.99	50.73	16.43	16.93	2.75	2.69	0
TCONS_00072179	0.06	0.03	0.08	0.75	0.34	0.16	0.35	0.08	0.2	3.49	1	4.01	34.27	18.57	8.73	13.9	4.98	10.98
TCONS_00072180	0	0	0	0	0	0.14	0.04	0.03	0.32	0	0	0	0	0	6.34	1.36	1.33	14.02
TCONS_00072219	3.14	6.05	7.15	3.85	3.8	3.29	4.58	4.11	5.15	182	247	382	189	222	194	193	283	306
TCONS_00072277	2.06	1.15	2.29	4.76	1.33	3.02	1.49	1.33	1.88	95	37.42	97.2	186	62	142	50	72.99	89
TCONS_00072398	0.23	0.09	0.17	0	0	0.06	0.67	0.63	0.32	4.71	1.32	3.19	0	0	1.3	9.88	15.24	6.67
TCONS_00072399	0.45	0	0.28	0.34	0.42	0	0.24	0	0.16	6.33	0	3.59	4	6	0	2.44	0	2.27
TCONS_00072413	0.16	0.05	0.76	1.76	0.19	1.66	0.87	0	0.49	5.68	1.25	24.19	51.48	6.71	58.61	21.94	0	17.3
TCONS_00072427	0.23	0.33	0.4	0.66	0.31	0.42	0.18	1.09	0.64	7.39	7.28	11.6	17.78	10.02	13.78	4.24	41.17	20.88
TCONS_00072527	3.95	2.62	4.92	7.06	2.63	6.56	1.77	3.39	1.91	160.19	74.88	183.57	242.95	107.93	271.85	52.45	164.03	79.79
TCONS_00072571	0	0	0	0.09	0	0	0.77	1.83	1.22	0	0	0	3	0	0	22.41	87.23	50.43
TCONS_00072599	4.77	3.85	8.35	10	14.86	16.53	10.99	12.62	15.9	36	20	56	64	115	131	62	117	128
TCONS_00072660	2.87	2.43	3.62	5.01	4.52	6.77	6.13	4.83	5.25	89	53	103	132	142	215	139	179	168
TCONS_00072683	1.01	3.4	1.49	0.6	0.24	1.64	0	0	1.14	4	9	5	2	1	7	0	0	5
TCONS_00072740	45.98	145.17	132.76	55.5	0	0	28.69	93.26	87.06	410.93	897.22	1060.95	420.67	0	0	190.82	1017.86	824.01
TCONS_00072760	2.76	7.02	2.43	2.84	1.43	0	7.64	9.65	9.11	8.01	13.45	5.84	6.99	4.37	0	17.39	36.52	30.25
TCONS_00072761	1.99	0.91	2.2	3.76	2.72	5.01	3.66	6.19	5.9	29.99	9.55	30.16	48.01	41.63	78	40.61	112.48	92.75
TCONS_00072790	0.37	2.18	0.55	1.06	0.72	2.06	0.61	0.13	0.87	18.28	76.27	25.04	44.43	36.28	104.16	22.2	7.66	44.11
TCONS_00072791	2.37	10.58	6.45	14.91	15.05	14.56	11.26	12.44	15.4	99.72	313.73	250.06	532.52	640.37	625.94	345.73	623.89	666.38
TCONS_00072792	0	0	0.23	0.26	1.29	0.88	3.01	1.17	1.77	0	0	4.91	5.05	30.36	20.9	51.06	32.45	42.5
TCONS_00072820	0.39	0.37	0.53	0.49	0.64	0.89	0.39	0.65	0.34	25.63	16.99	31.74	27.02	41.86	59.3	18.61	50.55	22.53
TCONS_00072823	16.87	61.28	55.43	15.56	60.37	32.04	53.09	46.12	32.23	69.9	170.91	196.64	54.62	259.97	143.21	168.47	241.89	147.55
TCONS_00072845	1.16	1.55	1.71	3	1.77	3.01	2.16	2.42	3.03	111	105	152	244	171	294	151	276	297
TCONS_00072959	1.43	0.21	2.04	0.97	0.4	0.31	0.2	0.45	0.39	37.69	3.81	49.19	21.73	10.69	8.5	3.84	14.18	10.5
TCONS_00072960	1.67	1.09	3	6.42	4.06	4.91	2.4	4.4	4.16	57.24	26.43	94.82	187.12	141.21	172.67	60.13	180.46	147.28
TCONS_00072961	0.19	0.91	0.92	1.09	0.68	0.48	1.52	1.29	1.19	5.08	16.76	21.99	24.15	18.09	12.83	29.02	40.37	32.22
TCONS_00073007	13.1	21.91	11.47	8.21	6.91	8.35	0.96	4.5	0	72.45	82.61	55.43	38.47	39.42	49.06	4	31	0
TCONS_00073011	0.5	1.01	0.19	0.33	1.13	0.94	0	0	1.03	4.55	6.39	1.57	2.53	10.58	8.94	0	0	10
TCONS_00073016	1.02	1.14	1.63	3.76	4.51	4.97	4.59	3.01	2.72	58	46	86	182	260	289	191	204	159
TCONS_00073042	0.34	0.6	0.58	0.08	0.15	0.07	0.16	0.28	0.46	20	25	32	4	9	4	7	20	28
TCONS_00073100	1.19	2.07	2.24	2.19	3.94	1.86	2.94	3	2.53	9.65	11.56	16.12	15	32.55	15.78	17.7	29.69	21.75
TCONS_00073110	0.94	1.74	1.21	2	3.43	3.75	3.19	2.56	3.51	34	44	40	61	125	138	84	110	130
TCONS_00073116	1.29	3.36	4.48	1.82	3.64	4.05	5.34	6.29	3.14	10	18	31	12	29	33	31	60	26
TCONS_00073121	2.13	2.58	2.81	3.81	4.25	5.97	5.19	4.58	4.66	96	82	117	146	194	275	171	246	216
TCONS_00073130	8.82	33.99	16.41	15.76	26.62	32.96	44.24	51.28	60.05	37	96	59	56	116	149	142	272	278
TCONS_00073148	1.17	2.78	3.38	1.18	1.17	1.13	1.18	0.83	0.95	28.22	47.09	74.77	24.28	28.65	27.95	20.87	23.98	23.84
TCONS_00073149	1.14	0.5	1.12	1.97	0.89	0.78	1.46	0.55	0.56	25.78	7.91	23.23	37.72	20.35	18.05	24.13	15.02	13.16
TCONS_00073163	0.42	0.98	0.76	0.65	0.98	1.11	0.45	0.93	0.38	21.67	35.31	35.94	27.94	50.32	57.97	16.84	56.59	20.03
TCONS_00073191	10.44	17.09	25.17	16.97	13.62	14.42	2.72	3.84	2.67	105.94	120.28	229.41	146.05	141.01	152.34	20.47	47.36	28.61
TCONS_00073192	1.35	5.92	3.44	2.15	1.96	1.67	0.98	0.52	1.52	12.06	36.72	27.59	16.37	17.99	15.66	6.53	5.64	14.39
TCONS_00073233	1.24	2.56	6.29	1.86	0.88	0.33	0.37	5.07	11.33	18	26	83	23	13	5	4	89	172
TCONS_00073265	1.22	1.29	1.41	1.32	0.21	0.26	0.1	0.82	0.61	24.72	18.28	26.02	22.67	4.32	5.32	1.48	19.95	12.79
TCONS_00073267	0.33	0.73	0.73	4.76	1.91	2.83	1.39	1.99	2.58	19	30	39	234	112	167	58.69	137	153
TCONS_00073279	0.28	0.7	0.85	2.23	0.82	1.15	0.58	0.46	0.76	16	28	44	107	47	66	24	31	44
TCONS_00073317	2.07	4.82	4.2	1.14	2.02	2.1	2.03	0.56	2.2	15	24	27	7	15	16	11	5	17
TCONS_00073387	0.79	2.36	3.18	2.26	0.92	1.56	2.47	1.77	1.1	15.23	32	56	37	18	31	35	41	22
TCONS_00073407	7.67	8.91	14.51	19.87	16.68	13.85	13.26	11.53	13.94	295	241	513	648	648	544	372	528	551
TCONS_00073461	26.25	18.66	27.08	14.81	11.84	8.19	7.36	9.25	4.74	230	113	212	110	106	75	48	99	44
TCONS_00073544	0.05	0.06	0	0.56	0.27	0.04	0.03	0.3	0.4	2	2	0	21	12	2	1	16	18
TCONS_00073596	128.35	158.18	149.35	36.13	57.9	24.1	70.36	84.55	51.4	901	763	928	215	417	178	370	731	386
TCONS_00073647	4.43	9.03	5.88	11.47	16.57	18.59	15.04	14.07	17.15	145	208	177	319	549	623	360	550	579
TCONS_00073793	0	2.75	0.78	1.81	3.71	2.58	0.23	3.03	0.79	0	11	4	9	22.36	16	1	22.05	5
TCONS_00073834	6.02	4.73	5.8	10.84	5.64	11.97	2.77	3.18	4.09	540.92	300.14	481.75	826.98	511.79	1095.31	180.79	338.96	375.93
TCONS_00073849	0.6	0.26	1.05	1.39	0.11	0.83	0.3	0.4	0.57	16.22	5	26.22	32	3	23	6	13	16.13
TCONS_00073850	3.81	35.66	12.9	0	7.12	0	0	1.21	7.63	1.78	9	3.78	0	4	0	0	1	5.87
TCONS_00073865	0	0.61	0	0	0	0	0	0	0	0	1	0	0	0	0	0	0	0
TCONS_00073922	0	0	0	0	0	0	0	0	1.31	0	0	0	0	0	0	0	0	50.58
TCONS_00073948	2.24	0.23	2.54	2.26	0.93	1.06	0	0	0	14	1	14	12	6	7	0	0	0
TCONS_00074105	9.83	5.35	21.45	5.08	3.64	5.2	3.24	5.93	3.04	98	37	192	43	37	54	24	72	32
TCONS_00074178	1.61	0.1	0.55	0.23	0.57	1.54	0.82	0.8	0.64	55.67	2.47	17.4	6.64	19.8	54.65	20.83	32.99	22.85
TCONS_00074183	0	0	1.27	1.71	16.11	7.44	60.84	90.1	103.48	0	0	6.78	8.81	100.89	47.91	278.75	679.51	678.7
TCONS_00074186	1.07	0.97	1.43	1.26	1.78	2.08	2.23	2.72	3.2	19	12	23	19	32	38	29	58	59
TCONS_00074249	0.27	0.19	0.15	0.16	0.54	0	0.56	1.82	2.38	2	1	1	1	4	0	3	16	18
TCONS_00074383	2.3	4.81	7.27	4.76	3.7	3.38	3.05	3.03	3.46	41	60	118	72	67	62	40	65	64
TCONS_00074668	0.42	0.6	0.23	2.71	0.51	1.2	0.42	0.43	0.3	4	4	2	22	5	12	3	5	3
TCONS_00074781	0.3	0.87	2.38	1.95	5.11	6.4	13.19	10.45	12.59	2	4	14	11	35	45	66	86	90
TCONS_00074903	0	0.79	0	0	0	0	0	0	0	0	4	0	0	0	0	0	0	0
TCONS_00074947	8.48	15.38	7.69	13.35	13.38	15.09	13.25	8.95	9.83	36	44	28	48	59	69	43	48	46
TCONS_00074980	0.21	1.99	1.17	0.89	1.97	1.75	1.22	0.59	1.33	4.29	28.57	22	15.49	40.9	36.97	18.34	14.59	28.2
TCONS_00075030	21.28	44.29	35.2	30.59	52.55	38.67	49.68	34.95	37.23	246	356	367	300	619	464	425	490	452
TCONS_00075031	0	0	0	0	0	0	0.74	0	0.13	0	0	0	0	0	0	4	0	1
TCONS_00075034	0	0	0	0.16	0	0.13	0	0	0	0	0	0	1	0	1	0	0	0
TCONS_00075035	0	0	0	0	0	0.14	0.4	0	0.7	0	0	0	0	0	1	2	0	5
TCONS_00075036	0	0	0	0	0	0	0	0	0	0	0	0	0	0	0	0	0	0
TCONS_00075148	1.24	0	0.11	0	0	0.09	0.39	0	0	13	0	1	0	0	1	3	0	0
TCONS_00075193	0.38	0.41	0.97	2.21	1.14	1.27	0.82	0.83	1.43	16	12	37	78	48	54	25	41	61
TCONS_00075234	0.69	0.77	1.37	1.11	0.44	0.79	1.27	0.43	0.83	52.3	41.62	96.58	71.89	33.74	61.33	70.65	39.33	64.93
TCONS_00075235	0.89	3.19	2.03	2.32	2.99	3.3	4.66	5.15	6.05	51.7	131.38	109.42	115.11	176.26	196.67	198.35	357.67	362.07
TCONS_00075407	0.42	0.36	2.43	0.72	0.57	1.02	2.8	3.39	2.84	2.32	1.36	11.74	3.37	3.22	6	11.7	23.34	17.03
TCONS_00075408	2.06	4.33	3.8	4.72	1.79	2.73	1.91	2.41	3.46	43.25	63.55	72.73	83.82	38.05	58.69	29.35	60.55	75.11
TCONS_00075413	1.35	0.06	0.69	0.16	1.38	0.39	0.37	0.41	0.17	30	1	14	3	31	9	6	11	4
TCONS_00075500	0.95	0	0	3.4	3.37	0.75	52.94	9.5	10.58	1	0	0	3	4	1	49	15	15
TCONS_00075650	0.1	0	0.06	0	0.41	0.5	0.77	0.43	0	2	0	1	0	8	10	11	10	0
TCONS_00075704	3.36	5.35	6.09	4.42	5.98	4.04	5.5	5.72	6.95	547	615	917	610	981	669	650	1102	1156
TCONS_00075728	2.12	7.96	7.05	2.15	0.89	0.72	2.83	1.84	2.69	14	36	41	12	6	5	14	15	19
TCONS_00075750	1.41	2.17	3.07	2.58	3.59	4.15	4	2.59	2.91	60	65	120	93	154	180	124	131	127
TCONS_00075763	0.2	0	0.57	0	0.2	0.1	0	0	0.19	2	0	5	0	2	1	0	0	2
TCONS_00075796	0	0	0	0	0	0	0	0	0	0	0	0	0	0	0	0	0	0
TCONS_00075905	3.79	3.2	3.2	4.78	3.13	4.97	3.3	3.98	6.8	56	33	43	60	47	76	36	71	105
TCONS_00075907	2.59	2.18	2.59	5.2	1.99	2.73	1.66	1.91	2.5	430	256	398	734	333	461	201	377	425
TCONS_00076046	0.27	0.56	0.59	2.06	1.92	3.3	3.54	2	3.14	11	16	22	71	79	137	105	97	131
TCONS_00076133	0.32	0.2	0.31	0	0.55	0.44	0.24	1.67	0.46	3.05	1.29	2.69	0	5.38	4.39	1.68	19.4	4.62
TCONS_00076191	26.09	59.11	50.94	25.3	103.99	46.29	93.21	80.57	82.97	196.29	306.24	340.36	161.38	801.89	365.68	524.29	744.68	665.78
TCONS_00076192	0	0.66	0	2.71	4.29	3.86	4.46	5.84	6.32	0	3.16	0	16.06	30.77	28.41	23.36	50.31	47.29
TCONS_00076257	0.8	0.66	3.18	1.74	0.78	1.42	1.22	1.3	1.5	7	4	25	13	7	13	8	14	14
TCONS_00076260	2.29	7.3	3.75	2.3	3.82	3.35	4.81	4.89	3.07	27	60	40	23	46	41	42	70	38
TCONS_00076301	0.53	0.91	0.77	1.42	0.5	0.6	0.38	0.39	0.5	38	46	51	86	36	44	20	33	37
TCONS_00076309	3.73	2.6	3.2	2.7	1.59	3.26	2.89	1.91	2.05	88	43	69	54	38	79	50	54	50
TCONS_00076354	1.77	1.17	0.83	0	0	0.07	0	0.56	1.24	26	12	11	0	0	1	0	10	19
TCONS_00076402	5.26	30.12	24.97	6.05	1.67	3.62	3.93	4.19	10.47	43	170	182	42	14	31	24	42	91
TCONS_00076442	0.09	0	0.11	0.14	0	0.17	0.07	0.14	0.12	2.65	0	2.75	3.47	0	5.04	1.41	4.76	3.57
TCONS_00076527	0.47	0.22	0.23	0.89	0.58	0.69	0.31	0.17	0.06	46	15	21	74	58	69	22	20	6
TCONS_00076545	1.18	2.38	1.45	2.69	4.9	1.67	1.97	3.67	1.72	17	24	19	33	72	25	21	64	26
TCONS_00076588	0	1.92	0	2.12	1.73	3.8	3.01	2.22	4.17	0	5	0	7	7	16	9	11	18
TCONS_00076599	9.73	23.64	11.27	16.54	6.41	13.88	20.16	11.98	15.77	59	98	60	85	40	89	92	90	103
TCONS_00076605	2.93	8.5	10.57	4.44	4.03	5.09	6.01	9.25	13	44.39	89.84	145.38	57	62	79.63	67	168.82	205.28
TCONS_00076607	1.32	1.98	0.64	0	0	0.29	0	1.7	0.3	28.61	30.16	12.62	0	0	6.37	0	44.18	6.72
TCONS_00076758	0.71	1.42	0.73	1.17	0.91	0.9	0.83	0.34	0.75	20	28	18.69	27.78	25.83	26	17	11.55	21.84
TCONS_00076762	0.41	0.18	0.31	0.76	0.28	0.95	0.56	0.29	0.48	32	10	22.31	50.22	22.17	76	32	26.45	38.16
TCONS_00076764	0.07	0.41	0.63	0	0	0	0	0	0.55	1	4	8	0	0	0	0	0	8
TCONS_00076766	0.58	0.69	1.16	2.49	2.27	3.32	3.08	1.44	1.25	12	10	22	44	48	71	47	36	27
TCONS_00076770	0	0	0.93	0	0	0	0	0	1.42	0	0	3	0	0	0	0	0	6
TCONS_00076789	1.66	2.16	2.84	3.93	1.85	2	1.43	1.59	2.29	217	200	344	437	245	266	136	247	306
TCONS_00076825	0.17	0.43	0.64	0	0.32	0.55	0.12	0	0.4	5.65	10.12	19.59	0	10.81	18.95	2.96	0	13.84
TCONS_00076909	2.06	7	3.6	3.67	8.32	6.8	8.44	8.04	6.56	151.6	363.25	244.41	228.94	617.12	509.34	451.59	702.12	493.58
TCONS_00076910	0.36	0.13	1.44	1.22	1.72	1.51	0.63	0.38	3.12	30.4	7.75	111.59	87.06	145.88	129.66	38.41	37.88	268.42
TCONS_00076929	0	0	0	0	0	0.66	0	0	0	0	0	0	0	0	6	0	0	0
TCONS_00076948	4.64	8.69	8.58	0.16	0.09	0.11	0.03	1.4	2.22	203	268	346	6	4	5	1	73	100
TCONS_00077045	0	0	0	1.38	1.17	0.78	0.98	1.63	0.59	0	0	0	32.69	32.86	22.12	20.05	54.22	16.91
TCONS_00077131	0	1.53	6.64	0	0	0	0	0.61	2.55	0	4	22	0	0	0	0	3	11
TCONS_00077202	1.02	1.27	1.51	2.2	1.15	2.23	1.16	0.9	1.35	345.38	306	477.32	635	393	771	287	362	467.18
TCONS_00077234	2	10.43	6.14	0.43	0.1	0.51	1.91	2.63	6.52	75.97	279.07	214.58	14	4	20	52.89	118.93	255
TCONS_00077235	0.34	1.18	0.33	0	0	0	0.47	0.29	0	14.03	33.93	12.42	0	0	0	14.11	14.07	0
TCONS_00077258	0.19	0.27	0.83	0.44	0	0.09	0	0.84	0.71	2	2	8	4	0	1	0	11	8
TCONS_00077438	0	1.26	0.65	1.36	0.28	0.96	0	0	0	0	6	4	8	2	7	0	0	0
TCONS_00077484	1.48	1.17	1.35	1.99	0.86	1.41	0.26	0.45	0.23	261	145	220	297	153	252	33	93	41
TCONS_00077620	3.96	4.48	6.93	1.14	0.42	2.16	5.19	5.71	6.68	37	29	58	9	4	21	36	65	66
TCONS_00077679	102.81	187.79	281.15	185.29	102.19	83.25	143.88	106.47	151.69	465	574	1096	710	479	404	496	606	753
TCONS_00077905	39.44	51.79	83.43	79.65	38.05	49.96	45.55	26.47	36.34	2459	2277	4799	4214	2395	3175	2068	1961	2322
TCONS_00077920	0	0	0	0	0	0	0.52	2.2	0.36	0	0	0	0	0	0	2	14	2
TCONS_00077944	0	0	0	0	0.07	0	21.7	14.16	18.88	0	0	0	0	1	0	219	234	270
TCONS_00077964	2.26	2.66	2.75	1.98	1.46	1.89	0.92	1.23	1.17	369	307	416	275	240	314	109	238	196
TCONS_00077980	0	0	0.14	1.57	0.83	1.15	0	0	0.11	0	0	1	11	7	10	0	0	1
TCONS_00078184	0.81	0.81	1.27	2.02	0.84	0.75	0.91	0.77	1.18	54	38	78	114	56	51	44	61	80
TCONS_00078203	0.44	0.25	0.24	0.35	0.33	0.27	0.08	0.24	0.29	32	13	16	22	24	20	4	21	22
TCONS_00078230	3.65	4.23	7.86	1.46	0.65	1.61	0.79	1	1.13	91.31	74.1	179.75	30.95	16.44	41.26	14.45	29.92	29.22
TCONS_00078232	1.38	1.46	1.23	1.95	1.42	2.14	0.99	0.91	1.18	70.3	52.49	57.68	84.03	72.91	111.12	36.81	54.96	61.38
TCONS_00078274	1.93	4.1	2.96	1.19	0.45	1.86	0.5	1.44	0.52	21	31	29	11	5	21	4	19	6
TCONS_00078350	0.85	1.17	1.84	2.11	0.66	0.94	0.64	0.94	1.83	38	37	76	80	30	43	21	50	84
TCONS_00078354	0.79	0.55	1.27	6.53	2.06	3.67	0.62	1.25	0.86	45	22.2	66.55	315.23	118.06	213.17	25.85	84.37	50.3
TCONS_00078355	0	0.8	0.24	1.96	0.91	1.88	1	0.56	0.96	0	31.8	12.45	93.77	51.94	107.77	41.18	37.58	55.7
TCONS_00078585	1.85	3.37	3.04	0.97	1.16	1.35	0	0	0	36	46	54	16	23	27	0	0	0
TCONS_00078751	0.48	1.04	1.88	1.13	0.47	0.69	0.8	0.98	0.45	4	6	14	8	4	6	5	10	4
TCONS_00078764	0.86	0	0.69	1.01	0	1.52	0	0	0.55	24.52	0	18.15	24.53	0	44.5	0	0	16.06
TCONS_00078765	0.42	2.7	2.79	4.85	4.74	4.36	3.49	3.97	3.7	9.48	43	57.85	93.47	109	101.5	58	108	86.8
TCONS_00078818	8.44	10.25	8.21	6.98	3.33	6	3	4.16	8.02	975	836	877	684	388	705	252	570	947
TCONS_00078862	0.86	2.84	4.7	2.38	1.19	1.85	0.75	1.82	1.52	33.72	78.18	168.94	78.71	46.94	74	21.41	84.77	61.19
TCONS_00078863	0.73	0.72	2.21	0.17	0.13	0	0.67	0.12	1.04	11.28	7.82	31.06	2.29	2.06	0	7.59	2.23	16.81
TCONS_00078864	2.23	2.05	2.26	4.23	1.14	2.07	1	1.12	1.41	223	145	209	359	115	211	73	133	144
TCONS_00078904	2.92	2.23	3.32	6.5	4.17	5.12	2.91	3.62	3.49	306	165	322	579	441	547	222	450	375
TCONS_00078910	4.94	5.82	6.89	2.55	2.49	2.48	1.93	2.74	3.18	242	201	311	106	123	124	69	160	160
TCONS_00079653	0.18	0.74	0.86	0.62	0.06	1.32	0.07	0	0.8	3.38	10	15	10.07	1.17	26	1	0	15.95
TCONS_00079678	0	0	0	0.17	0.73	0	0	0	0.14	0	0	0	1	5	0	0	0	1
TCONS_00079764	0	0	0.06	3.35	0.34	0.62	0	0.48	0	0	0	1	49	6	11	0	10	0
TCONS_00079780	0	0	0	0	0	0	0.25	3.16	2.94	0	0	0	0	0	0	1	21	17
TCONS_00079872	0.34	0.08	0.31	0	0	0.33	0	0.14	0.43	6	1	5	0	0	6	0	3	8
TCONS_00079907	2.6	1.93	2.41	2.36	2.07	1.94	1.02	0.87	1.59	52	27	44	40	42	40	15	21	33
TCONS_00079981	1.58	0.94	1.59	7.58	2.72	4.68	1.53	1.79	1.75	168	70	156	682	291	505	118	225	190
TCONS_00080057	6.67	9.01	13.33	12.73	8.72	8	8.42	7.84	8.32	170	161	311	275	225	209	157	239	219
TCONS_00080239	0.75	1.46	1.69	0.77	0.55	0.61	1.02	1.3	1.18	24	33	50	21	18	20	24	50	39
TCONS_00080363	0	0	0	0.94	2.26	2.14	2.52	5.44	2.75	0	0	0	2	6	6	5	18	8
TCONS_00080417	0.32	0.41	0.5	3.47	6.22	6.18	4.42	4.09	4.4	11	10	16	102	218	219	112	169	157
TCONS_00080644	1.51	1.69	2.49	5.62	2.11	3.13	0.99	1.16	1.13	143	113	218	452	202	302	68.22	130	109
TCONS_00081020	0	0	0	0	0	0	0	0.31	0.21	0	0	0	0	0	0	0	18.98	11.01
TCONS_00081021	0.04	0.21	0.07	0.46	0.13	0.13	0	0.05	0.22	2	7	3	18	6	6	0	3.02	10.7
TCONS_00081022	0	0	0	0	0	0	0.58	0	0.83	0	0	0	0	0	0	20	0	40.29
TCONS_00081104	0	0	0	0	0	0	0	0.35	0.13	0	0	0	0	0	0	0	3	1
TCONS_00081126	0	0	0	0	0.24	0	0.06	0.37	0.7	0	0	0	0	5.96	0	1	10.82	17.68
TCONS_00081127	0.29	0.12	0.17	0.56	0.38	0.63	0.69	0.33	0.32	26.48	7.83	14.8	43.33	35.02	58.61	45.77	35.83	30.31
TCONS_00081174	1.03	5.13	3.33	1.22	1.95	2.95	2.01	2.72	1.27	25.77	89.72	75.87	25.74	49.31	75.39	36.67	80.97	32.7
TCONS_00081175	1.26	4.84	3.57	1.86	3.76	4.89	4.03	4.17	3.95	31.23	84.28	81.13	39.26	94.69	124.61	73.33	124.03	101.3
TCONS_00081441	0	0	0	0	0	0	0	0	0	0	0	0	0	0	0	0	0	0
TCONS_00081497	2.26	2.87	2.15	0.92	0.72	0.62	1.04	1.05	0.54	22.09	19.46	18.85	7.66	7.2	6.33	7.55	12.51	5.54
TCONS_00081507	3.01	4.47	5.74	7.49	3.51	2.99	5.54	4.3	4.14	32.29	33.27	55.43	68.12	38.45	33.37	44.08	56.01	46.72
TCONS_00081508	2.03	4.98	7.85	7.59	7.87	6.94	7.7	4.58	9.38	26.71	45.73	93.57	84.88	105.55	94.63	74.92	72.99	129.28
TCONS_00081529	1.89	1.76	2.53	1.76	0.9	0.97	1.29	1.42	1.71	123	81	152	97	59	64	61	110	114
TCONS_00081558	6.65	17.56	17.37	23.66	43.71	24.22	29.37	35.05	36.85	37.44	67.45	85.58	112.93	253.75	144.83	124.87	245.52	224.6
TCONS_00081559	16.17	54.96	49.23	46.49	50.61	35.42	33.91	30.96	44.56	168.56	397.55	461.42	411.07	538.25	384.17	262.13	392.48	489.4
TCONS_00081646	15.11	15.81	21.67	30.52	33.21	50.39	36.75	32.07	30.26	153	111	197	262	343	531	276	395	323
TCONS_00081690	1.96	2.11	3.59	4.73	3.69	3.16	3.34	2.74	3.85	251	191	426	514	477	412	311	416	504
TCONS_00081850	0	0.33	2.84	0	0	0.21	0	0.35	0	0	1	11	0	0	1	0	2	0
TCONS_00081877	0.59	0.41	0.58	0.84	0.13	0.35	0.22	0.13	0.21	59	29	54	72	13	36	16	16	22
TCONS_00081939	0.56	0.79	1.16	2.47	1.12	0.71	1.03	1.02	0.89	19.99	20	38.26	75.13	40.52	26.19	27	43.44	33
TCONS_00081972	1.11	1.04	1.87	3.3	3.32	2.46	1.58	2.16	2.66	99	66	155	251	300	224	103	229	244
TCONS_00081986	0.31	2.37	0.11	0.24	2.01	1.38	0.97	0.76	0.39	3	16	1	2	20	14	7	9	4
TCONS_00082082	0.93	1.01	1.18	6.85	2.97	1.34	2.04	2.28	2.09	8	6	9	49.71	26	12	13	23.87	19
TCONS_00082145	0.68	0	0.41	1.61	0.65	0	0	2.36	1.2	2	0	1	4	2	0	0	9	4
TCONS_00082160	0.97	1.38	1.01	2	0.66	1.96	1.67	2.02	1.5	45.81	46.07	43.77	80.1	31.48	94.45	57.49	113.29	72.54
TCONS_00082162	0.47	0.26	0.52	0.6	2.17	2.37	0.41	0.99	2.53	10.19	3.93	10.23	10.9	47.52	52.55	6.51	25.71	56.46
TCONS_00082193	0	2	1.26	20.2	15.13	15.27	7.98	6.29	4.8	0	5	4	64	59	62	23	30	20
TCONS_00082332	1.61	1.06	1.26	2.38	0.26	0.52	1.64	0.89	0	24	11	17	30	4	8	18	16	0
TCONS_00082383	2.58	2.13	2.53	7.58	5.77	8.02	3.01	3.77	3.44	153	89	138	381	345	484	130	265	209
TCONS_00082565	0	0	0	0	0	0	0	0	0	0	0	0	0	0	0	0	0	0
TCONS_00082611	2.51	4.53	3.13	5.69	8.29	7.73	4.07	4.75	3.8	64	81	73	123	214	202	76	145	100
TCONS_00082620	74.59	116.01	114.44	104.08	135.83	92.63	147.87	123.84	143.2	1062	1152	1477	1257	1966	1363	1552	2128	2129
TCONS_00082699	0	0	0	0.69	0	0	0	0	0	0	0	0	2	0	0	0	0	0
TCONS_00082767	1.37	0.92	1.96	1.42	0.55	1.71	1.2	2.06	1.61	17	8	22	15	7	22	11	31	21
TCONS_00083019	0	0	0	1.31	0	0.09	9.87	0.61	0	0	0	0	12	0	1	79	8	0
TCONS_00083338	0.26	0	0.29	0.43	0.88	0.56	0.72	0.26	0.05	5	0	5	7	17	11	10	6	1
TCONS_00083348	1	1.24	1.28	1.49	0.63	1.06	0.91	1.4	1.48	44.1	38.5	51.86	55.64	28.13	47.92	29.2	73.57	67.22
TCONS_00083349	3.52	2.7	2.98	2.3	9.8	3.64	12.46	13.36	12.67	45.9	24.5	35.14	25.36	129.87	49.08	119.8	210.43	172.78
TCONS_00083363	0.07	0.11	0	0.2	0	0.37	0	0.17	0.06	4.7	5.44	0	11.24	0	25.3	0	13.68	3.87
TCONS_00083388	0.53	0	0.63	1.25	0	0	0	0	0	2	0	2	4	0	0	0	0	0
TCONS_00083525	0	0.21	1.12	0.09	0	0.21	0	0	0.07	0	2	14	1	0	3	0	0	1
TCONS_00083545	0	0.69	0	0	0	0.79	0.16	0.1	0	0	4	0	0	0	7	1	1	0
TCONS_00083663	3.66	1.62	3.47	2.58	3.17	5.72	5.07	6.03	5.45	16.74	5	13.69	10	15	28.05	17.66	34.68	27.34
TCONS_00083664	2.64	2.86	1.53	6.19	2.68	5.77	1.68	1.72	2.92	156.03	119.22	83.57	310.66	159.94	348.17	72.5	120.75	177.14
TCONS_00083666	3.29	1.87	3.37	7.45	2.67	6.58	1.67	1.73	2.43	786.63	315.09	745.3	1511.91	642.76	1599.15	289.83	488.46	592.23
TCONS_00083670	0.74	0.77	0.58	0.22	0.74	0.08	0	0	0.49	25.46	18.59	18.28	6.31	25.9	2.96	0	0	17.44
TCONS_00083671	0.15	0.68	1.15	0.76	0.46	0.08	0.34	0.33	0.58	6.25	19.97	43.97	26.74	19.39	3.35	10.26	16.32	24.59
TCONS_00083856	0.43	0.31	0.12	1.14	0.73	0.21	1.01	0.88	1.21	4	2	1	9	7	2	7	10	12
TCONS_00083881	1.21	1.07	1.03	2.08	1.33	2.81	0.77	0.8	1.16	201	125	158	293	222	475	93	158	196
TCONS_00083939	2.53	2.14	2.95	2.88	2.75	7.3	3.39	2.86	2.4	59	35	63	57	65	175	58	80	58
TCONS_00084445	0.14	0	0.15	1.72	0.13	0.26	0	0.22	0	1	0	1	10.63	1	2	0	2	0
TCONS_00084471	10.83	13.89	14.15	12.6	10.7	17.11	24.48	15.15	23.03	121.91	108.68	143.57	120.31	122.73	200.05	204	206.93	272.46
TCONS_00084472	1.62	9.61	2.44	3.78	6.63	6.91	0	7.7	2.87	18.09	74.32	24.43	35.69	75.27	79.95	0	104.07	33.54
TCONS_00084564	0.85	0.41	0.44	2.16	0.76	1.63	0.7	0.6	0.37	152.33	51.61	71.9	326.41	137.33	294.96	91.02	126.25	68.27
TCONS_00084565	0	0.21	0.16	0	0.09	0.23	0.27	0.06	0.22	0	26.39	27.27	0	16.84	42.01	35.98	13.13	40.52
TCONS_00084566	0.1	0	0.1	0.37	0.25	0.45	0	0.06	0.04	18.67	0	15.83	56.59	45.82	82.03	0	13.63	7.21
TCONS_00084675	0.71	0	0	0.27	0.08	0	1.04	0.61	0.23	9.25	0	0	3	1	0	10	9.57	3.11
TCONS_00084676	0.31	0	0.38	0	0	0.22	0	0.23	0.84	2.75	0	3	0	0	2	0	2.43	7.89
TCONS_00084773	25.25	11.11	29.26	8.63	17.2	11.7	19.08	18.65	9.54	731	226	777	212	504	347	404	645	285
TCONS_00084797	1.15	1.77	3.51	3.04	0.9	1.51	0.33	0.43	0.83	38	41	106	85	30	51	8	17	28
TCONS_00084820	1.32	0.75	1.54	2.48	0.82	1.5	1.56	0.92	1.19	30	12	32	48	19	35	26	25	28
TCONS_00084899	0.44	0.81	0.68	0.06	0.31	0.2	0.21	0.18	0.24	23.56	30.61	33.81	2.73	16.64	11.14	8.14	11.39	13.14
TCONS_00084953	1.95	7.27	5.75	4.83	4.1	7.47	8.39	8.7	9.52	28	73	75	59	60	111	89	151	143
TCONS_00084981	0.17	0.12	0.93	0	0	0	0	0	0	2	1	10	0	0	0	0	0	0
TCONS_00085154	11.31	18.9	10.12	10.35	15.23	15.37	11.9	17.27	12.63	300	352	246	233	409	418	231	548	346
TCONS_00085187	0	0	0	0	10.45	0	3.09	0	0	0	0	0	0	4	0	1	0	0
TCONS_00085212	0	0	0	0.07	0.46	1.11	0.68	0.44	0.85	0	0	0	2	16	39	17	18	30
TCONS_00085259	0.14	0.1	0.45	0.97	0.24	0.23	0.38	0.37	0.23	4	2	12	24	7	7	8	13	7
TCONS_00085295	0	0	0.51	1.38	1.35	0	0	1.28	0.62	0.29	0	112.67	277.93	323.66	0	0	358.34	150.69
TCONS_00085296	2	1.5	1.52	2.5	0.39	3.03	1.27	0.22	1.19	475.28	252.26	334.11	502.36	92.52	729.42	218.85	62.23	287.6
TCONS_00085297	0.08	0.23	0.68	0.4	1.17	1.15	0.88	1.08	1.4	4.43	8.74	34.22	18.71	64.82	64.58	35.15	70.44	78.71
TCONS_00085326	1.24	5.21	2.51	5.49	3.82	4.23	2.1	2.16	2.6	51	151	95	192	159	178	63	106	110
TCONS_00085407	0.32	0.17	0.42	0.99	0.76	0.36	0.57	0.33	0.55	22.87	8.68	28.42	60.76	55.92	26.43	30.19	28.45	40.91
TCONS_00085408	0.32	2.76	0.64	1.5	0.57	1.19	0.34	0.12	0.43	10.13	61.32	18.58	40.24	18.08	38.57	7.81	4.55	14.09
TCONS_00085422	0.24	1.5	0.54	0.61	0.25	0.84	1.09	0.6	0.78	8.17	35.33	16.71	17.37	8.55	28.88	26.83	24.16	26.94
TCONS_00085423	0.62	0.83	0.83	2.23	0.97	1.53	0.68	0.59	0.72	163.43	154.71	201.35	496.15	256.91	409.06	129.19	183.86	192.64
TCONS_00085424	0.77	0.15	1.95	0.87	1.47	0.81	0.44	0.36	0.85	21.4	2.95	49.93	20.48	41.54	23.06	8.98	11.98	24.42
TCONS_00085489	0	0.98	0	0	0.1	0	0.53	1.2	1.39	0	7	0	0	1	0	4	15	15
TCONS_00085527	45.06	39.19	35.59	55.98	262.91	243.54	144.8	264.54	134.4	3423	2101	2497	3609	20156	18846	8006	23863	10456
TCONS_00085584	2.87	2.74	8.94	2.88	4.34	3.48	3.63	3.19	6.31	30.5	20.19	85.49	26	47	38.48	28.59	41.18	70.57
TCONS_00085585	0.78	1.81	3.9	0	0	2.35	2.71	2.96	3.35	5.5	8.81	24.51	0	0	17.52	14.41	25.82	25.43
TCONS_00085593	0.13	0.37	0.56	0.08	0	0.19	0	0.05	0.12	2	4	8	1	0	3	0	1	2
TCONS_00085613	0	0	0	0	0	0	0	0.58	4.28	0	0	0	0	0	0	0	2	13
TCONS_00085622	0.57	1.54	3.24	3.51	2.02	1.91	1.58	4.16	3.7	13.87	26.32	72.52	72.7	50.08	47.99	28.25	121.55	93.36
TCONS_00085661	0.78	0.61	0.64	1.87	1.1	1.07	0.91	0.58	0.42	136.47	75.51	103.01	276.64	193.23	189.37	115	119.33	75.72
TCONS_00085662	0	0	0	0.14	0.53	0.77	0	0.07	0.26	0	0	0	18.33	82.77	121.42	0	12.1	41.5
TCONS_00085663	0.16	0.2	0.49	0.14	0	0.1	0	0.41	0.14	25.53	22.49	70.99	18.03	0	16.21	0	76.56	22.78
TCONS_00085704	0.92	0.41	0.77	2.41	1.01	1.74	1.82	1.86	1.92	48	15	37	106	53	92	69	115	102
TCONS_00085761	7.55	4.06	10.97	4.56	2.32	3.46	1.7	3.55	1.7	41	15	52	21	13	20	7	24	10
TCONS_00085911	1.46	1.14	1.89	2.67	0.76	2.53	0.18	0.95	0.94	44	24	52	68	23	78	4	34	29
TCONS_00085982	1.77	1.62	2.11	7.42	1.95	7.25	1.41	1.67	1.88	62	40	68	221	69	260	36	70	68
TCONS_00086000	7.22	10.9	12.78	4.82	5.99	11.72	24.21	24.81	40.54	23	23	34	13	20	41	60	102	146
TCONS_00086054	0.97	0.47	0.37	0.38	0	0.15	0.86	1.7	1.35	6	2	2	2	0	1	4	13	9
TCONS_00086090	5.38	5.26	10.62	8.59	7.24	14.98	10.16	2.94	8.67	17	11	28	23	24	52	25	12	31
TCONS_00086106	0	0	0.86	0	0	0.13	0.18	0	0	0	0	6	0	0	1	1	0	0
TCONS_00086112	8.79	8.33	10.28	17.31	20.99	26.66	14.84	16.84	16.24	321.5	214.44	345.69	537.36	776.29	996.95	396.32	734.17	611.35
TCONS_00086130	0.23	3.68	0.26	0	0.87	1.47	1.48	0.18	1.65	1	11	1	0	4	7	5	1	8
TCONS_00086189	0.39	0	0.5	0.81	0.24	1.26	0.21	0.49	0.44	14.6	0	17	25.65	9.08	47.88	5.67	21.67	17.04
TCONS_00086190	0	0	0	0.67	0	0.53	0	0	0	0	0	0	2.24	0	2.25	0	0	0
TCONS_00086191	0	1.12	0.72	0.45	1	1.23	0.69	1.05	1.09	0	6	5	3	8	10	4	10	9
TCONS_00086192	0.24	1.63	0.26	1.2	0.95	1.05	0.73	1.3	0.58	4	19	4	17	16	18	9	26	10
TCONS_00086194	0.86	0.58	0.95	0.61	0.62	0.73	1.1	0.19	0.22	15	7	15	9	11	13	14	4	4
TCONS_00086195	0	0	0	0.11	0.81	0.31	1	0.64	0.99	0	0	0	2.13	18.47	7.2	16.45	17.17	23.21
TCONS_00086196	1.05	2.2	1.56	0.75	0.57	1.02	0.82	0.39	0.65	29.65	43.69	40.49	17.97	16.18	29.43	16.95	13.13	19.05
TCONS_00086197	0.53	0.8	0.77	1.01	0.45	1.08	1.06	0.39	1.12	15.35	16.31	20.51	24.9	13.35	32.37	22.6	13.7	33.74
TCONS_00086297	0.47	0.24	0.28	0	0.36	0	0	0.3	0	35.65	13.17	19.88	0	27.57	0	0	27.58	0
TCONS_00086298	0.63	0.94	2.05	0.83	0.1	0.6	0.86	0.89	0.93	46.35	48.83	139.12	52	7.43	45	46	77.42	70
TCONS_00086303	0.79	1.13	2.28	0.76	0.42	0.28	1.74	0.71	1.43	11	11	29	9	6	4	18	12	21
TCONS_00086390	2.49	0	4.62	0	13.58	13.92	1.34	7.8	9.91	51.62	0	87.33	0	284.97	296.2	20.41	193.62	212.53
TCONS_00086391	8.93	14.86	9.02	17.94	2.01	2.56	6.29	3.7	4.49	206.38	241	190.67	352	47.03	60.8	106.59	102.38	107.47
TCONS_00086397	1.61	4.04	1.78	5.12	5.29	7.83	6.85	5.38	3.99	20	35	20	54	67	101	63	81	52
TCONS_00086458	1.89	3.6	4.54	1.11	1.64	0.35	5.23	2.87	1.04	10	13	21	5	9	2	21	19	6
TCONS_00086471	1.05	2.09	1.41	2.35	1.73	3.24	2.47	2.67	2.95	56.06	78.9	69.56	106.63	93.48	176.89	96.23	169.85	161.68
TCONS_00086472	0.99	0.35	0.88	1.18	1.11	1.11	0.69	1.24	1.14	40.94	10.1	33.44	41.37	46.52	47.11	20.77	61.15	48.32
TCONS_00086508	4.09	8.77	7.09	9.71	7.48	7.69	6.74	5.24	8.24	76	114	120	153	141	147	92	117	159
TCONS_00086666	6.88	5.51	6.27	4.81	10.29	6.8	12.78	10.61	6.83	420	237	353	249	634	423	568	769	427
TCONS_00086684	2.42	5.88	2.81	10.08	9.82	12.4	10.76	5.22	7.89	11.08	18.19	11.07	39.04	46.54	60.81	37.47	30.02	39.58
TCONS_00086685	4.88	17.01	8.4	9.76	13.01	17.4	15.6	14.99	22.13	15.92	36.81	22.93	26.96	44.46	62.19	39.53	62.98	81.42
TCONS_00086707	0.57	1.15	3.17	1.07	3.21	1.95	2.13	2.04	1.82	5	7	25	8	29	18	14	22	17
TCONS_00086749	0	0	0	0	0	0	0.64	0.38	4.75	0	0	0	0	0	0	1	1	11
TCONS_00086778	0.39	0.65	0.36	0.15	1.72	2.07	1.67	1.77	2.11	6	7	5	2	27	33	19	33	34
TCONS_00086822	0.91	1.08	2.06	1.99	0.96	1.12	1.49	1.01	0.96	44.59	37.29	93.32	83.01	47.83	55.94	53.32	58.95	48.57
TCONS_00086823	0.62	1.53	0.67	0.48	0.5	0.59	0.29	0.14	0.84	45.41	79.71	45.68	29.99	37.17	44.06	15.68	12.05	63.43
TCONS_00087006	1.11	1.38	1.63	1.47	1.33	2.36	0.98	1.42	1.82	48	42	65	54	58	104	31	73	81
TCONS_00087030	0	5.95	1.21	2.25	1.33	4.59	0	1.41	6.41	0	8	2	4	3	11	0	4	16
TCONS_00087032	19.57	51.06	56.68	29.76	26.79	17.68	16.49	13.86	15.81	128	229	327	165	180	122	81	112	111
TCONS_00087041	4.2	5.73	6.59	10.36	15.79	17.13	6.48	7.48	6.82	33	31	46	69	127	141	38	72	57
TCONS_00087056	0.48	0.55	0.92	0.61	0.32	0.39	0.09	0.16	0.27	71.72	58.89	128.59	78.29	48	59.45	9.54	29.35	42
TCONS_00087057	0.98	0.24	0.5	0.09	0	0.14	0.13	0.04	0	106.28	18.11	50.41	8.71	0	15.55	10.46	5.65	0
TCONS_00087205	0.78	0.23	0	0.73	0.45	0.88	0.62	0.25	1.16	5	1	0	4	3	6	3	2	8
TCONS_00087335	0.29	0.34	0.16	0.34	0.21	0.59	0.16	0.48	0.4	12	10	6	12	9	25	5	24	17
TCONS_00087406	33.67	28.62	22.44	2.89	3.21	3.17	12.36	10.87	11.94	4677	2808	2884	341	450	448	1248	1790	1694
TCONS_00087444	0	0	0	0	0	0.15	0	0	0	0	0	0	0	0	1	0	0	0
TCONS_00087488	19.09	19.49	22	9.37	5.96	8.24	7.39	7.56	9.21	1085	781	1153	452	342	477.75	306	511	537
TCONS_00087539	0.03	0	0.2	2.15	0	0	0	0	0	1	0	7	68	0	0	0	0	0
TCONS_00087562	0.34	0.57	0.21	0.12	0.34	0.13	0	0.14	0.13	40.85	48.77	23.06	12.02	41.36	16.16	0	19.59	15.54
TCONS_00087563	0.46	0.14	0.75	0.15	0.76	0.38	0.2	0.45	0.73	45.79	9.5	68.92	12.28	76.42	38.22	14.47	52.95	73.91
TCONS_00087564	1.62	1.65	1.54	2.62	1.29	1.89	0.99	1.73	2.17	199.33	143.86	175.84	274.08	159.98	237.15	88.43	252.76	273.28
TCONS_00087606	0	0	0	1.53	1.18	0	0	0	5.7	0	0	0	2	2	0	0	0	11
TCONS_00087626	2.68	0.62	0.8	0.83	0.14	2.14	3.01	0.46	0.53	19	3	5	5	1	16	16	4	4
TCONS_00087719	0	0	0	0	0	0	0	0	0.48	0	0	0	0	0	0	0	0	6
TCONS_00087768	1.33	1.78	1.22	0.97	1.24	1.96	1.13	2.55	1.5	50	47	42	31	47	75	31	114	58
TCONS_00087774	2.06	2.34	6.94	0.81	1.77	1.32	1.97	2.48	1.14	24	19	73	8	21	16	17	35	14
TCONS_00087876	0	8.42	5.41	0	0	0	0	4.44	15.59	0	1	1	0	0	0	0	2	7
TCONS_00087919	6.71	4.7	3.57	17.14	31.68	2.41	30.93	31.29	22.1	28.48	13.43	12.99	61.65	139.64	11.02	100.39	167.82	103.45
TCONS_00087922	3.78	7.38	5.12	5.71	6.7	9.43	5.96	5.41	6.94	60.05	81.83	73.84	76.96	107.98	154.54	69.63	103.48	114.76
TCONS_00087930	0.79	0	0.31	0.7	0.51	0.73	0	0.83	0.24	3	0	1	2.25	2	3	0	4	1
TCONS_00087931	1.87	6.58	1.49	2.11	1.19	3.69	1.6	5.31	10.2	6	14	4	5.75	4	13	4	22	37
TCONS_00087988	0.52	1.13	1.89	0	0.25	0.12	0.35	0.32	1.09	4	6	13	0	2	1	2	3	9
TCONS_00088043	0.67	0.15	1.18	0.91	0.25	0.65	0.63	1.32	1.28	13	2	21	15	5	13	9	31	26
TCONS_00088052	0	1.1	1.18	0.7	0.65	0.61	0.54	1.22	1.84	0	39.88	56	30.88	34.08	32.15	20.45	74.91	97.33
TCONS_00088102	3.72	2.25	3.13	1.71	3.21	1.69	1.27	3.14	1.29	64	27	49	25	56	30	16	65	23
TCONS_00088119	0.2	0.38	0.64	0.2	0.87	0.4	0.77	1.08	2.28	12	16	35	10	52	24	33	76	138
TCONS_00088136	0	0	0	0	0	10.9	4.78	2.58	13.76	0	0	0	0	0	11.68	3.55	3.31	16
TCONS_00088137	0	0.39	0.62	0.93	3.54	0.81	1.87	0.35	0	0	1	2	3	14	3.32	5.45	1.69	0
TCONS_00088189	0.44	0.81	0.48	0.59	0.68	0.43	1.54	0.52	0.36	7	9	7	8	11	7	18	10	6
TCONS_00088193	0.73	1.67	0.71	0.17	10.12	3.9	3.56	2.26	2.86	4.5	7.05	3.83	0.88	64.13	25.39	16.52	17.23	18.95
TCONS_00088194	0.74	1.74	1.71	3.33	2.28	2.12	1.58	0.56	0.74	17.5	28.95	37.17	67.12	54.87	51.61	27.48	15.77	18.05
TCONS_00088256	2.24	1.63	3.47	6.83	5.95	4.2	3.34	2.42	2.58	144.1	74.08	206.3	373.18	386.94	275.56	156.43	184.96	170.46
TCONS_00088257	1.31	2.52	5.74	3.28	10.79	6.11	8.3	4.51	3.48	22.9	30.92	91.7	48.82	192.05	110.35	107.09	95.04	63.54
TCONS_00088297	0.93	1.2	1.21	0.32	0.05	0.32	0.34	0.35	0.46	52	47	62	15	3	18	14	23	26
TCONS_00088366	0	0	0	0	0	0	0	0.85	0	0	0	0	0	0	0	0	2	0
TCONS_00088367	11.51	28.8	23.44	17.75	14.47	20.75	21.47	18.69	18.82	143	249	263	187	183	267	197	281	245
TCONS_00088436	1.23	1.49	0.39	3.16	0.64	1.4	0.25	0.68	1.15	224	192.99	66	490.22	118.46	259.51	33.12	148.16	214.88
TCONS_00088437	0.84	1.89	2.75	0.74	1.22	1.13	0.74	0.7	1.35	155	247.01	470	116.78	227.54	212.49	99.88	153.84	255.12
TCONS_00088449	1.05	1.11	2.38	0.45	0.44	0.18	0.65	0.58	0.63	34.5	25.65	72.14	12.56	14.58	5.93	15.54	22.7	21.52
TCONS_00088450	1.55	1.57	1.36	0.91	0.55	0.45	0.64	0.69	1.07	101.5	72.35	81.86	50.44	36.42	30.07	30.46	53.3	71.48
TCONS_00088455	0.86	0.9	1.22	0	0.08	0.08	0.21	0.58	0.75	11	8	14	0	1	1	2	9	10
TCONS_00088483	2.14	6.46	7.78	1.84	1.28	0.83	1.35	1.38	2.52	301	642	1012	219	181	118	138	230	362
TCONS_00088569	1.11	1.46	1.06	1.3	0.74	0.59	0.26	0.46	0.68	85.69	79.65	75.56	85.47	57.85	46.26	14.51	42.04	54.1
TCONS_00088642	0.14	0.6	0.77	1.29	1.07	1.69	1.1	0.89	3.07	1	3	5	8	8	13	6	8	24
TCONS_00088668	0.39	0.24	0.66	3	1.28	1.92	0.7	0.33	0.45	16	7	25	104	53	80	21	16	19
TCONS_00088723	0.36	0.95	1.04	0.59	0.71	0.55	0.25	0.29	0.58	28	52	75	39	56	44	14	27	46
TCONS_00088774	1.42	1.31	2.42	2.96	3.03	2.69	1.56	1.13	1.99	44.37	28.92	69.57	78.6	96.06	86.18	35.62	42.33	64.18
TCONS_00088777	1.05	0.82	1.02	0.13	0	0.06	0.11	0.12	0	85.93	47.38	77.78	9.09	0	4.65	6.74	11.56	0
TCONS_00088778	2.05	1.48	1.88	2.48	2.52	3.05	3.11	3.26	4.06	147.07	74.62	124.22	150.91	182	222.35	162.26	277.44	298
TCONS_00088862	0.19	1.2	0.51	1.93	2.41	2.24	0.38	0.63	0.72	4	18	10	35	52	49	6	16	16
TCONS_00088877	1.53	1.38	1.03	1.11	0.87	0.69	0.89	0.32	0.74	52	33	32	32	30	24	22	13	26
TCONS_00088899	0.8	1.16	1.16	0.41	2.02	0.44	0.77	2.16	0.22	7	7	9	3	18	4	5	23	2
TCONS_00088927	4.38	6.48	5.68	3.03	1.09	1.55	0.57	1.5	1.2	63	65	74.11	37	16	23	6	26	18
TCONS_00088944	0	0	0.2	0	0	0	0	0	0	0	0	1	0	0	0	0	0	0
TCONS_00088974	0.51	0.28	1.03	1.89	1.16	1.18	0.91	0.88	0.64	13	5	24	41	30	31	17	27	17
TCONS_00088980	0.45	0.75	0	0.7	0.77	0.74	1.01	0.91	0.93	16.87	19.74	0	22.25	29.22	28.29	27.67	40.76	35.73
TCONS_00088981	0.27	0.15	1.28	1.34	0	0.34	0.26	0	0.51	11.63	4.62	50.5	48.63	0	14.79	8.12	0	22.47
TCONS_00088982	0.61	0.11	0.43	1.26	1.07	1.23	0.53	0.45	0.22	28.5	3.64	18.5	50.12	50.78	58.92	18.21	25.24	10.8
TCONS_00089009	15.89	12.42	12.16	21.08	12.51	28.25	8.77	9.14	12.9	2138.14	1180.48	1513.38	2406.35	1696.44	3865.56	857.48	1457.18	1773.19
TCONS_00089059	2.19	5.47	5.11	1.01	0.96	0.35	1.28	0.61	0.45	25.53	44.27	53.64	9.92	11.43	4.2	11.03	8.6	5.5
TCONS_00089152	0	0.21	0.81	0.18	0.15	0.15	0	0.38	0.74	0	1	5	1	1	1	0	3	5
TCONS_00089190	1.56	1.73	1.97	3.97	1.24	1.46	1.28	1.1	1.45	45	35	52.01	97	36	43	27	38	43
TCONS_00089192	1.13	0.83	0.65	2.44	1.51	1.23	0.99	0.45	1.38	6	3	3	11	8.3	7	4	3	8
TCONS_00089238	1.1	1.56	0.86	1.48	1.39	0.77	1.13	1.08	1.06	28	28	20	32	36	20	21	33	28
TCONS_00089242	3.84	2.6	4.58	6.13	2.42	4.16	1.77	1.83	2.16	469	224	517	635	298	516	157	264	269
TCONS_00089243	2.51	2.03	1.68	1.27	0.58	1.71	2.55	1.29	1.33	86	49	53	37	20	60	64	53	47
TCONS_00089253	6.01	3.41	4.41	2.69	2.08	2.04	3.2	1.75	2.66	71	28	47	27	25	25	28	25	33
TCONS_00089254	0	0	0	0	0	0	0	0.16	0	0	0	0	0	0	0	0	2.26	0
TCONS_00089255	0	0	0	0.15	0	0	0	0	0	0	0	0	1.15	0	0	0	0	0
TCONS_00089325	4.73	7.31	2.74	1.02	0.21	1.2	0.85	8.9	4.32	22	23	11	4	1	6	3	52	22
TCONS_00089340	0.51	0	0.09	0.26	0	0.32	0.14	0.18	0	13.62	0	2.25	5.83	0	8.87	2.67	5.73	0
TCONS_00089342	0.21	1.35	0.77	0.55	3.28	3.28	3.84	1.86	2.77	4.83	22	16.37	10.84	77.03	78.12	65.21	51.63	66.38
TCONS_00089345	0.07	0	0.75	0	0	0	0	0	0	1.18	0	11.22	0	0	0	0	0	0
TCONS_00089346	1.31	1.52	2.37	0.38	0.2	0.05	0	0.36	0.15	47.47	38.72	78.93	11.64	7.47	1.98	0	15.43	5.78
TCONS_00089364	2.65	12.7	0	8.99	11.55	3.48	19.15	12.11	13.8	3.84	11.28	0	10.99	18.37	6.03	23.32	24.88	25.24
TCONS_00089365	2.79	3.69	5.64	9.92	2.84	4.23	3.07	2.48	2.54	44.16	40.72	81	133.01	45.63	68.97	35.68	47.12	41.76
TCONS_00089505	0.72	0	0.56	2.25	0.92	0	0	0.57	0.43	3	0	2	8	4	0	0	3	2
TCONS_00089554	16.93	28.87	60.97	24.6	35.9	21.21	29.6	29.01	31.84	112	131	356	138	244	148	147	237	226
TCONS_00089569	0	0	0	0.1	0.81	0	0.33	0	0	0	0	0	1	10	0	3	0	0
TCONS_00089578	1.8	2.58	1.14	2.93	9.41	12.78	7.29	8.96	9.78	21	21	12	29	112	155	63	127	120
TCONS_00089644	1.76	2.93	1.74	1.71	3	3.13	2.78	2.7	3.03	184.33	216.88	168.88	151.89	317.24	333.57	212.01	335.63	324.89
TCONS_00089646	1.26	0.39	1.78	1.37	0.16	0.72	0.34	0.56	0.65	162.67	35.12	212.12	150.11	20.76	94.43	31.99	85.37	86.11
TCONS_00089750	0.51	0.47	0.68	0.45	0.13	0.13	0	0.02	0.3	23	15	28	17	6	6	0	1	14
TCONS_00089791	1.38	2.64	2.85	1.6	0.9	1.21	1.03	1.11	1.2	150	203	287	148	99	134	82	144	134
TCONS_00089793	0	0	0.11	0.32	0.22	0.75	0.17	0.13	0.05	0	0	4	11	9	31	5	6	2
TCONS_00089857	2.73	3.8	4.87	3.97	3.03	3.04	2.94	2.57	4.03	142.7	139.97	234.51	176.02	159.71	161.69	111.92	159.93	216.03
TCONS_00089859	0	0.99	0	0	0.6	0	0	0	0.75	0	28.71	0	0	25.01	0	0	0	31.77
TCONS_00089860	10.26	18.84	16.33	16.42	9.57	10.08	10.73	8.4	9.84	779.26	1009.72	1145.78	1058.44	733.54	780.41	593.43	757.8	765.49
TCONS_00089861	1.06	2.41	26.04	2.2	23.66	12.12	12.1	21.45	16.89	27.02	42.93	605.42	47.3	608.4	315.5	225.03	651.61	443.24
TCONS_00089862	0.28	0.64	0	0.38	0.1	0	0.14	0.64	0	19.97	31.85	0	22.56	7.21	0	7.36	53.67	0
TCONS_00089863	0	0	0.46	0	0	0	0	0	0	0	0	30.29	0	0	0	0	0	0
TCONS_00089977	0.62	2.49	2.66	1.73	1.5	2.1	1.07	1.8	1.25	12.62	35.37	49.25	29.83	30.96	43.78	15.87	43.84	26.32
TCONS_00089978	0	1.3	0.25	1.09	0.39	0.5	0.81	0.46	0.66	0	50.42	12.76	51.01	21.51	27.86	32.25	30.1	37.32
TCONS_00090031	0	1.54	0	0	3.35	0.64	0.4	0.27	0.96	0	4.48	0	0	15.02	2.97	1.33	1.49	4.56
TCONS_00090045	2.51	9.37	14.65	5.47	8.79	13.05	16.57	16.39	16.16	13	33	66	24	47	72	65	106	91
TCONS_00090357	0.14	4.13	0	0	0	0	0.54	0.93	0	4.8	99.4	0	0	0	0	13.49	37.85	0
TCONS_00090358	1.24	1.58	1.61	0.07	0.06	0.17	1.51	1.34	1.17	42.2	37.6	50	2	2	6	37.51	54.15	41
TCONS_00090502	0	0.19	1.19	0.65	0	1.08	0.19	0	0.13	0	1	8	4	0	8	1	0	1
TCONS_00090597	1.47	2.54	5.07	4.66	2.8	2.96	2.44	2.04	3.44	162.83	198.6	519.7	438.03	312.83	333.76	197.05	268.53	389.95
TCONS_00090599	1.02	1.15	0.6	1.16	1.64	1.81	0.78	1.69	0.84	32.17	25.4	17.3	30.97	52.17	58.24	17.95	63.47	27.05
TCONS_00090743	9.56	6.75	5.72	15.73	38.32	49.28	63.27	74.39	106.68	35.54	16.79	18.03	49.49	148.48	198.78	181.11	352.43	441.78
TCONS_00090773	1.83	0	0	3.46	8.67	13.5	3.72	3.36	5.42	5	0	0	8	25	41	8	12	17
TCONS_00090778	4.85	4.83	4.05	7.41	6.29	8.25	6.21	7.13	7.64	66.7	46.29	50.52	86.5	88	117.35	63	118.5	109.8
TCONS_00090893	0.42	0.41	2.38	1.82	0.14	0	1.13	0.46	2.76	3	2	15	11	1	0	6	4	21
TCONS_00090911	3.86	3.2	3.49	3.85	1.84	3.86	2.42	2.18	3.06	1159	678	971	981	555	1178	528	776	938
TCONS_00090939	0.44	0.89	2.47	0	0	0	0	0	0	3.09	4.48	16.27	0	0	0	0	0	0
TCONS_00090940	0	12.17	0	0	0	0	0	0	0	0	2.32	0	0	0	0	0	0	0
TCONS_00091039	2.42	1.94	2.36	9.02	4.34	7.27	3.45	2.42	4.38	185	105	167	585.68	335	567	191.96	219.96	343
TCONS_00091072	3.19	10.2	8.71	5.18	3.23	6.72	2.92	1.76	2.22	82	184	205	113	84	177	55	54	59
TCONS_00091158	2.27	2.98	2.36	0.94	0.52	1.61	4.46	10.16	8.72	37	34	34.99	13	8.6	27	53.5	199.52	148
TCONS_00091159	0	0	0.92	0	0.64	0	3.26	0.89	0	0	0	12.01	0	9.4	0	34.5	15.48	0
TCONS_00091175	1.69	1.48	0.86	0	0	0.11	0.79	1.35	1.85	47	29	22	0	0	3	16	45	53
TCONS_00091220	3.32	3.05	4.34	2.46	0.88	1.49	0.88	0.72	1.46	433	281	523	272	116	198	83	112	195
TCONS_00091232	0.49	0	0.64	0	0	0	0	0	0	1.08	0	1.13	0	0	0	0	0	0
TCONS_00091320	3.96	6.66	5.51	6.28	2.87	2.17	3.56	2.39	1.73	306	363	393	412	224	171	200	219	137
TCONS_00091321	0.82	0.38	0.44	0.66	0.43	0.46	0.6	0.64	0.75	119.48	38.7	59.45	80.95	62.74	67.55	63.89	110.53	111.36
TCONS_00091322	0.3	0.88	0.65	0	0.03	0	0.06	0.04	0	30.92	64.66	62.55	0	2.76	0	4.35	5.39	0
TCONS_00091323	1.02	0.91	0.94	0.85	0.52	0.87	0.89	0.67	0.84	135.6	85.63	115	95.05	69.5	117.45	85.76	105.08	113.64
TCONS_00091342	1.7	1.49	1.06	2.31	0.8	1.89	0.38	0.48	0.64	99	61	57	114	47	112	16	33	38
TCONS_00091364	4.02	4.22	3.73	4.26	4.66	7.16	4.76	4.92	6.4	184	136	157	165.36	215.38	334.43	159	267.79	301
TCONS_00091370	0.98	0	0.11	0.12	0.19	0	0	0	0.09	10	0	1	1	2	0	0	0	1
TCONS_00091428	1.3	1.55	2.32	2.11	1.55	0.84	1.26	1.13	1.25	24	20	39	33	29	16	17	25	24
TCONS_00091445	0	0.5	4.17	0.18	0.95	3.75	0	1.46	0	0	0.79	8.17	0.37	2.45	10.25	0	4.7	0
TCONS_00091476	0.29	0.85	1.16	0.69	0.85	1.39	0	0	0	2	4	7	4	6	10	0	0	0
TCONS_00091478	0.19	0	0.1	0.44	2.03	1.27	1.02	0.62	0.27	2	0	1	4	22	14	8	8	3
TCONS_00091588	0	0	0	0	0	0	8.84	7.22	7.58	0	0	0	0	0	0	113	151	137
TCONS_00091607	0.72	0.86	1.44	4.95	2.63	5.34	3.04	3.17	3.63	31	26	57	180	114	234	95	162	160
TCONS_00091613	2.1	3.73	3.3	2.63	2.11	1.75	2.57	1.94	2.65	233	292	338	248	236	198	207	255	301
TCONS_00091628	2.9	3.03	5.85	3.18	2.49	1.93	3.53	2.44	2.91	194.89	143.45	362.92	181.54	169	131.94	172.48	194.28	200.31
TCONS_00091629	0.4	1.5	1.75	3.09	3.61	2.02	2.63	2.73	2.14	26.11	68.55	105.08	170.46	237	134.06	124.52	210.72	142.69
TCONS_00091723	0.43	0.31	0.98	0.29	0.13	0.55	0.23	0.1	0.15	31.2	15.84	65.02	17.87	9.18	40.25	12.19	8.96	11.17
TCONS_00091856	0.27	0.19	0.58	0.79	0.27	0.92	0.18	0.57	0.66	2	1	4	5	2	7	1	5	5
TCONS_00091999	0.93	2.14	1.56	11.82	4.85	6.01	3.48	3.45	4.27	26	42	40	280	137	172	71	115	123
TCONS_00092060	11.91	14.89	14.23	11.93	18.58	14.88	21.24	25.63	26.58	206	180	224	175	326	265	270	533	478
TCONS_00092085	0.13	0.06	0.31	0.9	1.92	0.99	0.94	0.93	0.9	8.96	3.14	20.02	52.95	134.86	70.65	47.55	77.04	63.98
TCONS_00092086	0.74	0.51	0.96	2.01	3.32	2.69	1.61	1.48	1.25	51.5	25.06	61.6	118.21	232.75	190.56	81.16	121.96	89.02
TCONS_00092089	0.07	0.05	0	0.08	0.06	0.21	0	0	0	5.55	2.79	0	5.21	4.42	16.5	0	0	0
TCONS_00092132	0	0	0	0	0	0	0	2.24	1.84	0	0	0	0	0	0	0	18.05	12.89
TCONS_00092181	0.43	1.84	1	3.09	1.86	2.78	1.28	0.67	1.04	11.71	35.46	25.11	72.24	51.76	78.37	25.83	21.91	29.45
TCONS_00092182	0.21	1.15	0.36	1.06	1.15	1.3	0.59	0.22	0.6	5.85	22.36	9.23	24.97	32.27	36.92	11.98	7.26	17.15
TCONS_00092184	0.18	0.29	0.17	2.5	1.48	2.56	0.46	0.5	0.5	5.44	6.18	4.66	63.79	44.97	78.7	10.19	17.83	15.4
TCONS_00092286	0.89	1.02	0.13	0	0	0.25	0	0.97	0.61	16.49	13.24	2.22	0	0	4.76	0	21.58	11.78
TCONS_00092288	0.73	0	0.67	0.5	1.21	0.66	0.5	0	0.86	13.35	0	11.17	7.72	22.45	12.39	6.67	0	16.42
TCONS_00092291	2.28	2.78	3.43	3.3	4.45	4.85	3.82	4.31	5.17	48	41	66	59	95	105	59	109	113
TCONS_00092311	3.1	21.15	8.47	6.62	9.05	9.4	9.51	9.02	7.1	14.4	66.55	34.02	26.07	43.55	46.82	33.65	52.71	36.13
TCONS_00092312	1.33	5.92	7.37	5.85	5.69	7.43	9.56	2.85	12.24	6.24	18.85	29.93	23.3	27.68	37.38	34.17	16.84	62.98
TCONS_00092313	0	0	0	0.55	8.06	0	0	0	0	0	0	0	2.71	48.42	0	0	0	0
TCONS_00092314	0.59	0.32	1.3	2.17	2	1.1	1.12	0.77	1.55	64.61	24.85	130.25	200.48	218.65	121.12	88.34	98.62	172.67
TCONS_00092315	0.54	0.59	0.6	3.97	1.15	2.87	0.18	0.49	0.15	58.75	44.76	59.81	364.43	125.71	315.68	13.84	62.83	16.21
TCONS_00092329	1.66	2.26	2.74	3.51	3.57	3.76	2.6	3.4	3.67	72	69	109	129	156	166	82	175	163
TCONS_00092466	0	0	0	0	0	0	0	0	0	0	0	0	0	0	0	0	0	0
TCONS_00092487	0.63	1	0	0.05	0.12	0.2	0.06	0.31	0.53	15.2	17	0	1	3	5	1	9	13.26
TCONS_00092488	0.61	0	0.76	0	0	0	0	0	0.5	14.8	0	17	0	0	0	0	0	12.74
TCONS_00092592	0.73	0.51	1.28	1.31	0.2	0.31	0.44	0.27	0.42	18.24	9	29.51	28	5	8	8	8	11
TCONS_00092730	0	2.04	0.16	0	0.41	0.13	0	0	0	0	10	1	0	3	1	0	0	0
TCONS_00092741	4.84	8.03	11.16	12.98	10.7	9.63	9.07	9.36	10.46	173	202	367	394	387	352	237	399	385
TCONS_00092765	5.04	2.19	3.64	12.34	7.96	12.99	12.84	14.08	13.25	27	8	17	56	44	74	52	94	77
TCONS_00092782	1.5	1.26	0.87	0.4	0.42	0.31	0.82	2.12	1.71	268	160	144	61	76	57	107	450	313
TCONS_00092855	0.61	1.23	1.13	0.53	0	0.39	0	0.19	0.81	14.97	21.29	25.59	11.14	0	9.87	0	5.68	20.65
TCONS_00092873	0.18	0.59	0.35	0	0	0.14	0	0.07	0	6	14	11	0	0	5	0	3	0
TCONS_00092900	4.39	0.67	6.73	5.79	11.88	7.07	20.82	6.91	6.07	13.55	1.37	17.27	15.12	38.5	24	50.08	27.58	21.23
TCONS_00092901	3	2.85	2.63	0.98	0.68	0	3.31	3	0.96	10.45	6.63	7.73	2.88	2.5	0	8.92	13.42	3.77
TCONS_00092925	1.49	0.98	1.25	4.87	4.75	5.86	3.87	3.72	4.52	52.83	24.53	40.66	146.75	170.54	212.69	100.38	157.63	165.2
TCONS_00093003	0	2.01	0.35	0.18	0	0	0.41	0.25	0	0	9	2	1	0	0	2	2	0
TCONS_00093039	0.72	0.58	0	0	0	0.16	0.33	0	0	9	5	0	0	0	2	3	0	0
TCONS_00093075	0	0	0.14	0	0	0	0	0	0	0	0	1	0	0	0	0	0	0
TCONS_00093158	0	0	0.13	0.21	0	0	0	0	0.35	0	0	2	3	0	0	0	0	6
TCONS_00093204	5.18	12.01	4.97	6.21	8.79	6.43	8.54	3.91	4.35	59	95	51	60	102	76	72	54	52
TCONS_00093241	0.07	0.21	0.16	0.51	0.28	0.49	0.59	0.12	0.07	1	2	2	6	4	7	6	2	1
TCONS_00093245	0.44	0.38	0.41	0.64	0.75	0.49	0.43	0.49	0.38	56	34	49	69	97	64	40	74	49
TCONS_00093247	0.26	0.09	0.44	0	0	0	0	0	0	4	1	6	0	0	0	0	0	0
TCONS_00093278	3.9	1.93	3.21	4.27	1.54	3.5	2.21	1.06	1.77	55	19	41	51	22	51	23	18	26
TCONS_00093303	0.48	1.4	1.44	7.46	2	1.4	1.79	1.13	1.83	15.55	31.75	42.51	204.22	65.18	46.24	42.22	43.47	60.92
TCONS_00093304	0.61	3.95	2.67	2.29	0.51	1.01	2.89	0.99	2.37	9.87	44.46	39.14	31.38	8.29	16.73	34.36	19.2	39.81
TCONS_00093305	3.19	5.16	5.55	6.23	1.29	2.57	2.81	1.83	2.4	40.47	45.62	63.72	67.15	16.62	33.86	26.37	28.12	31.9
TCONS_00093306	2.92	1.19	1.64	2.75	1.5	1.11	0.76	0.79	0.55	136.87	39.18	70.88	109.23	70.68	53.17	26.05	44.22	26.38
TCONS_00093316	0.69	0	0.27	1.09	0.67	2.35	0	1.28	0.21	3	0	1	4	3	11	0	7	1
TCONS_00093340	2.23	1.16	1.97	2.51	0.95	1.31	0.29	0.62	1	63	23	51	60	27	38	6	21	29
TCONS_00093414	3.15	0	0	34.78	39.17	30.39	18.51	1.7	0	1	0	0	9	15	15	6	1	0
TCONS_00093487	0.16	0.06	0.39	0.19	0.18	0.2	0.19	0.25	0.35	7	2	16	7	8	9	6	13	16
TCONS_00093671	0.39	0.28	0.22	0.23	0.38	0.91	1.02	0	0	2	1	1	1	2.01	5.01	4	0	0
TCONS_00093676	3.1	1.43	5.93	11.73	4.75	6.47	5.63	5.92	4.39	19	6	32	61	30	42	26	45	29
TCONS_00093695	0.1	0	0.4	0.12	0	0.05	0.07	0	0	2	0	7	2	0	1	1	0	0
TCONS_00093757	1.83	2.75	2.62	2.9	0	5.6	4.17	0.51	5.34	25.26	26.43	32.67	33.94	0	79.78	42.35	8.47	76.93
TCONS_00093758	6.77	8.17	5.45	8.6	6.51	3.14	2.65	6.88	0.8	81.74	68.57	59.33	88.06	80	39.22	23.65	100.53	10.07
TCONS_00093845	0.34	1.11	0.21	0.34	0.34	0.76	0.53	0.4	0.23	7	16	4	6	7	16	8	10	5
TCONS_00094027	628	1154.18	554.1	1029.89	2212.16	2002.43	2196.53	2262.8	1761.88	551.93	587.36	314.33	760.47	2234.26	2296.76	1753.41	3101.55	2183.5
TCONS_00094220	17.33	18.14	32.2	14.95	6.99	18.74	0.8	6.27	6.67	175	127	292	128	72	197	6	77	71
TCONS_00094322	0.61	5.29	3.87	0.83	0.39	0.24	4.26	3	3.48	3.47	20.53	19.25	4	2.26	1.45	18.25	21.23	21.41
TCONS_00094353	0.14	0	0.16	0	1.76	0.4	0	0.34	0.13	1	0	1	0	13	3	0	3	1
TCONS_00094358	1.11	0	0.69	1.4	0.43	0.65	0.56	0.4	0.32	78.57	0	44.88	83.91	30.6	47.01	29.08	33.88	23.16
TCONS_00094428	1.75	2.4	3.99	3.87	4.19	4.42	3.2	4.13	3.38	119	115	250	223	287	306	158	333	235
TCONS_00094432	0.75	0	1.07	0.63	0.21	1.54	1.29	2.28	0.91	7	0	9	5	2	15	9	26	9
TCONS_00094454	0	0.07	0.47	0	0	0.05	0	0.28	0.65	0	1	9	0	0	1	0	7	14
TCONS_00094470	0	0.52	0.91	0.55	0	0	0.13	0.25	0.68	0	3.76	8.57	4.88	0	0	1	3.16	7.49
TCONS_00094471	0	0.25	0	0.28	0.49	0.14	1.51	0.75	0.25	0	2.3	0	3.18	6.64	1.93	14.83	12.12	3.48
TCONS_00094507	0.99	2.19	3.15	11.34	9.68	15.05	3.99	3.68	5.02	20	31	58	194	198	312	59	89	105
TCONS_00094579	1.45	0.55	0.76	7.54	8.46	5.89	4.64	3.09	3.2	19	5	9	84	113	80	45	49	44
[truncated: 389 more rows]

## Sheet: S3
Chr02	Cufflinks	exon	126884699	126886533	.	-	.	gene_id "XLOC_027684"; transcript_id "TCONS_00036710"; exon_number "1"; oId "CUFF.24151.2"; class_code "u"; tss_id "TSS32916";
Chr02	Cufflinks	exon	126888117	126888651	.	-	.	gene_id "XLOC_027684"; transcript_id "TCONS_00036710"; exon_number "2"; oId "CUFF.24151.2"; class_code "u"; tss_id "TSS32916";
Chr10	Cufflinks	exon	68105253	68108474	.	-	.	gene_id "XLOC_067095"; transcript_id "TCONS_00095080"; exon_number "1"; oId "CUFF.60362.2"; class_code "u"; tss_id "TSS83326";
Chr10	Cufflinks	exon	68110011	68110255	.	-	.	gene_id "XLOC_067095"; transcript_id "TCONS_00095080"; exon_number "2"; oId "CUFF.60362.2"; class_code "u"; tss_id "TSS83326";
Chr05	Cufflinks	exon	30270839	30270866	.	-	.	gene_id "XLOC_044065"; transcript_id "TCONS_00061474"; exon_number "1"; oId "CUFF.39134.1"; class_code "u"; tss_id "TSS54221";
Chr05	Cufflinks	exon	30272436	30272933	.	-	.	gene_id "XLOC_044065"; transcript_id "TCONS_00061474"; exon_number "2"; oId "CUFF.39134.1"; class_code "u"; tss_id "TSS54221";
Chr07	Cufflinks	exon	192082741	192083445	.	-	.	gene_id "XLOC_054595"; transcript_id "TCONS_00076766"; exon_number "1"; oId "CUFF.49595.1"; class_code "u"; tss_id "TSS67487";
Chr07	Cufflinks	exon	192084506	192084926	.	-	.	gene_id "XLOC_054595"; transcript_id "TCONS_00076766"; exon_number "2"; oId "CUFF.49595.1"; class_code "u"; tss_id "TSS67487";
Chr10	Cufflinks	exon	22173822	22175998	.	+	.	gene_id "XLOC_064377"; transcript_id "TCONS_00091321"; exon_number "1"; oId "CUFF.59784.1"; class_code "u"; tss_id "TSS80042";
Chr10	Cufflinks	exon	22176151	22176722	.	+	.	gene_id "XLOC_064377"; transcript_id "TCONS_00091321"; exon_number "2"; oId "CUFF.59784.1"; class_code "u"; tss_id "TSS80042";
Chr10	Cufflinks	exon	22176903	22180223	.	+	.	gene_id "XLOC_064377"; transcript_id "TCONS_00091321"; exon_number "3"; oId "CUFF.59784.1"; class_code "u"; tss_id "TSS80042";
Chr03	Cufflinks	exon	6691476	6694031	.	-	.	gene_id "XLOC_033022"; transcript_id "TCONS_00045054"; exon_number "1"; oId "CUFF.27361.3"; class_code "u"; tss_id "TSS40064";
Chr03	Cufflinks	exon	6694882	6695085	.	-	.	gene_id "XLOC_033022"; transcript_id "TCONS_00045054"; exon_number "2"; oId "CUFF.27361.3"; class_code "u"; tss_id "TSS40064";
Chr01	Cufflinks	exon	241025118	241025424	.	+	.	gene_id "XLOC_019273"; transcript_id "TCONS_00024088"; exon_number "1"; oId "CUFF.20485.2"; class_code "u"; tss_id "TSS22076";
Chr01	Cufflinks	exon	241031581	241034232	.	+	.	gene_id "XLOC_019273"; transcript_id "TCONS_00024088"; exon_number "2"; oId "CUFF.20485.2"; class_code "u"; tss_id "TSS22076";
Chr02	Cufflinks	exon	24974363	24977211	.	-	.	gene_id "XLOC_026465"; transcript_id "TCONS_00034935"; exon_number "1"; oId "CUFF.22093.3"; class_code "u"; tss_id "TSS31383";
Chr02	Cufflinks	exon	24979712	24979752	.	-	.	gene_id "XLOC_026465"; transcript_id "TCONS_00034935"; exon_number "2"; oId "CUFF.22093.3"; class_code "u"; tss_id "TSS31383";
Chr02	Cufflinks	exon	24982173	24982247	.	-	.	gene_id "XLOC_026465"; transcript_id "TCONS_00034935"; exon_number "3"; oId "CUFF.22093.3"; class_code "u"; tss_id "TSS31383";
Chr02	Cufflinks	exon	25038276	25038558	.	-	.	gene_id "XLOC_026465"; transcript_id "TCONS_00034935"; exon_number "4"; oId "CUFF.22093.3"; class_code "u"; tss_id "TSS31383";
Chr00	Cufflinks	exon	419286112	419287277	.	+	.	gene_id "XLOC_005053"; transcript_id "TCONS_00005492"; exon_number "1"; oId "CUFF.9322.2"; class_code "u"; tss_id "TSS5293";
Chr00	Cufflinks	exon	419287383	419287551	.	+	.	gene_id "XLOC_005053"; transcript_id "TCONS_00005492"; exon_number "2"; oId "CUFF.9322.2"; class_code "u"; tss_id "TSS5293";
Chr00	Cufflinks	exon	419287767	419287987	.	+	.	gene_id "XLOC_005053"; transcript_id "TCONS_00005492"; exon_number "3"; oId "CUFF.9322.2"; class_code "u"; tss_id "TSS5293";
Chr05	Cufflinks	exon	99863368	99863499	.	+	.	gene_id "XLOC_042365"; transcript_id "TCONS_00058994"; exon_number "1"; oId "CUFF.40070.1"; class_code "u"; tss_id "TSS52068";
Chr05	Cufflinks	exon	99864083	99865893	.	+	.	gene_id "XLOC_042365"; transcript_id "TCONS_00058994"; exon_number "2"; oId "CUFF.40070.1"; class_code "u"; tss_id "TSS52068";
Chr01	Cufflinks	exon	32197189	32197491	.	-	.	gene_id "XLOC_020792"; transcript_id "TCONS_00026328"; exon_number "1"; oId "CUFF.16548.1"; class_code "u"; tss_id "TSS24022";
Chr01	Cufflinks	exon	32205498	32205548	.	-	.	gene_id "XLOC_020792"; transcript_id "TCONS_00026328"; exon_number "2"; oId "CUFF.16548.1"; class_code "u"; tss_id "TSS24022";
Chr01	Cufflinks	exon	32205776	32205881	.	-	.	gene_id "XLOC_020792"; transcript_id "TCONS_00026328"; exon_number "3"; oId "CUFF.16548.1"; class_code "u"; tss_id "TSS24022";
Chr01	Cufflinks	exon	32208508	32208733	.	-	.	gene_id "XLOC_020792"; transcript_id "TCONS_00026328"; exon_number "4"; oId "CUFF.16548.1"; class_code "u"; tss_id "TSS24022";
Chr04	Cufflinks	exon	11544671	11545432	.	+	.	gene_id "XLOC_036919"; transcript_id "TCONS_00051011"; exon_number "1"; gene_name "Capana04g000685"; oId "CUFF.34312.1"; nearest_ref "Capana04g000685-00"; class_code "x"; tss_id "TSS45160";
Chr04	Cufflinks	exon	11545561	11549522	.	+	.	gene_id "XLOC_036919"; transcript_id "TCONS_00051011"; exon_number "2"; gene_name "Capana04g000685"; oId "CUFF.34312.1"; nearest_ref "Capana04g000685-00"; class_code "x"; tss_id "TSS45160";
Chr04	Cufflinks	exon	11549620	11549671	.	+	.	gene_id "XLOC_036919"; transcript_id "TCONS_00051011"; exon_number "3"; gene_name "Capana04g000685"; oId "CUFF.34312.1"; nearest_ref "Capana04g000685-00"; class_code "x"; tss_id "TSS45160";
Chr10	Cufflinks	exon	19478977	19479189	.	-	.	gene_id "XLOC_066782"; transcript_id "TCONS_00094660"; exon_number "1"; oId "CUFF.59732.1"; class_code "u"; tss_id "TSS82955";
Chr10	Cufflinks	exon	19486811	19487678	.	-	.	gene_id "XLOC_066782"; transcript_id "TCONS_00094660"; exon_number "2"; oId "CUFF.59732.1"; class_code "u"; tss_id "TSS82955";
Chr00	Cufflinks	exon	218907901	218908014	.	+	.	gene_id "XLOC_003252"; transcript_id "TCONS_00003296"; exon_number "1"; oId "CUFF.6291.2"; class_code "u"; tss_id "TSS3269";
Chr00	Cufflinks	exon	218909650	218910258	.	+	.	gene_id "XLOC_003252"; transcript_id "TCONS_00003296"; exon_number "2"; oId "CUFF.6291.2"; class_code "u"; tss_id "TSS3269";
Chr10	Cufflinks	exon	192756305	192756667	.	-	.	gene_id "XLOC_068024"; transcript_id "TCONS_00096366"; exon_number "1"; oId "CUFF.62394.1"; class_code "u"; tss_id "TSS84459";
Chr10	Cufflinks	exon	192759443	192759510	.	-	.	gene_id "XLOC_068024"; transcript_id "TCONS_00096366"; exon_number "2"; oId "CUFF.62394.1"; class_code "u"; tss_id "TSS84459";
Chr10	Cufflinks	exon	192759795	192760067	.	-	.	gene_id "XLOC_068024"; transcript_id "TCONS_00096366"; exon_number "3"; oId "CUFF.62394.1"; class_code "u"; tss_id "TSS84459";
Chr04	Cufflinks	exon	106862910	106868074	.	-	.	gene_id "XLOC_040235"; transcript_id "TCONS_00055946"; exon_number "1"; oId "CUFF.36216.1"; class_code "u"; tss_id "TSS49423";
Chr04	Cufflinks	exon	106868152	106868185	.	-	.	gene_id "XLOC_040235"; transcript_id "TCONS_00055946"; exon_number "2"; oId "CUFF.36216.1"; class_code "u"; tss_id "TSS49423";
Chr04	Cufflinks	exon	106868311	106868469	.	-	.	gene_id "XLOC_040235"; transcript_id "TCONS_00055946"; exon_number "3"; oId "CUFF.36216.1"; class_code "u"; tss_id "TSS49423";
Chr03	Cufflinks	exon	92437457	92437822	.	+	.	gene_id "XLOC_031028"; transcript_id "TCONS_00042123"; exon_number "1"; oId "CUFF.30244.1"; class_code "u"; tss_id "TSS37527";
Chr03	Cufflinks	exon	92452635	92453215	.	+	.	gene_id "XLOC_031028"; transcript_id "TCONS_00042123"; exon_number "2"; oId "CUFF.30244.1"; class_code "u"; tss_id "TSS37527";
Chr01	Cufflinks	exon	97170347	97170529	.	+	.	gene_id "XLOC_017901"; transcript_id "TCONS_00022060"; exon_number "1"; oId "CUFF.17804.1"; class_code "u"; tss_id "TSS20297";
Chr01	Cufflinks	exon	97171928	97172958	.	+	.	gene_id "XLOC_017901"; transcript_id "TCONS_00022060"; exon_number "2"; oId "CUFF.17804.1"; class_code "u"; tss_id "TSS20297";
Chr05	Cufflinks	exon	183323634	183325337	.	-	.	gene_id "XLOC_045190"; transcript_id "TCONS_00062999"; exon_number "1"; oId "CUFF.41134.1"; class_code "u"; tss_id "TSS55578";
Chr05	Cufflinks	exon	183325422	183326379	.	-	.	gene_id "XLOC_045190"; transcript_id "TCONS_00062999"; exon_number "2"; oId "CUFF.41134.1"; class_code "u"; tss_id "TSS55578";
Chr01	Cufflinks	exon	248082607	248083019	.	-	.	gene_id "XLOC_022947"; transcript_id "TCONS_00029504"; exon_number "1"; oId "CUFF.20550.1"; class_code "u"; tss_id "TSS26745";
Chr01	Cufflinks	exon	248083919	248084024	.	-	.	gene_id "XLOC_022947"; transcript_id "TCONS_00029504"; exon_number "2"; oId "CUFF.20550.1"; class_code "u"; tss_id "TSS26745";
Chr01	Cufflinks	exon	248086500	248086580	.	-	.	gene_id "XLOC_022947"; transcript_id "TCONS_00029504"; exon_number "3"; oId "CUFF.20550.1"; class_code "u"; tss_id "TSS26745";
Chr01	Cufflinks	exon	248119797	248120072	.	-	.	gene_id "XLOC_022947"; transcript_id "TCONS_00029504"; exon_number "4"; oId "CUFF.20550.1"; class_code "u"; tss_id "TSS26745";
Chr01	Cufflinks	exon	159032109	159032389	.	-	.	gene_id "XLOC_021975"; transcript_id "TCONS_00027985"; exon_number "1"; gene_name "Capana01g002464"; oId "CUFF.18628.1"; nearest_ref "Capana01g002464-00"; class_code "x"; tss_id "TSS25472";
Chr01	Cufflinks	exon	159036700	159036765	.	-	.	gene_id "XLOC_021975"; transcript_id "TCONS_00027985"; exon_number "2"; gene_name "Capana01g002464"; oId "CUFF.18628.1"; nearest_ref "Capana01g002464-00"; class_code "x"; tss_id "TSS25472";
Chr01	Cufflinks	exon	159036848	159036867	.	-	.	gene_id "XLOC_021975"; transcript_id "TCONS_00027985"; exon_number "3"; gene_name "Capana01g002464"; oId "CUFF.18628.1"; nearest_ref "Capana01g002464-00"; class_code "x"; tss_id "TSS25472";
Chr01	Cufflinks	exon	159037009	159037156	.	-	.	gene_id "XLOC_021975"; transcript_id "TCONS_00027985"; exon_number "4"; gene_name "Capana01g002464"; oId "CUFF.18628.1"; nearest_ref "Capana01g002464-00"; class_code "x"; tss_id "TSS25472";
Chr00	Cufflinks	exon	417480039	417480375	.	-	.	gene_id "XLOC_013222"; transcript_id "TCONS_00015320"; exon_number "1"; oId "CUFF.9298.1"; class_code "u"; tss_id "TSS14418";
Chr00	Cufflinks	exon	417481081	417481251	.	-	.	gene_id "XLOC_013222"; transcript_id "TCONS_00015320"; exon_number "2"; oId "CUFF.9298.1"; class_code "u"; tss_id "TSS14418";
Chr09	Cufflinks	exon	84519800	84521075	.	-	.	gene_id "XLOC_062609"; transcript_id "TCONS_00088774"; exon_number "1"; oId "CUFF.56526.5"; class_code "u"; tss_id "TSS77858";
Chr09	Cufflinks	exon	84521319	84521395	.	-	.	gene_id "XLOC_062609"; transcript_id "TCONS_00088774"; exon_number "2"; oId "CUFF.56526.5"; class_code "u"; tss_id "TSS77858";
Chr09	Cufflinks	exon	84521645	84521832	.	-	.	gene_id "XLOC_062609"; transcript_id "TCONS_00088774"; exon_number "3"; oId "CUFF.56526.5"; class_code "u"; tss_id "TSS77858";
Chr06	Cufflinks	exon	7679685	7680145	.	-	.	gene_id "XLOC_048579"; transcript_id "TCONS_00068058"; exon_number "1"; oId "CUFF.42764.1"; class_code "u"; tss_id "TSS59962";
Chr06	Cufflinks	exon	7683031	7683213	.	-	.	gene_id "XLOC_048579"; transcript_id "TCONS_00068058"; exon_number "2"; oId "CUFF.42764.1"; class_code "u"; tss_id "TSS59962";
Chr06	Cufflinks	exon	7683295	7683452	.	-	.	gene_id "XLOC_048579"; transcript_id "TCONS_00068058"; exon_number "3"; oId "CUFF.42764.1"; class_code "u"; tss_id "TSS59962";
Chr00	Cufflinks	exon	457632192	457635767	.	-	.	gene_id "XLOC_013737"; transcript_id "TCONS_00015983"; exon_number "1"; oId "CUFF.10107.2"; class_code "u"; tss_id "TSS15020";
Chr00	Cufflinks	exon	457636355	457636424	.	-	.	gene_id "XLOC_013737"; transcript_id "TCONS_00015983"; exon_number "2"; oId "CUFF.10107.2"; class_code "u"; tss_id "TSS15020";
Chr09	Cufflinks	exon	146395027	146395518	.	-	.	gene_id "XLOC_062967"; transcript_id "TCONS_00089254"; exon_number "1"; gene_name "Capana09g001353"; oId "CUFF.57249.3"; nearest_ref "Capana09g001353-00"; class_code "o"; tss_id "TSS78283";
Chr09	Cufflinks	exon	146396473	146396498	.	-	.	gene_id "XLOC_062967"; transcript_id "TCONS_00089254"; exon_number "2"; gene_name "Capana09g001353"; oId "CUFF.57249.3"; nearest_ref "Capana09g001353-00"; class_code "o"; tss_id "TSS78283";
Chr09	Cufflinks	exon	146396629	146396862	.	-	.	gene_id "XLOC_062967"; transcript_id "TCONS_00089254"; exon_number "3"; gene_name "Capana09g001353"; oId "CUFF.57249.3"; nearest_ref "Capana09g001353-00"; class_code "o"; tss_id "TSS78283";
Chr00	Cufflinks	exon	522973687	522974617	.	-	.	gene_id "XLOC_014481"; transcript_id "TCONS_00016987"; exon_number "1"; oId "CUFF.11629.2"; class_code "u"; tss_id "TSS15914";
Chr00	Cufflinks	exon	522974838	522974860	.	-	.	gene_id "XLOC_014481"; transcript_id "TCONS_00016987"; exon_number "2"; oId "CUFF.11629.2"; class_code "u"; tss_id "TSS15914";
Chr03	Cufflinks	exon	55449970	55450053	.	+	.	gene_id "XLOC_030737"; transcript_id "TCONS_00041693"; exon_number "1"; oId "CUFF.29684.2"; class_code "u"; tss_id "TSS37162";
Chr03	Cufflinks	exon	55450666	55451980	.	+	.	gene_id "XLOC_030737"; transcript_id "TCONS_00041693"; exon_number "2"; oId "CUFF.29684.2"; class_code "u"; tss_id "TSS37162";
Chr12	Cufflinks	exon	39594309	39594513	.	+	.	gene_id "XLOC_073752"; transcript_id "TCONS_00104507"; exon_number "1"; oId "CUFF.68500.1"; class_code "u"; tss_id "TSS91580";
Chr12	Cufflinks	exon	39594583	39594834	.	+	.	gene_id "XLOC_073752"; transcript_id "TCONS_00104507"; exon_number "2"; oId "CUFF.68500.1"; class_code "u"; tss_id "TSS91580";
Chr04	Cufflinks	exon	183800738	183801942	.	+	.	gene_id "XLOC_038237"; transcript_id "TCONS_00052936"; exon_number "1"; oId "CUFF.36936.3"; class_code "u"; tss_id "TSS46814";
Chr04	Cufflinks	exon	183802997	183804391	.	+	.	gene_id "XLOC_038237"; transcript_id "TCONS_00052936"; exon_number "2"; oId "CUFF.36936.3"; class_code "u"; tss_id "TSS46814";
Chr04	Cufflinks	exon	206835193	206835371	.	+	.	gene_id "XLOC_038576"; transcript_id "TCONS_00053428"; exon_number "1"; oId "CUFF.37556.1"; class_code "u"; tss_id "TSS47242";
Chr04	Cufflinks	exon	206835930	206836052	.	+	.	gene_id "XLOC_038576"; transcript_id "TCONS_00053428"; exon_number "2"; oId "CUFF.37556.1"; class_code "u"; tss_id "TSS47242";
Chr04	Cufflinks	exon	206837997	206838255	.	+	.	gene_id "XLOC_038576"; transcript_id "TCONS_00053428"; exon_number "3"; oId "CUFF.37556.1"; class_code "u"; tss_id "TSS47242";
Chr04	Cufflinks	exon	83684273	83684823	.	+	.	gene_id "XLOC_037775"; transcript_id "TCONS_00052296"; exon_number "1"; oId "CUFF.35983.3"; class_code "u"; tss_id "TSS46260";
Chr04	Cufflinks	exon	83686218	83686286	.	+	.	gene_id "XLOC_037775"; transcript_id "TCONS_00052296"; exon_number "2"; oId "CUFF.35983.3"; class_code "u"; tss_id "TSS46260";
Chr04	Cufflinks	exon	83686433	83686508	.	+	.	gene_id "XLOC_037775"; transcript_id "TCONS_00052296"; exon_number "3"; oId "CUFF.35983.3"; class_code "u"; tss_id "TSS46260";
Chr04	Cufflinks	exon	83686682	83686832	.	+	.	gene_id "XLOC_037775"; transcript_id "TCONS_00052296"; exon_number "4"; oId "CUFF.35983.3"; class_code "u"; tss_id "TSS46260";
Chr04	Cufflinks	exon	83703525	83703902	.	+	.	gene_id "XLOC_037775"; transcript_id "TCONS_00052296"; exon_number "5"; oId "CUFF.35983.3"; class_code "u"; tss_id "TSS46260";
Chr09	Cufflinks	exon	220048195	220048500	.	+	.	gene_id "XLOC_061243"; transcript_id "TCONS_00086811"; exon_number "1"; gene_name "Capana09g001986"; oId "CUFF.58314.1"; nearest_ref "Capana09g001986-00"; class_code "x"; tss_id "TSS76144";
Chr09	Cufflinks	exon	220052543	220053735	.	+	.	gene_id "XLOC_061243"; transcript_id "TCONS_00086811"; exon_number "2"; gene_name "Capana09g001986"; oId "CUFF.58314.1"; nearest_ref "Capana09g001986-00"; class_code "x"; tss_id "TSS76144";
Chr02	Cufflinks	exon	95389830	95391520	.	-	.	gene_id "XLOC_027151"; transcript_id "TCONS_00035889"; exon_number "1"; oId "CUFF.23264.1"; class_code "u"; tss_id "TSS32214";
Chr02	Cufflinks	exon	95391603	95391685	.	-	.	gene_id "XLOC_027151"; transcript_id "TCONS_00035889"; exon_number "2"; oId "CUFF.23264.1"; class_code "u"; tss_id "TSS32214";
Chr07	Cufflinks	exon	195096608	195097513	.	-	.	gene_id "XLOC_054640"; transcript_id "TCONS_00076825"; exon_number "1"; oId "CUFF.49638.6"; class_code "u"; tss_id "TSS67537";
Chr07	Cufflinks	exon	195097937	195097988	.	-	.	gene_id "XLOC_054640"; transcript_id "TCONS_00076825"; exon_number "2"; oId "CUFF.49638.6"; class_code "u"; tss_id "TSS67537";
Chr07	Cufflinks	exon	195098080	195098157	.	-	.	gene_id "XLOC_054640"; transcript_id "TCONS_00076825"; exon_number "3"; oId "CUFF.49638.6"; class_code "u"; tss_id "TSS67537";
Chr07	Cufflinks	exon	195099131	195099211	.	-	.	gene_id "XLOC_054640"; transcript_id "TCONS_00076825"; exon_number "4"; oId "CUFF.49638.6"; class_code "u"; tss_id "TSS67537";
Chr07	Cufflinks	exon	195099302	195099361	.	-	.	gene_id "XLOC_054640"; transcript_id "TCONS_00076825"; exon_number "5"; oId "CUFF.49638.6"; class_code "u"; tss_id "TSS67537";
Chr07	Cufflinks	exon	195100054	195100101	.	-	.	gene_id "XLOC_054640"; transcript_id "TCONS_00076825"; exon_number "6"; oId "CUFF.49638.6"; class_code "u"; tss_id "TSS67537";
Chr07	Cufflinks	exon	195100185	195100586	.	-	.	gene_id "XLOC_054640"; transcript_id "TCONS_00076825"; exon_number "7"; oId "CUFF.49638.6"; class_code "u"; tss_id "TSS67537";
Chr04	Cufflinks	exon	51868813	51869360	.	+	.	gene_id "XLOC_037528"; transcript_id "TCONS_00051915"; exon_number "1"; oId "CUFF.35419.1"; class_code "u"; tss_id "TSS45934";
Chr04	Cufflinks	exon	51873437	51876648	.	+	.	gene_id "XLOC_037528"; transcript_id "TCONS_00051915"; exon_number "2"; oId "CUFF.35419.1"; class_code "u"; tss_id "TSS45934";
Chr04	Cufflinks	exon	8216978	8218320	.	-	.	gene_id "XLOC_039163"; transcript_id "TCONS_00054336"; exon_number "1"; oId "CUFF.34116.2"; class_code "u"; tss_id "TSS48028";
Chr04	Cufflinks	exon	8224659	8224938	.	-	.	gene_id "XLOC_039163"; transcript_id "TCONS_00054336"; exon_number "2"; oId "CUFF.34116.2"; class_code "u"; tss_id "TSS48028";
Chr12	Cufflinks	exon	177412362	177412644	.	+	.	gene_id "XLOC_074636"; transcript_id "TCONS_00105756"; exon_number "1"; oId "CUFF.70180.1"; class_code "u"; tss_id "TSS92662";
Chr12	Cufflinks	exon	177415704	177415732	.	+	.	gene_id "XLOC_074636"; transcript_id "TCONS_00105756"; exon_number "2"; oId "CUFF.70180.1"; class_code "u"; tss_id "TSS92662";
Chr01	Cufflinks	exon	175150489	175151520	.	-	.	gene_id "XLOC_022182"; transcript_id "TCONS_00028284"; exon_number "1"; oId "CUFF.19054.1"; class_code "u"; tss_id "TSS25737";
Chr01	Cufflinks	exon	175152042	175152738	.	-	.	gene_id "XLOC_022182"; transcript_id "TCONS_00028284"; exon_number "2"; oId "CUFF.19054.1"; class_code "u"; tss_id "TSS25737";
Chr09	Cufflinks	exon	93293037	93293240	.	+	.	gene_id "XLOC_060352"; transcript_id "TCONS_00085593"; exon_number "1"; oId "CUFF.56641.1"; class_code "u"; tss_id "TSS75072";
Chr09	Cufflinks	exon	93293986	93294703	.	+	.	gene_id "XLOC_060352"; transcript_id "TCONS_00085593"; exon_number "2"; oId "CUFF.56641.1"; class_code "u"; tss_id "TSS75072";
Chr11	Cufflinks	exon	12732621	12736013	.	+	.	gene_id "XLOC_068867"; transcript_id "TCONS_00097640"; exon_number "1"; oId "CUFF.63784.1"; class_code "u"; tss_id "TSS85560";
Chr11	Cufflinks	exon	12736304	12736858	.	+	.	gene_id "XLOC_068867"; transcript_id "TCONS_00097640"; exon_number "2"; oId "CUFF.63784.1"; class_code "u"; tss_id "TSS85560";
Chr08	Cufflinks	exon	143107088	143116804	.	-	.	gene_id "XLOC_059041"; transcript_id "TCONS_00083666"; exon_number "1"; oId "CUFF.54025.4"; class_code "u"; tss_id "TSS73391";
Chr08	Cufflinks	exon	143117655	143117707	.	-	.	gene_id "XLOC_059041"; transcript_id "TCONS_00083666"; exon_number "2"; oId "CUFF.54025.4"; class_code "u"; tss_id "TSS73391";
Chr12	Cufflinks	exon	15739266	15742879	.	-	.	gene_id "XLOC_076009"; transcript_id "TCONS_00107736"; exon_number "1"; gene_name "Capana12g000620"; oId "CUFF.67974.2"; nearest_ref "Capana12g000620-00"; class_code "x"; tss_id "TSS94398";
Chr12	Cufflinks	exon	15743514	15743956	.	-	.	gene_id "XLOC_076009"; transcript_id "TCONS_00107736"; exon_number "2"; gene_name "Capana12g000620"; oId "CUFF.67974.2"; nearest_ref "Capana12g000620-00"; class_code "x"; tss_id "TSS94398";
Chr02	Cufflinks	exon	73139154	73140075	.	-	.	gene_id "XLOC_026892"; transcript_id "TCONS_00035536"; exon_number "1"; oId "CUFF.22878.4"; class_code "u"; tss_id "TSS31904";
Chr02	Cufflinks	exon	73142117	73142195	.	-	.	gene_id "XLOC_026892"; transcript_id "TCONS_00035536"; exon_number "2"; oId "CUFF.22878.4"; class_code "u"; tss_id "TSS31904";
Chr02	Cufflinks	exon	73142265	73142489	.	-	.	gene_id "XLOC_026892"; transcript_id "TCONS_00035536"; exon_number "3"; oId "CUFF.22878.4"; class_code "u"; tss_id "TSS31904";
Chr06	Cufflinks	exon	2650844	2650997	.	+	.	gene_id "XLOC_045886"; transcript_id "TCONS_00064032"; exon_number "1"; oId "CUFF.42348.1"; class_code "u"; tss_id "TSS56463";
Chr06	Cufflinks	exon	2652469	2653523	.	+	.	gene_id "XLOC_045886"; transcript_id "TCONS_00064032"; exon_number "2"; oId "CUFF.42348.1"; class_code "u"; tss_id "TSS56463";
Chr02	Cufflinks	exon	147497572	147497703	.	+	.	gene_id "XLOC_025505"; transcript_id "TCONS_00033363"; exon_number "1"; oId "CUFF.25339.1"; class_code "u"; tss_id "TSS30037";
Chr02	Cufflinks	exon	147497898	147497964	.	+	.	gene_id "XLOC_025505"; transcript_id "TCONS_00033363"; exon_number "2"; oId "CUFF.25339.1"; class_code "u"; tss_id "TSS30037";
Chr02	Cufflinks	exon	147498463	147498623	.	+	.	gene_id "XLOC_025505"; transcript_id "TCONS_00033363"; exon_number "3"; oId "CUFF.25339.1"; class_code "u"; tss_id "TSS30037";
Chr02	Cufflinks	exon	147500008	147500094	.	+	.	gene_id "XLOC_025505"; transcript_id "TCONS_00033363"; exon_number "4"; oId "CUFF.25339.1"; class_code "u"; tss_id "TSS30037";
Chr02	Cufflinks	exon	147501060	147501386	.	+	.	gene_id "XLOC_025505"; transcript_id "TCONS_00033363"; exon_number "5"; oId "CUFF.25339.1"; class_code "u"; tss_id "TSS30037";
Chr02	Cufflinks	exon	118915631	118916483	.	-	.	gene_id "XLOC_027501"; transcript_id "TCONS_00036405"; exon_number "1"; oId "CUFF.23818.1"; class_code "u"; tss_id "TSS32664";
Chr02	Cufflinks	exon	118916599	118917001	.	-	.	gene_id "XLOC_027501"; transcript_id "TCONS_00036405"; exon_number "2"; oId "CUFF.23818.1"; class_code "u"; tss_id "TSS32664";
Chr12	Cufflinks	exon	211876057	211876481	.	+	.	gene_id "XLOC_075066"; transcript_id "TCONS_00106345"; exon_number "1"; oId "CUFF.70897.1"; class_code "u"; tss_id "TSS93188";
Chr12	Cufflinks	exon	211887098	211887110	.	+	.	gene_id "XLOC_075066"; transcript_id "TCONS_00106345"; exon_number "2"; oId "CUFF.70897.1"; class_code "u"; tss_id "TSS93188";
Chr07	Cufflinks	exon	167027443	167027646	.	+	.	gene_id "XLOC_052140"; transcript_id "TCONS_00073279"; exon_number "1"; oId "CUFF.49065.1"; class_code "u"; tss_id "TSS64444";
Chr07	Cufflinks	exon	167027768	167030100	.	+	.	gene_id "XLOC_052140"; transcript_id "TCONS_00073279"; exon_number "2"; oId "CUFF.49065.1"; class_code "u"; tss_id "TSS64444";
Chr00	Cufflinks	exon	496464072	496464543	.	+	.	gene_id "XLOC_006062"; transcript_id "TCONS_00006842"; exon_number "1"; oId "CUFF.11017.1"; class_code "u"; tss_id "TSS6501";
Chr00	Cufflinks	exon	496465837	496466158	.	+	.	gene_id "XLOC_006062"; transcript_id "TCONS_00006842"; exon_number "2"; oId "CUFF.11017.1"; class_code "u"; tss_id "TSS6501";
Chr03	Cufflinks	exon	193173506	193173953	.	+	.	gene_id "XLOC_031586"; transcript_id "TCONS_00042883"; exon_number "1"; oId "CUFF.31436.2"; class_code "u"; tss_id "TSS38202";
Chr03	Cufflinks	exon	193174786	193174842	.	+	.	gene_id "XLOC_031586"; transcript_id "TCONS_00042883"; exon_number "2"; oId "CUFF.31436.2"; class_code "u"; tss_id "TSS38202";
Chr03	Cufflinks	exon	193176191	193176265	.	+	.	gene_id "XLOC_031586"; transcript_id "TCONS_00042883"; exon_number "3"; oId "CUFF.31436.2"; class_code "u"; tss_id "TSS38202";
Chr03	Cufflinks	exon	193176526	193176577	.	+	.	gene_id "XLOC_031586"; transcript_id "TCONS_00042883"; exon_number "4"; oId "CUFF.31436.2"; class_code "u"; tss_id "TSS38202";
Chr03	Cufflinks	exon	193176680	193176767	.	+	.	gene_id "XLOC_031586"; transcript_id "TCONS_00042883"; exon_number "5"; oId "CUFF.31436.2"; class_code "u"; tss_id "TSS38202";
Chr03	Cufflinks	exon	193177604	193177652	.	+	.	gene_id "XLOC_031586"; transcript_id "TCONS_00042883"; exon_number "6"; oId "CUFF.31436.2"; class_code "u"; tss_id "TSS38202";
Chr03	Cufflinks	exon	106755828	106758351	.	-	.	gene_id "XLOC_034749"; transcript_id "TCONS_00047783"; exon_number "1"; oId "CUFF.30515.2"; class_code "u"; tss_id "TSS42379";
Chr03	Cufflinks	exon	106758473	106758724	.	-	.	gene_id "XLOC_034749"; transcript_id "TCONS_00047783"; exon_number "2"; oId "CUFF.30515.2"; class_code "u"; tss_id "TSS42379";
Chr00	Cufflinks	exon	402605301	402605662	.	+	.	gene_id "XLOC_004884"; transcript_id "TCONS_00005263"; exon_number "1"; oId "CUFF.9037.3"; class_code "u"; tss_id "TSS5085";
Chr00	Cufflinks	exon	402605747	402610168	.	+	.	gene_id "XLOC_004884"; transcript_id "TCONS_00005263"; exon_number "2"; oId "CUFF.9037.3"; class_code "u"; tss_id "TSS5085";
Chr02	Cufflinks	exon	134730154	134731711	.	-	.	gene_id "XLOC_027903"; transcript_id "TCONS_00037052"; exon_number "1"; oId "CUFF.24525.1"; class_code "u"; tss_id "TSS33214";
Chr02	Cufflinks	exon	134731857	134732448	.	-	.	gene_id "XLOC_027903"; transcript_id "TCONS_00037052"; exon_number "2"; oId "CUFF.24525.1"; class_code "u"; tss_id "TSS33214";
Chr00	Cufflinks	exon	295749170	295749769	.	+	.	gene_id "XLOC_004087"; transcript_id "TCONS_00004272"; exon_number "1"; oId "CUFF.7642.1"; class_code "u"; tss_id "TSS4176";
Chr00	Cufflinks	exon	295750594	295750730	.	+	.	gene_id "XLOC_004087"; transcript_id "TCONS_00004272"; exon_number "2"; oId "CUFF.7642.1"; class_code "u"; tss_id "TSS4176";
Chr09	Cufflinks	exon	5785564	5785583	.	+	.	gene_id "XLOC_059604"; transcript_id "TCONS_00084566"; exon_number "1"; gene_name "Capana09g000165"; oId "CUFF.55135.3"; nearest_ref "Capana09g000165-00"; class_code "x"; tss_id "TSS74172";
Chr09	Cufflinks	exon	5793681	5801086	.	+	.	gene_id "XLOC_059604"; transcript_id "TCONS_00084566"; exon_number "2"; gene_name "Capana09g000165"; oId "CUFF.55135.3"; nearest_ref "Capana09g000165-00"; class_code "x"; tss_id "TSS74172";
Chr03	Cufflinks	exon	73640427	73642455	.	-	.	gene_id "XLOC_034495"; transcript_id "TCONS_00047404"; exon_number "1"; gene_name "Capana03g002466"; oId "CUFF.30032.1"; nearest_ref "Capana03g002466-00"; class_code "x"; tss_id "TSS42060";
Chr03	Cufflinks	exon	73644247	73644629	.	-	.	gene_id "XLOC_034495"; transcript_id "TCONS_00047404"; exon_number "2"; gene_name "Capana03g002466"; oId "CUFF.30032.1"; nearest_ref "Capana03g002466-00"; class_code "x"; tss_id "TSS42060";
Chr00	Cufflinks	exon	677489857	677489944	.	+	.	gene_id "XLOC_008124"; transcript_id "TCONS_00009692"; exon_number "1"; oId "CUFF.14663.1"; class_code "u"; tss_id "TSS9031";
Chr00	Cufflinks	exon	677491006	677491070	.	+	.	gene_id "XLOC_008124"; transcript_id "TCONS_00009692"; exon_number "2"; oId "CUFF.14663.1"; class_code "u"; tss_id "TSS9031";
Chr00	Cufflinks	exon	677492742	677492957	.	+	.	gene_id "XLOC_008124"; transcript_id "TCONS_00009692"; exon_number "3"; oId "CUFF.14663.1"; class_code "u"; tss_id "TSS9031";
Chr00	Cufflinks	exon	677495076	677495210	.	+	.	gene_id "XLOC_008124"; transcript_id "TCONS_00009692"; exon_number "4"; oId "CUFF.14663.1"; class_code "u"; tss_id "TSS9031";
Chr01	Cufflinks	exon	108178004	108178576	.	+	.	gene_id "XLOC_017955"; transcript_id "TCONS_00022130"; exon_number "1"; oId "CUFF.17951.5"; class_code "u"; tss_id "TSS20360";
Chr01	Cufflinks	exon	108179086	108179209	.	+	.	gene_id "XLOC_017955"; transcript_id "TCONS_00022130"; exon_number "2"; oId "CUFF.17951.5"; class_code "u"; tss_id "TSS20360";
Chr10	Cufflinks	exon	15004560	15004922	.	+	.	gene_id "XLOC_064264"; transcript_id "TCONS_00091175"; exon_number "1"; oId "CUFF.59611.1"; class_code "u"; tss_id "TSS79911";
Chr10	Cufflinks	exon	15005053	15006092	.	+	.	gene_id "XLOC_064264"; transcript_id "TCONS_00091175"; exon_number "2"; oId "CUFF.59611.1"; class_code "u"; tss_id "TSS79911";
Chr03	Cufflinks	exon	234456078	234457984	.	+	.	gene_id "XLOC_031980"; transcript_id "TCONS_00043464"; exon_number "1"; gene_name "Capana03g003692"; oId "CUFF.32291.3"; nearest_ref "Capana03g003692-00"; class_code "o"; tss_id "TSS38698";
Chr03	Cufflinks	exon	234463169	234463302	.	+	.	gene_id "XLOC_031980"; transcript_id "TCONS_00043464"; exon_number "2"; gene_name "Capana03g003692"; oId "CUFF.32291.3"; nearest_ref "Capana03g003692-00"; class_code "o"; tss_id "TSS38698";
Chr03	Cufflinks	exon	234467096	234468287	.	+	.	gene_id "XLOC_031980"; transcript_id "TCONS_00043464"; exon_number "3"; gene_name "Capana03g003692"; oId "CUFF.32291.3"; nearest_ref "Capana03g003692-00"; class_code "o"; tss_id "TSS38698";
Chr06	Cufflinks	exon	188363133	188363730	.	+	.	gene_id "XLOC_047845"; transcript_id "TCONS_00066953"; exon_number "1"; oId "CUFF.45989.1"; class_code "u"; tss_id "TSS59022";
Chr06	Cufflinks	exon	188365217	188365272	.	+	.	gene_id "XLOC_047845"; transcript_id "TCONS_00066953"; exon_number "2"; oId "CUFF.45989.1"; class_code "u"; tss_id "TSS59022";
Chr06	Cufflinks	exon	188366094	188366144	.	+	.	gene_id "XLOC_047845"; transcript_id "TCONS_00066953"; exon_number "3"; oId "CUFF.45989.1"; class_code "u"; tss_id "TSS59022";
Chr06	Cufflinks	exon	188367587	188367827	.	+	.	gene_id "XLOC_047845"; transcript_id "TCONS_00066953"; exon_number "4"; oId "CUFF.45989.1"; class_code "u"; tss_id "TSS59022";
Chr05	Cufflinks	exon	125000225	125002997	.	-	.	gene_id "XLOC_044740"; transcript_id "TCONS_00062413"; exon_number "1"; oId "CUFF.40343.1"; class_code "u"; tss_id "TSS55045";
Chr05	Cufflinks	exon	125003089	125003214	.	-	.	gene_id "XLOC_044740"; transcript_id "TCONS_00062413"; exon_number "2"; oId "CUFF.40343.1"; class_code "u"; tss_id "TSS55045";
Chr09	Cufflinks	exon	157908474	157908718	.	+	.	gene_id "XLOC_060749"; transcript_id "TCONS_00086106"; exon_number "1"; oId "CUFF.57398.2"; class_code "u"; tss_id "TSS75531";
Chr09	Cufflinks	exon	157913027	157913080	.	+	.	gene_id "XLOC_060749"; transcript_id "TCONS_00086106"; exon_number "2"; oId "CUFF.57398.2"; class_code "u"; tss_id "TSS75531";
Chr10	Cufflinks	exon	7474419	7474555	.	-	.	gene_id "XLOC_066614"; transcript_id "TCONS_00094432"; exon_number "1"; oId "CUFF.59409.1"; class_code "u"; tss_id "TSS82753";
Chr10	Cufflinks	exon	7475605	7476139	.	-	.	gene_id "XLOC_066614"; transcript_id "TCONS_00094432"; exon_number "2"; oId "CUFF.59409.1"; class_code "u"; tss_id "TSS82753";
Chr12	Cufflinks	exon	58085295	58090129	.	+	.	gene_id "XLOC_073900"; transcript_id "TCONS_00104734"; exon_number "1"; oId "CUFF.68789.1"; class_code "u"; tss_id "TSS91769";
Chr12	Cufflinks	exon	58090584	58090861	.	+	.	gene_id "XLOC_073900"; transcript_id "TCONS_00104734"; exon_number "2"; oId "CUFF.68789.1"; class_code "u"; tss_id "TSS91769";
Chr07	Cufflinks	exon	83548840	83549815	.	+	.	gene_id "XLOC_051594"; transcript_id "TCONS_00072527"; exon_number "1"; oId "CUFF.48124.2"; class_code "u"; tss_id "TSS63799";
Chr07	Cufflinks	exon	83550240	83551171	.	+	.	gene_id "XLOC_051594"; transcript_id "TCONS_00072527"; exon_number "2"; oId "CUFF.48124.2"; class_code "u"; tss_id "TSS63799";
Chr05	Cufflinks	exon	79103282	79109072	.	+	.	gene_id "XLOC_042251"; transcript_id "TCONS_00058831"; exon_number "1"; oId "CUFF.39849.4"; class_code "u"; tss_id "TSS51932";
Chr05	Cufflinks	exon	79138955	79139116	.	+	.	gene_id "XLOC_042251"; transcript_id "TCONS_00058831"; exon_number "2"; oId "CUFF.39849.4"; class_code "u"; tss_id "TSS51932";
Chr02	Cufflinks	exon	142258258	142258775	.	+	.	gene_id "XLOC_025275"; transcript_id "TCONS_00032973"; exon_number "1"; oId "CUFF.24976.1"; class_code "u"; tss_id "TSS29714";
Chr02	Cufflinks	exon	142259324	142259984	.	+	.	gene_id "XLOC_025275"; transcript_id "TCONS_00032973"; exon_number "2"; oId "CUFF.24976.1"; class_code "u"; tss_id "TSS29714";
Chr04	Cufflinks	exon	132358286	132359233	.	-	.	gene_id "XLOC_040364"; transcript_id "TCONS_00056116"; exon_number "1"; oId "CUFF.36420.4"; class_code "u"; tss_id "TSS49575";
Chr04	Cufflinks	exon	132360454	132360828	.	-	.	gene_id "XLOC_040364"; transcript_id "TCONS_00056116"; exon_number "2"; oId "CUFF.36420.4"; class_code "u"; tss_id "TSS49575";
Chr09	Cufflinks	exon	197429646	197429800	.	+	.	gene_id "XLOC_060991"; transcript_id "TCONS_00086458"; exon_number "1"; oId "CUFF.57908.1"; class_code "u"; tss_id "TSS75827";
Chr09	Cufflinks	exon	197429870	197429935	.	+	.	gene_id "XLOC_060991"; transcript_id "TCONS_00086458"; exon_number "2"; oId "CUFF.57908.1"; class_code "u"; tss_id "TSS75827";
Chr09	Cufflinks	exon	197430018	197430307	.	+	.	gene_id "XLOC_060991"; transcript_id "TCONS_00086458"; exon_number "3"; oId "CUFF.57908.1"; class_code "u"; tss_id "TSS75827";
Chr01	Cufflinks	exon	121537591	121539209	.	-	.	gene_id "XLOC_021718"; transcript_id "TCONS_00027621"; exon_number "1"; oId "CUFF.18114.3"; class_code "u"; tss_id "TSS25156";
Chr01	Cufflinks	exon	121539634	121539722	.	-	.	gene_id "XLOC_021718"; transcript_id "TCONS_00027621"; exon_number "2"; oId "CUFF.18114.3"; class_code "u"; tss_id "TSS25156";
Chr01	Cufflinks	exon	121539800	121540099	.	-	.	gene_id "XLOC_021718"; transcript_id "TCONS_00027621"; exon_number "3"; oId "CUFF.18114.3"; class_code "u"; tss_id "TSS25156";
Chr02	Cufflinks	exon	73219600	73220430	.	-	.	gene_id "XLOC_026895"; transcript_id "TCONS_00035540"; exon_number "1"; oId "CUFF.22883.1"; class_code "u"; tss_id "TSS31907";
Chr02	Cufflinks	exon	73243375	73243857	.	-	.	gene_id "XLOC_026895"; transcript_id "TCONS_00035540"; exon_number "2"; oId "CUFF.22883.1"; class_code "u"; tss_id "TSS31907";
Chr06	Cufflinks	exon	42224962	42225051	.	+	.	gene_id "XLOC_046901"; transcript_id "TCONS_00065641"; exon_number "1"; oId "CUFF.44183.1"; class_code "u"; tss_id "TSS57874";
Chr06	Cufflinks	exon	42225162	42225268	.	+	.	gene_id "XLOC_046901"; transcript_id "TCONS_00065641"; exon_number "2"; oId "CUFF.44183.1"; class_code "u"; tss_id "TSS57874";
Chr06	Cufflinks	exon	42225364	42226951	.	+	.	gene_id "XLOC_046901"; transcript_id "TCONS_00065641"; exon_number "3"; oId "CUFF.44183.1"; class_code "u"; tss_id "TSS57874";
Chr06	Cufflinks	exon	28396282	28397006	.	+	.	gene_id "XLOC_046659"; transcript_id "TCONS_00065309"; exon_number "1"; gene_name "Capana06g001327"; oId "CUFF.43745.2"; nearest_ref "Capana06g001327-00"; class_code "o"; tss_id "TSS57572";
Chr06	Cufflinks	exon	28425017	28425037	.	+	.	gene_id "XLOC_046659"; transcript_id "TCONS_00065309"; exon_number "2"; gene_name "Capana06g001327"; oId "CUFF.43745.2"; nearest_ref "Capana06g001327-00"; class_code "o"; tss_id "TSS57572";
Chr11	Cufflinks	exon	17273919	17274645	.	-	.	gene_id "XLOC_071193"; transcript_id "TCONS_00100935"; exon_number "1"; oId "CUFF.63915.1"; class_code "u"; tss_id "TSS88447";
Chr11	Cufflinks	exon	17274898	17274973	.	-	.	gene_id "XLOC_071193"; transcript_id "TCONS_00100935"; exon_number "2"; oId "CUFF.63915.1"; class_code "u"; tss_id "TSS88447";
Chr11	Cufflinks	exon	17275791	17276140	.	-	.	gene_id "XLOC_071193"; transcript_id "TCONS_00100935"; exon_number "3"; oId "CUFF.63915.1"; class_code "u"; tss_id "TSS88447";
Chr10	Cufflinks	exon	159396608	159397386	.	-	.	gene_id "XLOC_067656"; transcript_id "TCONS_00095824"; exon_number "1"; oId "CUFF.61699.2"; class_code "u"; tss_id "TSS83989";
Chr10	Cufflinks	exon	159398669	159399128	.	-	.	gene_id "XLOC_067656"; transcript_id "TCONS_00095824"; exon_number "2"; oId "CUFF.61699.2"; class_code "u"; tss_id "TSS83989";
Chr10	Cufflinks	exon	17787696	17787745	.	-	.	gene_id "XLOC_066752"; transcript_id "TCONS_00094627"; exon_number "1"; gene_name "Capana10g000483"; oId "CUFF.59675.6"; nearest_ref "Capana10g000483-00"; class_code "x"; tss_id "TSS82919";
Chr10	Cufflinks	exon	17804983	17805077	.	-	.	gene_id "XLOC_066752"; transcript_id "TCONS_00094627"; exon_number "2"; gene_name "Capana10g000483"; oId "CUFF.59675.6"; nearest_ref "Capana10g000483-00"; class_code "x"; tss_id "TSS82919";
Chr10	Cufflinks	exon	17805195	17805267	.	-	.	gene_id "XLOC_066752"; transcript_id "TCONS_00094627"; exon_number "3"; gene_name "Capana10g000483"; oId "CUFF.59675.6"; nearest_ref "Capana10g000483-00"; class_code "x"; tss_id "TSS82919";
Chr10	Cufflinks	exon	17806342	17806685	.	-	.	gene_id "XLOC_066752"; transcript_id "TCONS_00094627"; exon_number "4"; gene_name "Capana10g000483"; oId "CUFF.59675.6"; nearest_ref "Capana10g000483-00"; class_code "x"; tss_id "TSS82919";
Chr05	Cufflinks	exon	174256962	174257016	.	-	.	gene_id "XLOC_045041"; transcript_id "TCONS_00062798"; exon_number "1"; gene_name "Capana05g001768"; oId "CUFF.40924.1"; nearest_ref "Capana05g001768-00"; class_code "x"; tss_id "TSS55393";
Chr05	Cufflinks	exon	174270752	174271422	.	-	.	gene_id "XLOC_045041"; transcript_id "TCONS_00062798"; exon_number "2"; gene_name "Capana05g001768"; oId "CUFF.40924.1"; nearest_ref "Capana05g001768-00"; class_code "x"; tss_id "TSS55393";
Chr00	Cufflinks	exon	231057246	231057549	.	-	.	gene_id "XLOC_011651"; transcript_id "TCONS_00013383"; exon_number "1"; oId "CUFF.6551.1"; class_code "u"; tss_id "TSS12641";
Chr00	Cufflinks	exon	231057698	231057866	.	-	.	gene_id "XLOC_011651"; transcript_id "TCONS_00013383"; exon_number "2"; oId "CUFF.6551.1"; class_code "u"; tss_id "TSS12641";
Chr06	Cufflinks	exon	99444653	99444842	.	+	.	gene_id "XLOC_047343"; transcript_id "TCONS_00066266"; exon_number "1"; oId "CUFF.45015.1"; class_code "u"; tss_id "TSS58422";
Chr06	Cufflinks	exon	99444916	99448982	.	+	.	gene_id "XLOC_047343"; transcript_id "TCONS_00066266"; exon_number "2"; oId "CUFF.45015.1"; class_code "u"; tss_id "TSS58422";
Chr02	Cufflinks	exon	141263707	141263917	.	+	.	gene_id "XLOC_025234"; transcript_id "TCONS_00032911"; exon_number "1"; oId "CUFF.24915.1"; class_code "u"; tss_id "TSS29658";
Chr02	Cufflinks	exon	141264306	141267944	.	+	.	gene_id "XLOC_025234"; transcript_id "TCONS_00032911"; exon_number "2"; oId "CUFF.24915.1"; class_code "u"; tss_id "TSS29658";
Chr03	Cufflinks	exon	226385709	226386045	.	-	.	gene_id "XLOC_035543"; transcript_id "TCONS_00048882"; exon_number "1"; oId "CUFF.31991.1"; class_code "u"; tss_id "TSS43330";
Chr03	Cufflinks	exon	226390421	226390468	.	-	.	gene_id "XLOC_035543"; transcript_id "TCONS_00048882"; exon_number "2"; oId "CUFF.31991.1"; class_code "u"; tss_id "TSS43330";
Chr03	Cufflinks	exon	226392249	226392392	.	-	.	gene_id "XLOC_035543"; transcript_id "TCONS_00048882"; exon_number "3"; oId "CUFF.31991.1"; class_code "u"; tss_id "TSS43330";
Chr03	Cufflinks	exon	226392534	226392789	.	-	.	gene_id "XLOC_035543"; transcript_id "TCONS_00048882"; exon_number "4"; oId "CUFF.31991.1"; class_code "u"; tss_id "TSS43330";
Chr00	Cufflinks	exon	549705415	549705617	.	+	.	gene_id "XLOC_006779"; transcript_id "TCONS_00007830"; exon_number "1"; gene_name "Capana00g003467"; oId "CUFF.12192.1"; nearest_ref "Capana00g003467-00"; class_code "o"; tss_id "TSS7379";
Chr00	Cufflinks	exon	549705813	549705946	.	+	.	gene_id "XLOC_006779"; transcript_id "TCONS_00007830"; exon_number "2"; gene_name "Capana00g003467"; oId "CUFF.12192.1"; nearest_ref "Capana00g003467-00"; class_code "o"; tss_id "TSS7379";
Chr00	Cufflinks	exon	549707705	549707806	.	+	.	gene_id "XLOC_006779"; transcript_id "TCONS_00007830"; exon_number "3"; gene_name "Capana00g003467"; oId "CUFF.12192.1"; nearest_ref "Capana00g003467-00"; class_code "o"; tss_id "TSS7379";
Chr00	Cufflinks	exon	549771460	549771470	.	+	.	gene_id "XLOC_006779"; transcript_id "TCONS_00007830"; exon_number "4"; gene_name "Capana00g003467"; oId "CUFF.12192.1"; nearest_ref "Capana00g003467-00"; class_code "o"; tss_id "TSS7379";
Chr02	Cufflinks	exon	163438712	163438910	.	+	.	gene_id "XLOC_026263"; transcript_id "TCONS_00034646"; exon_number "1"; oId "CUFF.26654.1"; class_code "u"; tss_id "TSS31135";
Chr02	Cufflinks	exon	163445980	163446355	.	+	.	gene_id "XLOC_026263"; transcript_id "TCONS_00034646"; exon_number "2"; oId "CUFF.26654.1"; class_code "u"; tss_id "TSS31135";
Chr00	Cufflinks	exon	579443106	579445488	.	-	.	gene_id "XLOC_015025"; transcript_id "TCONS_00017804"; exon_number "1"; oId "CUFF.12558.3"; class_code "u"; tss_id "TSS16603";
Chr00	Cufflinks	exon	579445568	579445658	.	-	.	gene_id "XLOC_015025"; transcript_id "TCONS_00017804"; exon_number "2"; oId "CUFF.12558.3"; class_code "u"; tss_id "TSS16603";
Chr00	Cufflinks	exon	579450393	579450456	.	-	.	gene_id "XLOC_015025"; transcript_id "TCONS_00017804"; exon_number "3"; oId "CUFF.12558.3"; class_code "u"; tss_id "TSS16603";
Chr04	Cufflinks	exon	176806119	176806800	.	+	.	gene_id "XLOC_038202"; transcript_id "TCONS_00052886"; exon_number "1"; oId "CUFF.36873.1"; class_code "u"; tss_id "TSS46775";
Chr04	Cufflinks	exon	176808856	176810530	.	+	.	gene_id "XLOC_038202"; transcript_id "TCONS_00052886"; exon_number "2"; oId "CUFF.36873.1"; class_code "u"; tss_id "TSS46775";
Chr07	Cufflinks	exon	10199532	10200881	.	+	.	gene_id "XLOC_051006"; transcript_id "TCONS_00071712"; exon_number "1"; oId "CUFF.47101.1"; class_code "u"; tss_id "TSS63078";
Chr07	Cufflinks	exon	10202372	10203862	.	+	.	gene_id "XLOC_051006"; transcript_id "TCONS_00071712"; exon_number "2"; oId "CUFF.47101.1"; class_code "u"; tss_id "TSS63078";
Chr09	Cufflinks	exon	8547561	8548162	.	-	.	gene_id "XLOC_061898"; transcript_id "TCONS_00087774"; exon_number "1"; oId "CUFF.55354.1"; class_code "u"; tss_id "TSS76981";
Chr09	Cufflinks	exon	8553009	8553169	.	-	.	gene_id "XLOC_061898"; transcript_id "TCONS_00087774"; exon_number "2"; oId "CUFF.55354.1"; class_code "u"; tss_id "TSS76981";
Chr09	Cufflinks	exon	40084840	40085110	.	-	.	gene_id "XLOC_062331"; transcript_id "TCONS_00088367"; exon_number "1"; oId "CUFF.56041.1"; class_code "u"; tss_id "TSS77503";
Chr09	Cufflinks	exon	40085180	40085247	.	-	.	gene_id "XLOC_062331"; transcript_id "TCONS_00088367"; exon_number "2"; oId "CUFF.56041.1"; class_code "u"; tss_id "TSS77503";
Chr09	Cufflinks	exon	40111177	40111244	.	-	.	gene_id "XLOC_062331"; transcript_id "TCONS_00088367"; exon_number "3"; oId "CUFF.56041.1"; class_code "u"; tss_id "TSS77503";
Chr09	Cufflinks	exon	40111323	40111708	.	-	.	gene_id "XLOC_062331"; transcript_id "TCONS_00088367"; exon_number "4"; oId "CUFF.56041.1"; class_code "u"; tss_id "TSS77503";
Chr11	Cufflinks	exon	130540759	130544746	.	-	.	gene_id "XLOC_071944"; transcript_id "TCONS_00101952"; exon_number "1"; oId "CUFF.65308.1"; class_code "u"; tss_id "TSS89332";
Chr11	Cufflinks	exon	130546137	130546491	.	-	.	gene_id "XLOC_071944"; transcript_id "TCONS_00101952"; exon_number "2"; oId "CUFF.65308.1"; class_code "u"; tss_id "TSS89332";
Chr09	Cufflinks	exon	8314231	8315911	.	-	.	gene_id "XLOC_061892"; transcript_id "TCONS_00087768"; exon_number "1"; oId "CUFF.55332.3"; class_code "u"; tss_id "TSS76975";
Chr09	Cufflinks	exon	8316011	8316116	.	-	.	gene_id "XLOC_061892"; transcript_id "TCONS_00087768"; exon_number "2"; oId "CUFF.55332.3"; class_code "u"; tss_id "TSS76975";
Chr01	Cufflinks	exon	275198010	275198344	.	+	.	gene_id "XLOC_019543"; transcript_id "TCONS_00024457"; exon_number "1"; oId "CUFF.20968.1"; class_code "u"; tss_id "TSS22399";
Chr01	Cufflinks	exon	275198594	275199132	.	+	.	gene_id "XLOC_019543"; transcript_id "TCONS_00024457"; exon_number "2"; oId "CUFF.20968.1"; class_code "u"; tss_id "TSS22399";
Chr10	Cufflinks	exon	189377446	189377774	.	+	.	gene_id "XLOC_065905"; transcript_id "TCONS_00093340"; exon_number "1"; oId "CUFF.62282.1"; class_code "u"; tss_id "TSS81819";
Chr10	Cufflinks	exon	189378399	189379488	.	+	.	gene_id "XLOC_065905"; transcript_id "TCONS_00093340"; exon_number "2"; oId "CUFF.62282.1"; class_code "u"; tss_id "TSS81819";
Chr11	Cufflinks	exon	154308228	154308284	.	+	.	gene_id "XLOC_069752"; transcript_id "TCONS_00098840"; exon_number "1"; oId "CUFF.65574.1"; class_code "u"; tss_id "TSS86631";
Chr11	Cufflinks	exon	154309417	154309481	.	+	.	gene_id "XLOC_069752"; transcript_id "TCONS_00098840"; exon_number "2"; oId "CUFF.65574.1"; class_code "u"; tss_id "TSS86631";
Chr11	Cufflinks	exon	154310003	154310046	.	+	.	gene_id "XLOC_069752"; transcript_id "TCONS_00098840"; exon_number "3"; oId "CUFF.65574.1"; class_code "u"; tss_id "TSS86631";
Chr11	Cufflinks	exon	154316892	154316970	.	+	.	gene_id "XLOC_069752"; transcript_id "TCONS_00098840"; exon_number "4"; oId "CUFF.65574.1"; class_code "u"; tss_id "TSS86631";
Chr11	Cufflinks	exon	154317189	154317280	.	+	.	gene_id "XLOC_069752"; transcript_id "TCONS_00098840"; exon_number "5"; oId "CUFF.65574.1"; class_code "u"; tss_id "TSS86631";
Chr11	Cufflinks	exon	154317385	154321070	.	+	.	gene_id "XLOC_069752"; transcript_id "TCONS_00098840"; exon_number "6"; oId "CUFF.65574.1"; class_code "u"; tss_id "TSS86631";
Chr11	Cufflinks	exon	189794560	189795123	.	-	.	gene_id "XLOC_072395"; transcript_id "TCONS_00102571"; exon_number "1"; oId "CUFF.66137.4"; class_code "u"; tss_id "TSS89881";
Chr11	Cufflinks	exon	189795716	189795781	.	-	.	gene_id "XLOC_072395"; transcript_id "TCONS_00102571"; exon_number "2"; oId "CUFF.66137.4"; class_code "u"; tss_id "TSS89881";
Chr11	Cufflinks	exon	189795886	189795983	.	-	.	gene_id "XLOC_072395"; transcript_id "TCONS_00102571"; exon_number "3"; oId "CUFF.66137.4"; class_code "u"; tss_id "TSS89881";
Chr04	Cufflinks	exon	148752192	148752429	.	+	.	gene_id "XLOC_038047"; transcript_id "TCONS_00052679"; exon_number "1"; oId "CUFF.36569.1"; class_code "u"; tss_id "TSS46585";
Chr04	Cufflinks	exon	148753724	148753897	.	+	.	gene_id "XLOC_038047"; transcript_id "TCONS_00052679"; exon_number "2"; oId "CUFF.36569.1"; class_code "u"; tss_id "TSS46585";
Chr10	Cufflinks	exon	26345922	26346174	.	-	.	gene_id "XLOC_066818"; transcript_id "TCONS_00094713"; exon_number "1"; oId "CUFF.59833.1"; class_code "u"; tss_id "TSS82997";
Chr10	Cufflinks	exon	26346282	26346351	.	-	.	gene_id "XLOC_066818"; transcript_id "TCONS_00094713"; exon_number "2"; oId "CUFF.59833.1"; class_code "u"; tss_id "TSS82997";
Chr10	Cufflinks	exon	26346448	26346530	.	-	.	gene_id "XLOC_066818"; transcript_id "TCONS_00094713"; exon_number "3"; oId "CUFF.59833.1"; class_code "u"; tss_id "TSS82997";
Chr11	Cufflinks	exon	11317769	11317794	.	-	.	gene_id "XLOC_071079"; transcript_id "TCONS_00100781"; exon_number "1"; gene_name "Capana11g000410"; oId "CUFF.63700.1"; nearest_ref "Capana11g000410-00"; class_code "x"; tss_id "TSS88310";
Chr11	Cufflinks	exon	11317873	11317917	.	-	.	gene_id "XLOC_071079"; transcript_id "TCONS_00100781"; exon_number "2"; gene_name "Capana11g000410"; oId "CUFF.63700.1"; nearest_ref "Capana11g000410-00"; class_code "x"; tss_id "TSS88310";
Chr11	Cufflinks	exon	11349908	11350819	.	-	.	gene_id "XLOC_071079"; transcript_id "TCONS_00100781"; exon_number "3"; gene_name "Capana11g000410"; oId "CUFF.63700.1"; nearest_ref "Capana11g000410-00"; class_code "x"; tss_id "TSS88310";
Chr11	Cufflinks	exon	11371207	11371266	.	-	.	gene_id "XLOC_071079"; transcript_id "TCONS_00100781"; exon_number "4"; gene_name "Capana11g000410"; oId "CUFF.63700.1"; nearest_ref "Capana11g000410-00"; class_code "x"; tss_id "TSS88310";
Chr05	Cufflinks	exon	169359792	169361179	.	-	.	gene_id "XLOC_045013"; transcript_id "TCONS_00062763"; exon_number "1"; oId "CUFF.40847.1"; class_code "u"; tss_id "TSS55361";
Chr05	Cufflinks	exon	169364750	169365869	.	-	.	gene_id "XLOC_045013"; transcript_id "TCONS_00062763"; exon_number "2"; oId "CUFF.40847.1"; class_code "u"; tss_id "TSS55361";
Chr01	Cufflinks	exon	73763372	73763502	.	-	.	gene_id "XLOC_021379"; transcript_id "TCONS_00027173"; exon_number "1"; gene_name "Capana01g001847"; oId "CUFF.17571.2"; nearest_ref "Capana01g001847-00"; class_code "x"; tss_id "TSS24764";
Chr01	Cufflinks	exon	73774065	73774126	.	-	.	gene_id "XLOC_021379"; transcript_id "TCONS_00027173"; exon_number "2"; gene_name "Capana01g001847"; oId "CUFF.17571.2"; nearest_ref "Capana01g001847-00"; class_code "x"; tss_id "TSS24764";
Chr01	Cufflinks	exon	73774221	73774938	.	-	.	gene_id "XLOC_021379"; transcript_id "TCONS_00027173"; exon_number "3"; gene_name "Capana01g001847"; oId "CUFF.17571.2"; nearest_ref "Capana01g001847-00"; class_code "x"; tss_id "TSS24764";
Chr01	Cufflinks	exon	5358701	5358899	.	+	.	gene_id "XLOC_016577"; transcript_id "TCONS_00020046"; exon_number "1"; oId "CUFF.15496.3"; class_code "u"; tss_id "TSS18561";
Chr01	Cufflinks	exon	5359345	5362330	.	+	.	gene_id "XLOC_016577"; transcript_id "TCONS_00020046"; exon_number "2"; oId "CUFF.15496.3"; class_code "u"; tss_id "TSS18561";
Chr05	Cufflinks	exon	46881761	46881866	.	-	.	gene_id "XLOC_044269"; transcript_id "TCONS_00061748"; exon_number "1"; oId "CUFF.39467.1"; class_code "u"; tss_id "TSS54466";
Chr05	Cufflinks	exon	46885562	46885926	.	-	.	gene_id "XLOC_044269"; transcript_id "TCONS_00061748"; exon_number "2"; oId "CUFF.39467.1"; class_code "u"; tss_id "TSS54466";
Chr10	Cufflinks	exon	202488098	202488131	.	+	.	gene_id "XLOC_066248"; transcript_id "TCONS_00093845"; exon_number "1"; gene_name "Capana10g002326"; oId "CUFF.62825.1"; nearest_ref "Capana10g002326-00"; class_code "o"; tss_id "TSS82254";
Chr10	Cufflinks	exon	202489149	202490231	.	+	.	gene_id "XLOC_066248"; transcript_id "TCONS_00093845"; exon_number "2"; gene_name "Capana10g002326"; oId "CUFF.62825.1"; nearest_ref "Capana10g002326-00"; class_code "o"; tss_id "TSS82254";
Chr00	Cufflinks	exon	190177159	190177599	.	-	.	gene_id "XLOC_010991"; transcript_id "TCONS_00012649"; exon_number "1"; oId "CUFF.5327.1"; class_code "u"; tss_id "TSS11949";
Chr00	Cufflinks	exon	190177730	190177787	.	-	.	gene_id "XLOC_010991"; transcript_id "TCONS_00012649"; exon_number "2"; oId "CUFF.5327.1"; class_code "u"; tss_id "TSS11949";
Chr05	Cufflinks	exon	196010532	196010950	.	+	.	gene_id "XLOC_043031"; transcript_id "TCONS_00059936"; exon_number "1"; gene_name "Capana05g002055"; oId "CUFF.41324.3"; nearest_ref "Capana05g002055-00"; class_code "j"; tss_id "TSS52889";
Chr05	Cufflinks	exon	196011038	196012379	.	+	.	gene_id "XLOC_043031"; transcript_id "TCONS_00059936"; exon_number "2"; gene_name "Capana05g002055"; oId "CUFF.41324.3"; nearest_ref "Capana05g002055-00"; class_code "j"; tss_id "TSS52889";
Chr04	Cufflinks	exon	65367548	65367624	.	+	.	gene_id "XLOC_037658"; transcript_id "TCONS_00052120"; exon_number "1"; oId "CUFF.35643.1"; class_code "u"; tss_id "TSS46105";
Chr04	Cufflinks	exon	65367751	65367944	.	+	.	gene_id "XLOC_037658"; transcript_id "TCONS_00052120"; exon_number "2"; oId "CUFF.35643.1"; class_code "u"; tss_id "TSS46105";
Chr04	Cufflinks	exon	65368036	65368103	.	+	.	gene_id "XLOC_037658"; transcript_id "TCONS_00052120"; exon_number "3"; oId "CUFF.35643.1"; class_code "u"; tss_id "TSS46105";
Chr04	Cufflinks	exon	65368204	65368513	.	+	.	gene_id "XLOC_037658"; transcript_id "TCONS_00052120"; exon_number "4"; oId "CUFF.35643.1"; class_code "u"; tss_id "TSS46105";
Chr00	Cufflinks	exon	186407077	186407423	.	-	.	gene_id "XLOC_010907"; transcript_id "TCONS_00012563"; exon_number "1"; oId "CUFF.5163.2"; class_code "u"; tss_id "TSS11864";
Chr00	Cufflinks	exon	186407752	186407756	.	-	.	gene_id "XLOC_010907"; transcript_id "TCONS_00012563"; exon_number "2"; oId "CUFF.5163.2"; class_code "u"; tss_id "TSS11864";
Chr00	Cufflinks	exon	498636533	498636586	.	+	.	gene_id "XLOC_006104"; transcript_id "TCONS_00006897"; exon_number "1"; oId "CUFF.11099.2"; class_code "u"; tss_id "TSS6550";
Chr00	Cufflinks	exon	498636948	498637728	.	+	.	gene_id "XLOC_006104"; transcript_id "TCONS_00006897"; exon_number "2"; oId "CUFF.11099.2"; class_code "u"; tss_id "TSS6550";
Chr01	Cufflinks	exon	182614371	182620158	.	-	.	gene_id "XLOC_022294"; transcript_id "TCONS_00028456"; exon_number "1"; oId "CUFF.19248.1"; class_code "u"; tss_id "TSS25880";
Chr01	Cufflinks	exon	182621293	182621484	.	-	.	gene_id "XLOC_022294"; transcript_id "TCONS_00028456"; exon_number "2"; oId "CUFF.19248.1"; class_code "u"; tss_id "TSS25880";
Chr07	Cufflinks	exon	158020630	158021169	.	+	.	gene_id "XLOC_052035"; transcript_id "TCONS_00073116"; exon_number "1"; oId "CUFF.48892.1"; class_code "u"; tss_id "TSS64318";
Chr07	Cufflinks	exon	158026210	158026278	.	+	.	gene_id "XLOC_052035"; transcript_id "TCONS_00073116"; exon_number "2"; oId "CUFF.48892.1"; class_code "u"; tss_id "TSS64318";
Chr10	Cufflinks	exon	58292951	58293121	.	-	.	gene_id "XLOC_067011"; transcript_id "TCONS_00094975"; exon_number "1"; oId "CUFF.60212.1"; class_code "u"; tss_id "TSS83233";
Chr10	Cufflinks	exon	58293214	58293745	.	-	.	gene_id "XLOC_067011"; transcript_id "TCONS_00094975"; exon_number "2"; oId "CUFF.60212.1"; class_code "u"; tss_id "TSS83233";
Chr01	Cufflinks	exon	277509411	277509548	.	+	.	gene_id "XLOC_019567"; transcript_id "TCONS_00024494"; exon_number "1"; oId "CUFF.21016.4"; class_code "u"; tss_id "TSS22429";
Chr01	Cufflinks	exon	277510050	277511184	.	+	.	gene_id "XLOC_019567"; transcript_id "TCONS_00024494"; exon_number "2"; oId "CUFF.21016.4"; class_code "u"; tss_id "TSS22429";
Chr04	Cufflinks	exon	199860201	199860439	.	+	.	gene_id "XLOC_038398"; transcript_id "TCONS_00053168"; exon_number "1"; oId "CUFF.37248.1"; class_code "u"; tss_id "TSS47015";
Chr04	Cufflinks	exon	199869115	199870524	.	+	.	gene_id "XLOC_038398"; transcript_id "TCONS_00053168"; exon_number "2"; oId "CUFF.37248.1"; class_code "u"; tss_id "TSS47015";
Chr12	Cufflinks	exon	149987787	149987954	.	+	.	gene_id "XLOC_074408"; transcript_id "TCONS_00105446"; exon_number "1"; oId "CUFF.69780.3"; class_code "u"; tss_id "TSS92390";
Chr12	Cufflinks	exon	149988541	149988631	.	+	.	gene_id "XLOC_074408"; transcript_id "TCONS_00105446"; exon_number "2"; oId "CUFF.69780.3"; class_code "u"; tss_id "TSS92390";
Chr12	Cufflinks	exon	149988847	149990536	.	+	.	gene_id "XLOC_074408"; transcript_id "TCONS_00105446"; exon_number "3"; oId "CUFF.69780.3"; class_code "u"; tss_id "TSS92390";
Chr12	Cufflinks	exon	149991215	149991369	.	+	.	gene_id "XLOC_074408"; transcript_id "TCONS_00105446"; exon_number "4"; oId "CUFF.69780.3"; class_code "u"; tss_id "TSS92390";
Chr12	Cufflinks	exon	149991511	149995306	.	+	.	gene_id "XLOC_074408"; transcript_id "TCONS_00105446"; exon_number "5"; oId "CUFF.69780.3"; class_code "u"; tss_id "TSS92390";
Chr11	Cufflinks	exon	9286670	9287030	.	-	.	gene_id "XLOC_071008"; transcript_id "TCONS_00100690"; exon_number "1"; oId "CUFF.63573.4"; class_code "u"; tss_id "TSS88218";
Chr11	Cufflinks	exon	9302246	9302316	.	-	.	gene_id "XLOC_071008"; transcript_id "TCONS_00100690"; exon_number "2"; oId "CUFF.63573.4"; class_code "u"; tss_id "TSS88218";
Chr08	Cufflinks	exon	92999375	93002970	.	-	.	gene_id "XLOC_057979"; transcript_id "TCONS_00081972"; exon_number "1"; oId "CUFF.51927.1"; class_code "u"; tss_id "TSS71944";
Chr08	Cufflinks	exon	93003041	93003123	.	-	.	gene_id "XLOC_057979"; transcript_id "TCONS_00081972"; exon_number "2"; oId "CUFF.51927.1"; class_code "u"; tss_id "TSS71944";
Chr08	Cufflinks	exon	93003197	93003364	.	-	.	gene_id "XLOC_057979"; transcript_id "TCONS_00081972"; exon_number "3"; oId "CUFF.51927.1"; class_code "u"; tss_id "TSS71944";
Chr00	Cufflinks	exon	461679406	461679902	.	+	.	gene_id "XLOC_005573"; transcript_id "TCONS_00006187"; exon_number "1"; oId "CUFF.10209.1"; class_code "u"; tss_id "TSS5914";
Chr00	Cufflinks	exon	461681000	461681085	.	+	.	gene_id "XLOC_005573"; transcript_id "TCONS_00006187"; exon_number "2"; oId "CUFF.10209.1"; class_code "u"; tss_id "TSS5914";
Chr07	Cufflinks	exon	45209134	45209364	.	-	.	gene_id "XLOC_053698"; transcript_id "TCONS_00075500"; exon_number "1"; oId "CUFF.47755.1"; class_code "u"; tss_id "TSS66383";
Chr07	Cufflinks	exon	45209461	45209571	.	-	.	gene_id "XLOC_053698"; transcript_id "TCONS_00075500"; exon_number "2"; oId "CUFF.47755.1"; class_code "u"; tss_id "TSS66383";
Chr11	Cufflinks	exon	212015175	212017194	.	-	.	gene_id "XLOC_072767"; transcript_id "TCONS_00103068"; exon_number "1"; oId "CUFF.66759.1"; class_code "u"; tss_id "TSS90318";
Chr11	Cufflinks	exon	212019192	212019345	.	-	.	gene_id "XLOC_072767"; transcript_id "TCONS_00103068"; exon_number "2"; oId "CUFF.66759.1"; class_code "u"; tss_id "TSS90318";
Chr12	Cufflinks	exon	218998322	219000013	.	-	.	gene_id "XLOC_077713"; transcript_id "TCONS_00110043"; exon_number "1"; gene_name "Capana12g002485"; oId "CUFF.71129.1"; nearest_ref "Capana12g002485-00"; class_code "o"; tss_id "TSS96447";
Chr12	Cufflinks	exon	219000106	219000353	.	-	.	gene_id "XLOC_077713"; transcript_id "TCONS_00110043"; exon_number "2"; gene_name "Capana12g002485"; oId "CUFF.71129.1"; nearest_ref "Capana12g002485-00"; class_code "o"; tss_id "TSS96447";
Chr12	Cufflinks	exon	219001027	219001558	.	-	.	gene_id "XLOC_077713"; transcript_id "TCONS_00110043"; exon_number "3"; gene_name "Capana12g002485"; oId "CUFF.71129.1"; nearest_ref "Capana12g002485-00"; class_code "o"; tss_id "TSS96447";
Chr12	Cufflinks	exon	219004866	219005080	.	-	.	gene_id "XLOC_077713"; transcript_id "TCONS_00110043"; exon_number "4"; gene_name "Capana12g002485"; oId "CUFF.71129.1"; nearest_ref "Capana12g002485-00"; class_code "o"; tss_id "TSS96447";
Chr12	Cufflinks	exon	219006407	219006795	.	-	.	gene_id "XLOC_077713"; transcript_id "TCONS_00110043"; exon_number "5"; gene_name "Capana12g002485"; oId "CUFF.71129.1"; nearest_ref "Capana12g002485-00"; class_code "o"; tss_id "TSS96447";
Chr11	Cufflinks	exon	43270176	43271311	.	-	.	gene_id "XLOC_071423"; transcript_id "TCONS_00101264"; exon_number "1"; oId "CUFF.64319.1"; class_code "u"; tss_id "TSS88724";
Chr11	Cufflinks	exon	43284633	43284942	.	-	.	gene_id "XLOC_071423"; transcript_id "TCONS_00101264"; exon_number "2"; oId "CUFF.64319.1"; class_code "u"; tss_id "TSS88724";
Chr04	Cufflinks	exon	70041926	70043526	.	-	.	gene_id "XLOC_039966"; transcript_id "TCONS_00055580"; exon_number "1"; oId "CUFF.35752.2"; class_code "u"; tss_id "TSS49100";
Chr04	Cufflinks	exon	70058822	70059324	.	-	.	gene_id "XLOC_039966"; transcript_id "TCONS_00055580"; exon_number "2"; oId "CUFF.35752.2"; class_code "u"; tss_id "TSS49100";
Chr05	Cufflinks	exon	12847215	12847733	.	+	.	gene_id "XLOC_041610"; transcript_id "TCONS_00057924"; exon_number "1"; oId "CUFF.38672.1"; class_code "u"; tss_id "TSS51139";
Chr05	Cufflinks	exon	12847831	12849746	.	+	.	gene_id "XLOC_041610"; transcript_id "TCONS_00057924"; exon_number "2"; oId "CUFF.38672.1"; class_code "u"; tss_id "TSS51139";
Chr03	Cufflinks	exon	38292348	38292513	.	+	.	gene_id "XLOC_030438"; transcript_id "TCONS_00041260"; exon_number "1"; oId "CUFF.29223.1"; class_code "u"; tss_id "TSS36777";
Chr03	Cufflinks	exon	38294450	38294755	.	+	.	gene_id "XLOC_030438"; transcript_id "TCONS_00041260"; exon_number "2"; oId "CUFF.29223.1"; class_code "u"; tss_id "TSS36777";
Chr09	Cufflinks	exon	49940685	49946284	.	-	.	gene_id "XLOC_062416"; transcript_id "TCONS_00088483"; exon_number "1"; oId "CUFF.56158.1"; class_code "u"; tss_id "TSS77603";
Chr09	Cufflinks	exon	49946361	49946423	.	-	.	gene_id "XLOC_062416"; transcript_id "TCONS_00088483"; exon_number "2"; oId "CUFF.56158.1"; class_code "u"; tss_id "TSS77603";
Chr09	Cufflinks	exon	49946490	49946698	.	-	.	gene_id "XLOC_062416"; transcript_id "TCONS_00088483"; exon_number "3"; oId "CUFF.56158.1"; class_code "u"; tss_id "TSS77603";
Chr01	Cufflinks	exon	149757204	149757418	.	+	.	gene_id "XLOC_018215"; transcript_id "TCONS_00022492"; exon_number "1"; gene_name "Capana01g002357"; oId "CUFF.18521.4"; nearest_ref "Capana01g002357-00"; class_code "x"; tss_id "TSS20674";
Chr01	Cufflinks	exon	149757512	149757561	.	+	.	gene_id "XLOC_018215"; transcript_id "TCONS_00022492"; exon_number "2"; gene_name "Capana01g002357"; oId "CUFF.18521.4"; nearest_ref "Capana01g002357-00"; class_code "x"; tss_id "TSS20674";
Chr01	Cufflinks	exon	149758805	149760765	.	+	.	gene_id "XLOC_018215"; transcript_id "TCONS_00022492"; exon_number "3"; gene_name "Capana01g002357"; oId "CUFF.18521.4"; nearest_ref "Capana01g002357-00"; class_code "x"; tss_id "TSS20674";
Chr08	Cufflinks	exon	108613374	108618156	.	+	.	gene_id "XLOC_055975"; transcript_id "TCONS_00078818"; exon_number "1"; oId "CUFF.52163.2"; class_code "u"; tss_id "TSS69263";
Chr08	Cufflinks	exon	108627142	108627236	.	+	.	gene_id "XLOC_055975"; transcript_id "TCONS_00078818"; exon_number "2"; oId "CUFF.52163.2"; class_code "u"; tss_id "TSS69263";
Chr12	Cufflinks	exon	169477190	169478229	.	+	.	gene_id "XLOC_074555"; transcript_id "TCONS_00105633"; exon_number "1"; oId "CUFF.70040.3"; class_code "u"; tss_id "TSS92559";
Chr12	Cufflinks	exon	169478686	169479923	.	+	.	gene_id "XLOC_074555"; transcript_id "TCONS_00105633"; exon_number "2"; oId "CUFF.70040.3"; class_code "u"; tss_id "TSS92559";
Chr08	Cufflinks	exon	136722722	136723115	.	+	.	gene_id "XLOC_056721"; transcript_id "TCONS_00080057"; exon_number "1"; oId "CUFF.53518.1"; class_code "u"; tss_id "TSS70306";
Chr08	Cufflinks	exon	136724505	136724780	.	+	.	gene_id "XLOC_056721"; transcript_id "TCONS_00080057"; exon_number "2"; oId "CUFF.53518.1"; class_code "u"; tss_id "TSS70306";
Chr08	Cufflinks	exon	136726312	136726951	.	+	.	gene_id "XLOC_056721"; transcript_id "TCONS_00080057"; exon_number "3"; oId "CUFF.53518.1"; class_code "u"; tss_id "TSS70306";
Chr12	Cufflinks	exon	35330938	35331482	.	+	.	gene_id "XLOC_073709"; transcript_id "TCONS_00104445"; exon_number "1"; oId "CUFF.68448.5"; class_code "u"; tss_id "TSS91525";
Chr12	Cufflinks	exon	35342762	35347180	.	+	.	gene_id "XLOC_073709"; transcript_id "TCONS_00104445"; exon_number "2"; oId "CUFF.68448.5"; class_code "u"; tss_id "TSS91525";
Chr10	Cufflinks	exon	66711228	66712855	.	-	.	gene_id "XLOC_067058"; transcript_id "TCONS_00095037"; exon_number "1"; gene_name "Capana10g000892"; oId "CUFF.60325.1"; nearest_ref "Capana10g000892-00"; class_code "x"; tss_id "TSS83287";
Chr10	Cufflinks	exon	66712931	66713129	.	-	.	gene_id "XLOC_067058"; transcript_id "TCONS_00095037"; exon_number "2"; gene_name "Capana10g000892"; oId "CUFF.60325.1"; nearest_ref "Capana10g000892-00"; class_code "x"; tss_id "TSS83287";
Chr10	Cufflinks	exon	66713223	66714951	.	-	.	gene_id "XLOC_067058"; transcript_id "TCONS_00095037"; exon_number "3"; gene_name "Capana10g000892"; oId "CUFF.60325.1"; nearest_ref "Capana10g000892-00"; class_code "x"; tss_id "TSS83287";
Chr06	Cufflinks	exon	33621114	33621383	.	+	.	gene_id "XLOC_046779"; transcript_id "TCONS_00065484"; exon_number "1"; oId "CUFF.43976.2"; class_code "u"; tss_id "TSS57731";
Chr06	Cufflinks	exon	33622625	33623379	.	+	.	gene_id "XLOC_046779"; transcript_id "TCONS_00065484"; exon_number "2"; oId "CUFF.43976.2"; class_code "u"; tss_id "TSS57731";
Chr07	Cufflinks	exon	209533249	209533552	.	-	.	gene_id "XLOC_054845"; transcript_id "TCONS_00077131"; exon_number "1"; gene_name "Capana07g001950"; oId "CUFF.50039.1"; nearest_ref "Capana07g001950-00"; class_code "o"; tss_id "TSS67797";
Chr07	Cufflinks	exon	209680256	209680406	.	-	.	gene_id "XLOC_054845"; transcript_id "TCONS_00077131"; exon_number "2"; gene_name "Capana07g001950"; oId "CUFF.50039.1"; nearest_ref "Capana07g001950-00"; class_code "o"; tss_id "TSS67797";
Chr10	Cufflinks	exon	53293918	53295019	.	-	.	gene_id "XLOC_066977"; transcript_id "TCONS_00094928"; exon_number "1"; oId "CUFF.60165.1"; class_code "u"; tss_id "TSS83191";
Chr10	Cufflinks	exon	53295170	53295348	.	-	.	gene_id "XLOC_066977"; transcript_id "TCONS_00094928"; exon_number "2"; oId "CUFF.60165.1"; class_code "u"; tss_id "TSS83191";
Chr03	Cufflinks	exon	191321691	191321863	.	+	.	gene_id "XLOC_031563"; transcript_id "TCONS_00042852"; exon_number "1"; gene_name "Capana03g003179"; oId "CUFF.31392.1"; nearest_ref "Capana03g003179-00"; class_code "x"; tss_id "TSS38176";
Chr03	Cufflinks	exon	191322078	191327028	.	+	.	gene_id "XLOC_031563"; transcript_id "TCONS_00042852"; exon_number "2"; gene_name "Capana03g003179"; oId "CUFF.31392.1"; nearest_ref "Capana03g003179-00"; class_code "x"; tss_id "TSS38176";
Chr09	Cufflinks	exon	95534983	95535355	.	-	.	gene_id "XLOC_062704"; transcript_id "TCONS_00088899"; exon_number "1"; oId "CUFF.56705.1"; class_code "u"; tss_id "TSS77968";
Chr09	Cufflinks	exon	95535441	95535503	.	-	.	gene_id "XLOC_062704"; transcript_id "TCONS_00088899"; exon_number "2"; oId "CUFF.56705.1"; class_code "u"; tss_id "TSS77968";
Chr09	Cufflinks	exon	95537543	95537752	.	-	.	gene_id "XLOC_062704"; transcript_id "TCONS_00088899"; exon_number "3"; oId "CUFF.56705.1"; class_code "u"; tss_id "TSS77968";
Chr02	Cufflinks	exon	102797798	102803314	.	+	.	gene_id "XLOC_024387"; transcript_id "TCONS_00031634"; exon_number "1"; gene_name "Capana02g000923"; oId "CUFF.23435.1"; nearest_ref "Capana02g000923-00"; class_code "x"; tss_id "TSS28546";
Chr02	Cufflinks	exon	102803448	102804903	.	+	.	gene_id "XLOC_024387"; transcript_id "TCONS_00031634"; exon_number "2"; gene_name "Capana02g000923"; oId "CUFF.23435.1"; nearest_ref "Capana02g000923-00"; class_code "x"; tss_id "TSS28546";
Chr02	Cufflinks	exon	102805406	102806697	.	+	.	gene_id "XLOC_024387"; transcript_id "TCONS_00031634"; exon_number "3"; gene_name "Capana02g000923"; oId "CUFF.23435.1"; nearest_ref "Capana02g000923-00"; class_code "x"; tss_id "TSS28546";
Chr03	Cufflinks	exon	76086767	76086782	.	-	.	gene_id "XLOC_034526"; transcript_id "TCONS_00047438"; exon_number "1"; oId "CUFF.30068.1"; class_code "u"; tss_id "TSS42094";
Chr03	Cufflinks	exon	76100756	76102576	.	-	.	gene_id "XLOC_034526"; transcript_id "TCONS_00047438"; exon_number "2"; oId "CUFF.30068.1"; class_code "u"; tss_id "TSS42094";
Chr06	Cufflinks	exon	13490317	13490483	.	+	.	gene_id "XLOC_046350"; transcript_id "TCONS_00064819"; exon_number "1"; oId "CUFF.43179.1"; class_code "u"; tss_id "TSS57148";
Chr06	Cufflinks	exon	13490658	13490724	.	+	.	gene_id "XLOC_046350"; transcript_id "TCONS_00064819"; exon_number "2"; oId "CUFF.43179.1"; class_code "u"; tss_id "TSS57148";
Chr06	Cufflinks	exon	13493275	13495256	.	+	.	gene_id "XLOC_046350"; transcript_id "TCONS_00064819"; exon_number "3"; oId "CUFF.43179.1"; class_code "u"; tss_id "TSS57148";
Chr06	Cufflinks	exon	216422750	216423891	.	-	.	gene_id "XLOC_050643"; transcript_id "TCONS_00071188"; exon_number "1"; oId "CUFF.46485.2"; class_code "u"; tss_id "TSS62626";
Chr06	Cufflinks	exon	216427359	216428046	.	-	.	gene_id "XLOC_050643"; transcript_id "TCONS_00071188"; exon_number "2"; oId "CUFF.46485.2"; class_code "u"; tss_id "TSS62626";
Chr00	Cufflinks	exon	629865019	629865903	.	+	.	gene_id "XLOC_007523"; transcript_id "TCONS_00008859"; exon_number "1"; oId "CUFF.13584.3"; class_code "u"; tss_id "TSS8297";
Chr00	Cufflinks	exon	629866510	629866563	.	+	.	gene_id "XLOC_007523"; transcript_id "TCONS_00008859"; exon_number "2"; oId "CUFF.13584.3"; class_code "u"; tss_id "TSS8297";
Chr02	Cufflinks	exon	107823523	107823913	.	+	.	gene_id "XLOC_024456"; transcript_id "TCONS_00031745"; exon_number "1"; oId "CUFF.23536.2"; class_code "u"; tss_id "TSS28633";
Chr02	Cufflinks	exon	107824167	107825020	.	+	.	gene_id "XLOC_024456"; transcript_id "TCONS_00031745"; exon_number "2"; oId "CUFF.23536.2"; class_code "u"; tss_id "TSS28633";
Chr06	Cufflinks	exon	13490415	13490486	.	+	.	gene_id "XLOC_046350"; transcript_id "TCONS_00064820"; exon_number "1"; oId "CUFF.43179.2"; class_code "u"; tss_id "TSS57148";
Chr06	Cufflinks	exon	13490658	13490724	.	+	.	gene_id "XLOC_046350"; transcript_id "TCONS_00064820"; exon_number "2"; oId "CUFF.43179.2"; class_code "u"; tss_id "TSS57148";
Chr06	Cufflinks	exon	13493275	13495256	.	+	.	gene_id "XLOC_046350"; transcript_id "TCONS_00064820"; exon_number "3"; oId "CUFF.43179.2"; class_code "u"; tss_id "TSS57148";
Chr02	Cufflinks	exon	97324610	97326036	.	-	.	gene_id "XLOC_027170"; transcript_id "TCONS_00035917"; exon_number "1"; oId "CUFF.23289.4"; class_code "u"; tss_id "TSS32238";
Chr02	Cufflinks	exon	97328980	97329236	.	-	.	gene_id "XLOC_027170"; transcript_id "TCONS_00035917"; exon_number "2"; oId "CUFF.23289.4"; class_code "u"; tss_id "TSS32238";
Chr04	Cufflinks	exon	11518207	11520951	.	+	.	gene_id "XLOC_036912"; transcript_id "TCONS_00051004"; exon_number "1"; oId "CUFF.34316.3"; class_code "u"; tss_id "TSS45153";
Chr04	Cufflinks	exon	11521034	11525457	.	+	.	gene_id "XLOC_036912"; transcript_id "TCONS_00051004"; exon_number "2"; oId "CUFF.34316.3"; class_code "u"; tss_id "TSS45153";
Chr01	Cufflinks	exon	273240685	273240706	.	-	.	gene_id "XLOC_023150"; transcript_id "TCONS_00029788"; exon_number "1"; oId "CUFF.20914.1"; class_code "u"; tss_id "TSS26990";
Chr01	Cufflinks	exon	273266361	273266981	.	-	.	gene_id "XLOC_023150"; transcript_id "TCONS_00029788"; exon_number "2"; oId "CUFF.20914.1"; class_code "u"; tss_id "TSS26990";
Chr12	Cufflinks	exon	113152505	113152609	.	+	.	gene_id "XLOC_074231"; transcript_id "TCONS_00105200"; exon_number "1"; gene_name "Capana12g001522"; oId "CUFF.69438.2"; nearest_ref "Capana12g001522-00"; class_code "x"; tss_id "TSS92177";
Chr12	Cufflinks	exon	113152695	113152767	.	+	.	gene_id "XLOC_074231"; transcript_id "TCONS_00105200"; exon_number "2"; gene_name "Capana12g001522"; oId "CUFF.69438.2"; nearest_ref "Capana12g001522-00"; class_code "x"; tss_id "TSS92177";
Chr12	Cufflinks	exon	113152850	113152893	.	+	.	gene_id "XLOC_074231"; transcript_id "TCONS_00105200"; exon_number "3"; gene_name "Capana12g001522"; oId "CUFF.69438.2"; nearest_ref "Capana12g001522-00"; class_code "x"; tss_id "TSS92177";
Chr12	Cufflinks	exon	113159744	113161361	.	+	.	gene_id "XLOC_074231"; transcript_id "TCONS_00105200"; exon_number "4"; gene_name "Capana12g001522"; oId "CUFF.69438.2"; nearest_ref "Capana12g001522-00"; class_code "x"; tss_id "TSS92177";
Chr00	Cufflinks	exon	253661552	253661894	.	+	.	gene_id "XLOC_003655"; transcript_id "TCONS_00003752"; exon_number "1"; oId "CUFF.6945.1"; class_code "u"; tss_id "TSS3699";
Chr00	Cufflinks	exon	253661989	253662112	.	+	.	gene_id "XLOC_003655"; transcript_id "TCONS_00003752"; exon_number "2"; oId "CUFF.6945.1"; class_code "u"; tss_id "TSS3699";
Chr00	Cufflinks	exon	253662411	253662582	.	+	.	gene_id "XLOC_003655"; transcript_id "TCONS_00003752"; exon_number "3"; oId "CUFF.6945.1"; class_code "u"; tss_id "TSS3699";
Chr00	Cufflinks	exon	253662717	253663215	.	+	.	gene_id "XLOC_003655"; transcript_id "TCONS_00003752"; exon_number "4"; oId "CUFF.6945.1"; class_code "u"; tss_id "TSS3699";
Chr08	Cufflinks	exon	152763363	152765514	.	+	.	gene_id "XLOC_057407"; transcript_id "TCONS_00081127"; exon_number "1"; gene_name "Capana08g002821"; oId "CUFF.54740.3"; nearest_ref "Capana08g002821-00"; class_code "x"; tss_id "TSS71229";
Chr08	Cufflinks	exon	152766471	152768255	.	+	.	gene_id "XLOC_057407"; transcript_id "TCONS_00081127"; exon_number "2"; gene_name "Capana08g002821"; oId "CUFF.54740.3"; nearest_ref "Capana08g002821-00"; class_code "x"; tss_id "TSS71229";
Chr07	Cufflinks	exon	354014	354274	.	-	.	gene_id "XLOC_053181"; transcript_id "TCONS_00074781"; exon_number "1"; oId "CUFF.46693.1"; class_code "u"; tss_id "TSS65757";
Chr07	Cufflinks	exon	354365	354668	.	-	.	gene_id "XLOC_053181"; transcript_id "TCONS_00074781"; exon_number "2"; oId "CUFF.46693.1"; class_code "u"; tss_id "TSS65757";
Chr00	Cufflinks	exon	218456181	218456614	.	+	.	gene_id "XLOC_003244"; transcript_id "TCONS_00003287"; exon_number "1"; oId "CUFF.6279.2"; class_code "u"; tss_id "TSS3261";
Chr00	Cufflinks	exon	218456848	218456966	.	+	.	gene_id "XLOC_003244"; transcript_id "TCONS_00003287"; exon_number "2"; oId "CUFF.6279.2"; class_code "u"; tss_id "TSS3261";
Chr00	Cufflinks	exon	218458052	218458061	.	+	.	gene_id "XLOC_003244"; transcript_id "TCONS_00003287"; exon_number "3"; oId "CUFF.6279.2"; class_code "u"; tss_id "TSS3261";
Chr07	Cufflinks	exon	212195413	212196463	.	-	.	gene_id "XLOC_054916"; transcript_id "TCONS_00077234"; exon_number "1"; oId "CUFF.50154.2"; class_code "u"; tss_id "TSS67891";
Chr07	Cufflinks	exon	212196609	212197364	.	-	.	gene_id "XLOC_054916"; transcript_id "TCONS_00077234"; exon_number "2"; oId "CUFF.50154.2"; class_code "u"; tss_id "TSS67891";
Chr12	Cufflinks	exon	229740060	229740274	.	-	.	gene_id "XLOC_078042"; transcript_id "TCONS_00110551"; exon_number "1"; oId "CUFF.71714.1"; class_code "u"; tss_id "TSS96879";
Chr12	Cufflinks	exon	229740683	229740819	.	-	.	gene_id "XLOC_078042"; transcript_id "TCONS_00110551"; exon_number "2"; oId "CUFF.71714.1"; class_code "u"; tss_id "TSS96879";
Chr12	Cufflinks	exon	229741306	229741808	.	-	.	gene_id "XLOC_078042"; transcript_id "TCONS_00110551"; exon_number "3"; oId "CUFF.71714.1"; class_code "u"; tss_id "TSS96879";
Chr07	Cufflinks	exon	167528247	167529010	.	-	.	gene_id "XLOC_054317"; transcript_id "TCONS_00076354"; exon_number "1"; oId "CUFF.49086.1"; class_code "u"; tss_id "TSS67141";
Chr07	Cufflinks	exon	167529173	167529291	.	-	.	gene_id "XLOC_054317"; transcript_id "TCONS_00076354"; exon_number "2"; oId "CUFF.49086.1"; class_code "u"; tss_id "TSS67141";
Chr07	Cufflinks	exon	192753135	192753230	.	-	.	gene_id "XLOC_054599"; transcript_id "TCONS_00076770"; exon_number "1"; oId "CUFF.49598.1"; class_code "u"; tss_id "TSS67491";
Chr07	Cufflinks	exon	192753571	192753925	.	-	.	gene_id "XLOC_054599"; transcript_id "TCONS_00076770"; exon_number "2"; oId "CUFF.49598.1"; class_code "u"; tss_id "TSS67491";
Chr02	Cufflinks	exon	72453599	72453687	.	-	.	gene_id "XLOC_026887"; transcript_id "TCONS_00035526"; exon_number "1"; oId "CUFF.22867.5"; class_code "u"; tss_id "TSS31897";
Chr02	Cufflinks	exon	72453791	72453886	.	-	.	gene_id "XLOC_026887"; transcript_id "TCONS_00035526"; exon_number "2"; oId "CUFF.22867.5"; class_code "u"; tss_id "TSS31897";
Chr02	Cufflinks	exon	72459344	72459482	.	-	.	gene_id "XLOC_026887"; transcript_id "TCONS_00035526"; exon_number "3"; oId "CUFF.22867.5"; class_code "u"; tss_id "TSS31897";
Chr02	Cufflinks	exon	72459618	72459683	.	-	.	gene_id "XLOC_026887"; transcript_id "TCONS_00035526"; exon_number "4"; oId "CUFF.22867.5"; class_code "u"; tss_id "TSS31897";
Chr02	Cufflinks	exon	72460812	72461178	.	-	.	gene_id "XLOC_026887"; transcript_id "TCONS_00035526"; exon_number "5"; oId "CUFF.22867.5"; class_code "u"; tss_id "TSS31897";
Chr04	Cufflinks	exon	11266537	11267422	.	+	.	gene_id "XLOC_036903"; transcript_id "TCONS_00050985"; exon_number "1"; oId "CUFF.34289.2"; class_code "u"; tss_id "TSS45139";
Chr04	Cufflinks	exon	11268017	11270462	.	+	.	gene_id "XLOC_036903"; transcript_id "TCONS_00050985"; exon_number "2"; oId "CUFF.34289.2"; class_code "u"; tss_id "TSS45139";
Chr03	Cufflinks	exon	113333468	113336683	.	-	.	gene_id "XLOC_034813"; transcript_id "TCONS_00047851"; exon_number "1"; oId "CUFF.30594.2"; class_code "u"; tss_id "TSS42449";
Chr03	Cufflinks	exon	113336987	113337372	.	-	.	gene_id "XLOC_034813"; transcript_id "TCONS_00047851"; exon_number "2"; oId "CUFF.30594.2"; class_code "u"; tss_id "TSS42449";
Chr02	Cufflinks	exon	124131003	124131823	.	-	.	gene_id "XLOC_027614"; transcript_id "TCONS_00036588"; exon_number "1"; oId "CUFF.24009.1"; class_code "u"; tss_id "TSS32819";
Chr02	Cufflinks	exon	124131890	124131966	.	-	.	gene_id "XLOC_027614"; transcript_id "TCONS_00036588"; exon_number "2"; oId "CUFF.24009.1"; class_code "u"; tss_id "TSS32819";
Chr05	Cufflinks	exon	207212715	207216431	.	-	.	gene_id "XLOC_045509"; transcript_id "TCONS_00063448"; exon_number "1"; gene_name "Capana05g002324"; oId "CUFF.41667.2"; nearest_ref "Capana05g002324-00"; class_code "x"; tss_id "TSS55967";
Chr05	Cufflinks	exon	207216698	207219680	.	-	.	gene_id "XLOC_045509"; transcript_id "TCONS_00063448"; exon_number "2"; gene_name "Capana05g002324"; oId "CUFF.41667.2"; nearest_ref "Capana05g002324-00"; class_code "x"; tss_id "TSS55967";
Chr00	Cufflinks	exon	215979015	215979497	.	-	.	gene_id "XLOC_011474"; transcript_id "TCONS_00013168"; exon_number "1"; oId "CUFF.6210.1"; class_code "u"; tss_id "TSS12444";
Chr00	Cufflinks	exon	215979674	215979784	.	-	.	gene_id "XLOC_011474"; transcript_id "TCONS_00013168"; exon_number "2"; oId "CUFF.6210.1"; class_code "u"; tss_id "TSS12444";
Chr00	Cufflinks	exon	215980428	215980497	.	-	.	gene_id "XLOC_011474"; transcript_id "TCONS_00013168"; exon_number "3"; oId "CUFF.6210.1"; class_code "u"; tss_id "TSS12444";
Chr00	Cufflinks	exon	215981184	215981291	.	-	.	gene_id "XLOC_011474"; transcript_id "TCONS_00013168"; exon_number "4"; oId "CUFF.6210.1"; class_code "u"; tss_id "TSS12444";
Chr07	Cufflinks	exon	198162532	198162693	.	+	.	gene_id "XLOC_052531"; transcript_id "TCONS_00073793"; exon_number "1"; oId "CUFF.49706.1"; class_code "u"; tss_id "TSS64904";
Chr07	Cufflinks	exon	198164926	198165016	.	+	.	gene_id "XLOC_052531"; transcript_id "TCONS_00073793"; exon_number "2"; oId "CUFF.49706.1"; class_code "u"; tss_id "TSS64904";
Chr07	Cufflinks	exon	198171710	198171887	.	+	.	gene_id "XLOC_052531"; transcript_id "TCONS_00073793"; exon_number "3"; oId "CUFF.49706.1"; class_code "u"; tss_id "TSS64904";
Chr07	Cufflinks	exon	198172169	198172270	.	+	.	gene_id "XLOC_052531"; transcript_id "TCONS_00073793"; exon_number "4"; oId "CUFF.49706.1"; class_code "u"; tss_id "TSS64904";
Chr05	Cufflinks	exon	49913643	49913789	.	-	.	gene_id "XLOC_044277"; transcript_id "TCONS_00061758"; exon_number "1"; oId "CUFF.39487.3"; class_code "u"; tss_id "TSS54474";
Chr05	Cufflinks	exon	49914253	49914377	.	-	.	gene_id "XLOC_044277"; transcript_id "TCONS_00061758"; exon_number "2"; oId "CUFF.39487.3"; class_code "u"; tss_id "TSS54474";
Chr05	Cufflinks	exon	49915788	49915962	.	-	.	gene_id "XLOC_044277"; transcript_id "TCONS_00061758"; exon_number "3"; oId "CUFF.39487.3"; class_code "u"; tss_id "TSS54474";
Chr10	Cufflinks	exon	169704736	169704924	.	+	.	gene_id "XLOC_065682"; transcript_id "TCONS_00093039"; exon_number "1"; gene_name "Capana10g001636"; oId "CUFF.61960.1"; nearest_ref "Capana10g001636-00"; class_code "x"; tss_id "TSS81561";
Chr10	Cufflinks	exon	169705301	169705905	.	+	.	gene_id "XLOC_065682"; transcript_id "TCONS_00093039"; exon_number "2"; gene_name "Capana10g001636"; oId "CUFF.61960.1"; nearest_ref "Capana10g001636-00"; class_code "x"; tss_id "TSS81561";
Chr04	Cufflinks	exon	213128066	213128652	.	+	.	gene_id "XLOC_038704"; transcript_id "TCONS_00053604"; exon_number "1"; oId "CUFF.37776.3"; class_code "u"; tss_id "TSS47399";
Chr04	Cufflinks	exon	213131475	213132233	.	+	.	gene_id "XLOC_038704"; transcript_id "TCONS_00053604"; exon_number "2"; oId "CUFF.37776.3"; class_code "u"; tss_id "TSS47399";
Chr12	Cufflinks	exon	37387952	37388501	.	-	.	gene_id "XLOC_076299"; transcript_id "TCONS_00108124"; exon_number "1"; oId "CUFF.68465.1"; class_code "u"; tss_id "TSS94748";
Chr12	Cufflinks	exon	37390069	37390467	.	-	.	gene_id "XLOC_076299"; transcript_id "TCONS_00108124"; exon_number "2"; oId "CUFF.68465.1"; class_code "u"; tss_id "TSS94748";
Chr03	Cufflinks	exon	48104644	48104770	.	-	.	gene_id "XLOC_034194"; transcript_id "TCONS_00046969"; exon_number "1"; oId "CUFF.29558.6"; class_code "u"; tss_id "TSS41687";
Chr03	Cufflinks	exon	48105900	48106618	.	-	.	gene_id "XLOC_034194"; transcript_id "TCONS_00046969"; exon_number "2"; oId "CUFF.29558.6"; class_code "u"; tss_id "TSS41687";
Chr00	Cufflinks	exon	665410712	665410945	.	+	.	gene_id "XLOC_007870"; transcript_id "TCONS_00009350"; exon_number "1"; oId "CUFF.14252.2"; class_code "u"; tss_id "TSS8719";
Chr00	Cufflinks	exon	665411425	665411498	.	+	.	gene_id "XLOC_007870"; transcript_id "TCONS_00009350"; exon_number "2"; oId "CUFF.14252.2"; class_code "u"; tss_id "TSS8719";
Chr06	Cufflinks	exon	166417119	166417476	.	+	.	gene_id "XLOC_047635"; transcript_id "TCONS_00066677"; exon_number "1"; oId "CUFF.45668.1"; class_code "u"; tss_id "TSS58773";
Chr06	Cufflinks	exon	166417559	166417732	.	+	.	gene_id "XLOC_047635"; transcript_id "TCONS_00066677"; exon_number "2"; oId "CUFF.45668.1"; class_code "u"; tss_id "TSS58773";
Chr12	Cufflinks	exon	58610762	58610845	.	-	.	gene_id "XLOC_076516"; transcript_id "TCONS_00108429"; exon_number "1"; gene_name "Capana12g001213"; oId "CUFF.68804.1"; nearest_ref "Capana12g001213-00"; class_code "x"; tss_id "TSS95014";
Chr12	Cufflinks	exon	58655244	58655374	.	-	.	gene_id "XLOC_076516"; transcript_id "TCONS_00108429"; exon_number "2"; gene_name "Capana12g001213"; oId "CUFF.68804.1"; nearest_ref "Capana12g001213-00"; class_code "x"; tss_id "TSS95014";
Chr12	Cufflinks	exon	58656649	58656936	.	-	.	gene_id "XLOC_076516"; transcript_id "TCONS_00108429"; exon_number "3"; gene_name "Capana12g001213"; oId "CUFF.68804.1"; nearest_ref "Capana12g001213-00"; class_code "x"; tss_id "TSS95014";
Chr12	Cufflinks	exon	35322212	35322760	.	+	.	gene_id "XLOC_073709"; transcript_id "TCONS_00104441"; exon_number "1"; oId "CUFF.68448.2"; class_code "u"; tss_id "TSS91524";
Chr12	Cufflinks	exon	35342762	35347180	.	+	.	gene_id "XLOC_073709"; transcript_id "TCONS_00104441"; exon_number "2"; oId "CUFF.68448.2"; class_code "u"; tss_id "TSS91524";
Chr05	Cufflinks	exon	8610882	8610896	.	-	.	gene_id "XLOC_043743"; transcript_id "TCONS_00061007"; exon_number "1"; gene_name "Capana05g000389"; oId "CUFF.38522.4"; nearest_ref "Capana05g000389-00"; class_code "o"; tss_id "TSS53817";
Chr05	Cufflinks	exon	8611276	8611528	.	-	.	gene_id "XLOC_043743"; transcript_id "TCONS_00061007"; exon_number "2"; gene_name "Capana05g000389"; oId "CUFF.38522.4"; nearest_ref "Capana05g000389-00"; class_code "o"; tss_id "TSS53817";
Chr05	Cufflinks	exon	8611965	8612061	.	-	.	gene_id "XLOC_043743"; transcript_id "TCONS_00061007"; exon_number "3"; gene_name "Capana05g000389"; oId "CUFF.38522.4"; nearest_ref "Capana05g000389-00"; class_code "o"; tss_id "TSS53817";
Chr05	Cufflinks	exon	8692196	8692215	.	-	.	gene_id "XLOC_043743"; transcript_id "TCONS_00061007"; exon_number "4"; gene_name "Capana05g000389"; oId "CUFF.38522.4"; nearest_ref "Capana05g000389-00"; class_code "o"; tss_id "TSS53817";
Chr04	Cufflinks	exon	180976347	180976461	.	-	.	gene_id "XLOC_040620"; transcript_id "TCONS_00056483"; exon_number "1"; oId "CUFF.36924.3"; class_code "u"; tss_id "TSS49884";
Chr04	Cufflinks	exon	180976877	180977312	.	-	.	gene_id "XLOC_040620"; transcript_id "TCONS_00056483"; exon_number "2"; oId "CUFF.36924.3"; class_code "u"; tss_id "TSS49884";
Chr03	Cufflinks	exon	222862044	222862617	.	+	.	gene_id "XLOC_031819"; transcript_id "TCONS_00043199"; exon_number "1"; oId "CUFF.31887.2"; class_code "u"; tss_id "TSS38475";
Chr03	Cufflinks	exon	222863463	222863989	.	+	.	gene_id "XLOC_031819"; transcript_id "TCONS_00043199"; exon_number "2"; oId "CUFF.31887.2"; class_code "u"; tss_id "TSS38475";
Chr12	Cufflinks	exon	68122237	68123162	.	+	.	gene_id "XLOC_073969"; transcript_id "TCONS_00104828"; exon_number "1"; oId "CUFF.68901.5"; class_code "u"; tss_id "TSS91851";
Chr12	Cufflinks	exon	68126542	68126596	.	+	.	gene_id "XLOC_073969"; transcript_id "TCONS_00104828"; exon_number "2"; oId "CUFF.68901.5"; class_code "u"; tss_id "TSS91851";
Chr02	Cufflinks	exon	49354105	49356381	.	-	.	gene_id "XLOC_026673"; transcript_id "TCONS_00035230"; exon_number "1"; oId "CUFF.22513.2"; class_code "u"; tss_id "TSS31641";
Chr02	Cufflinks	exon	49356748	49356903	.	-	.	gene_id "XLOC_026673"; transcript_id "TCONS_00035230"; exon_number "2"; oId "CUFF.22513.2"; class_code "u"; tss_id "TSS31641";
Chr02	Cufflinks	exon	49358060	49358140	.	-	.	gene_id "XLOC_026673"; transcript_id "TCONS_00035230"; exon_number "3"; oId "CUFF.22513.2"; class_code "u"; tss_id "TSS31641";
Chr02	Cufflinks	exon	49358219	49360001	.	-	.	gene_id "XLOC_026673"; transcript_id "TCONS_00035230"; exon_number "4"; oId "CUFF.22513.2"; class_code "u"; tss_id "TSS31641";
Chr02	Cufflinks	exon	63751445	63751657	.	-	.	gene_id "XLOC_026813"; transcript_id "TCONS_00035414"; exon_number "1"; oId "CUFF.22740.1"; class_code "u"; tss_id "TSS31805";
Chr02	Cufflinks	exon	63755267	63756122	.	-	.	gene_id "XLOC_026813"; transcript_id "TCONS_00035414"; exon_number "2"; oId "CUFF.22740.1"; class_code "u"; tss_id "TSS31805";
Chr09	Cufflinks	exon	5182527	5186351	.	-	.	gene_id "XLOC_061744"; transcript_id "TCONS_00087563"; exon_number "1"; oId "CUFF.55071.1"; class_code "u"; tss_id "TSS76790";
Chr09	Cufflinks	exon	5187301	5187517	.	-	.	gene_id "XLOC_061744"; transcript_id "TCONS_00087563"; exon_number "2"; oId "CUFF.55071.1"; class_code "u"; tss_id "TSS76790";
Chr09	Cufflinks	exon	5188173	5188232	.	-	.	gene_id "XLOC_061744"; transcript_id "TCONS_00087563"; exon_number "3"; oId "CUFF.55071.1"; class_code "u"; tss_id "TSS76790";
Chr09	Cufflinks	exon	5188321	5188450	.	-	.	gene_id "XLOC_061744"; transcript_id "TCONS_00087563"; exon_number "4"; oId "CUFF.55071.1"; class_code "u"; tss_id "TSS76790";
Chr00	Cufflinks	exon	655249786	655250327	.	-	.	gene_id "XLOC_015858"; transcript_id "TCONS_00018970"; exon_number "1"; gene_name "Capana00g004550"; oId "CUFF.14067.1"; nearest_ref "Capana00g004550-00"; class_code "o"; tss_id "TSS17623";
Chr00	Cufflinks	exon	655267831	655267886	.	-	.	gene_id "XLOC_015858"; transcript_id "TCONS_00018970"; exon_number "2"; gene_name "Capana00g004550"; oId "CUFF.14067.1"; nearest_ref "Capana00g004550-00"; class_code "o"; tss_id "TSS17623";
Chr00	Cufflinks	exon	655269186	655269375	.	-	.	gene_id "XLOC_015858"; transcript_id "TCONS_00018970"; exon_number "3"; gene_name "Capana00g004550"; oId "CUFF.14067.1"; nearest_ref "Capana00g004550-00"; class_code "o"; tss_id "TSS17623";
Chr09	Cufflinks	exon	171207885	171208191	.	+	.	gene_id "XLOC_060813"; transcript_id "TCONS_00086192"; exon_number "1"; oId "CUFF.57543.1"; class_code "u"; tss_id "TSS75604";
Chr09	Cufflinks	exon	171208469	171209122	.	+	.	gene_id "XLOC_060813"; transcript_id "TCONS_00086192"; exon_number "2"; oId "CUFF.57543.1"; class_code "u"; tss_id "TSS75604";
Chr11	Cufflinks	exon	197658109	197658262	.	+	.	gene_id "XLOC_070220"; transcript_id "TCONS_00099502"; exon_number "1"; oId "CUFF.66258.1"; class_code "u"; tss_id "TSS87201";
Chr11	Cufflinks	exon	197658769	197658967	.	+	.	gene_id "XLOC_070220"; transcript_id "TCONS_00099502"; exon_number "2"; oId "CUFF.66258.1"; class_code "u"; tss_id "TSS87201";
Chr00	Cufflinks	exon	617511690	617511782	.	-	.	gene_id "XLOC_015416"; transcript_id "TCONS_00018343"; exon_number "1"; oId "CUFF.13261.2"; class_code "u"; tss_id "TSS17073";
Chr00	Cufflinks	exon	617511906	617512885	.	-	.	gene_id "XLOC_015416"; transcript_id "TCONS_00018343"; exon_number "2"; oId "CUFF.13261.2"; class_code "u"; tss_id "TSS17073";
Chr04	Cufflinks	exon	53552571	53552721	.	-	.	gene_id "XLOC_039821"; transcript_id "TCONS_00055363"; exon_number "1"; oId "CUFF.35458.1"; class_code "u"; tss_id "TSS48911";
Chr04	Cufflinks	exon	53627640	53628178	.	-	.	gene_id "XLOC_039821"; transcript_id "TCONS_00055363"; exon_number "2"; oId "CUFF.35458.1"; class_code "u"; tss_id "TSS48911";
Chr09	Cufflinks	exon	45865452	45872844	.	-	.	gene_id "XLOC_062383"; transcript_id "TCONS_00088437"; exon_number "1"; oId "CUFF.56101.3"; class_code "u"; tss_id "TSS77563";
Chr09	Cufflinks	exon	45873077	45873302	.	-	.	gene_id "XLOC_062383"; transcript_id "TCONS_00088437"; exon_number "2"; oId "CUFF.56101.3"; class_code "u"; tss_id "TSS77563";
Chr12	Cufflinks	exon	196181235	196182172	.	-	.	gene_id "XLOC_077364"; transcript_id "TCONS_00109566"; exon_number "1"; oId "CUFF.70499.1"; class_code "u"; tss_id "TSS96020";
Chr12	Cufflinks	exon	196182283	196182540	.	-	.	gene_id "XLOC_077364"; transcript_id "TCONS_00109566"; exon_number "2"; oId "CUFF.70499.1"; class_code "u"; tss_id "TSS96020";
Chr12	Cufflinks	exon	196182671	196182826	.	-	.	gene_id "XLOC_077364"; transcript_id "TCONS_00109566"; exon_number "3"; oId "CUFF.70499.1"; class_code "u"; tss_id "TSS96020";
Chr00	Cufflinks	exon	485057859	485058002	.	+	.	gene_id "XLOC_005870"; transcript_id "TCONS_00006582"; exon_number "1"; oId "CUFF.10704.1"; class_code "u"; tss_id "TSS6267";
Chr00	Cufflinks	exon	485065739	485066556	.	+	.	gene_id "XLOC_005870"; transcript_id "TCONS_00006582"; exon_number "2"; oId "CUFF.10704.1"; class_code "u"; tss_id "TSS6267";
Chr02	Cufflinks	exon	114208078	114210479	.	-	.	gene_id "XLOC_027434"; transcript_id "TCONS_00036314"; exon_number "1"; gene_name "Capana02g001203"; oId "CUFF.23726.2"; nearest_ref "Capana02g001203-00"; class_code "x"; tss_id "TSS32582";
Chr02	Cufflinks	exon	114210586	114211760	.	-	.	gene_id "XLOC_027434"; transcript_id "TCONS_00036314"; exon_number "2"; gene_name "Capana02g001203"; oId "CUFF.23726.2"; nearest_ref "Capana02g001203-00"; class_code "x"; tss_id "TSS32582";
Chr00	Cufflinks	exon	562133572	562137924	.	-	.	gene_id "XLOC_014896"; transcript_id "TCONS_00017614"; exon_number "1"; oId "CUFF.12329.2"; class_code "u"; tss_id "TSS16442";
Chr00	Cufflinks	exon	562143206	562143260	.	-	.	gene_id "XLOC_014896"; transcript_id "TCONS_00017614"; exon_number "2"; oId "CUFF.12329.2"; class_code "u"; tss_id "TSS16442";
Chr00	Cufflinks	exon	562144535	562144838	.	-	.	gene_id "XLOC_014896"; transcript_id "TCONS_00017614"; exon_number "3"; oId "CUFF.12329.2"; class_code "u"; tss_id "TSS16442";
Chr07	Cufflinks	exon	11702041	11702859	.	+	.	gene_id "XLOC_051067"; transcript_id "TCONS_00071819"; exon_number "1"; gene_name "Capana07g000274"; oId "CUFF.47191.1"; nearest_ref "Capana07g000274-00"; class_code "x"; tss_id "TSS63163";
Chr07	Cufflinks	exon	11712382	11712610	.	+	.	gene_id "XLOC_051067"; transcript_id "TCONS_00071819"; exon_number "2"; gene_name "Capana07g000274"; oId "CUFF.47191.1"; nearest_ref "Capana07g000274-00"; class_code "x"; tss_id "TSS63163";
Chr00	Cufflinks	exon	525188462	525188593	.	+	.	gene_id "XLOC_006477"; transcript_id "TCONS_00007402"; exon_number "1"; oId "CUFF.11703.2"; class_code "u"; tss_id "TSS7005";
Chr00	Cufflinks	exon	525189733	525193456	.	+	.	gene_id "XLOC_006477"; transcript_id "TCONS_00007402"; exon_number "2"; oId "CUFF.11703.2"; class_code "u"; tss_id "TSS7005";
Chr07	Cufflinks	exon	43032873	43033075	.	+	.	gene_id "XLOC_051386"; transcript_id "TCONS_00072219"; exon_number "1"; oId "CUFF.47716.1"; class_code "u"; tss_id "TSS63533";
Chr07	Cufflinks	exon	43033158	43033231	.	+	.	gene_id "XLOC_051386"; transcript_id "TCONS_00072219"; exon_number "2"; oId "CUFF.47716.1"; class_code "u"; tss_id "TSS63533";
Chr07	Cufflinks	exon	43033322	43035639	.	+	.	gene_id "XLOC_051386"; transcript_id "TCONS_00072219"; exon_number "3"; oId "CUFF.47716.1"; class_code "u"; tss_id "TSS63533";
Chr00	Cufflinks	exon	712017171	712018341	.	+	.	gene_id "XLOC_008331"; transcript_id "TCONS_00009973"; exon_number "1"; oId "CUFF.15048.2"; class_code "u"; tss_id "TSS9282";
Chr00	Cufflinks	exon	712018449	712018542	.	+	.	gene_id "XLOC_008331"; transcript_id "TCONS_00009973"; exon_number "2"; oId "CUFF.15048.2"; class_code "u"; tss_id "TSS9282";
Chr00	Cufflinks	exon	712019807	712020961	.	+	.	gene_id "XLOC_008331"; transcript_id "TCONS_00009973"; exon_number "3"; oId "CUFF.15048.2"; class_code "u"; tss_id "TSS9282";
Chr02	Cufflinks	exon	5969363	5969716	.	+	.	gene_id "XLOC_023635"; transcript_id "TCONS_00030531"; exon_number "1"; oId "CUFF.21799.1"; class_code "u"; tss_id "TSS27610";
Chr02	Cufflinks	exon	5972072	5972369	.	+	.	gene_id "XLOC_023635"; transcript_id "TCONS_00030531"; exon_number "2"; oId "CUFF.21799.1"; class_code "u"; tss_id "TSS27610";
Chr11	Cufflinks	exon	81178162	81178458	.	-	.	gene_id "XLOC_071724"; transcript_id "TCONS_00101649"; exon_number "1"; oId "CUFF.64846.1"; class_code "u"; tss_id "TSS89067";
Chr11	Cufflinks	exon	81178555	81179465	.	-	.	gene_id "XLOC_071724"; transcript_id "TCONS_00101649"; exon_number "2"; oId "CUFF.64846.1"; class_code "u"; tss_id "TSS89067";
Chr04	Cufflinks	exon	205864281	205865181	.	+	.	gene_id "XLOC_038547"; transcript_id "TCONS_00053387"; exon_number "1"; oId "CUFF.37501.1"; class_code "u"; tss_id "TSS47209";
Chr04	Cufflinks	exon	205865282	205866767	.	+	.	gene_id "XLOC_038547"; transcript_id "TCONS_00053387"; exon_number "2"; oId "CUFF.37501.1"; class_code "u"; tss_id "TSS47209";
Chr00	Cufflinks	exon	311374419	311374690	.	+	.	gene_id "XLOC_004242"; transcript_id "TCONS_00004467"; exon_number "1"; oId "CUFF.7891.1"; class_code "u"; tss_id "TSS4354";
Chr00	Cufflinks	exon	311378061	311378245	.	+	.	gene_id "XLOC_004242"; transcript_id "TCONS_00004467"; exon_number "2"; oId "CUFF.7891.1"; class_code "u"; tss_id "TSS4354";
Chr02	Cufflinks	exon	15800154	15800939	.	-	.	gene_id "XLOC_026385"; transcript_id "TCONS_00034817"; exon_number "1"; oId "CUFF.21887.2"; class_code "u"; tss_id "TSS31283";
Chr02	Cufflinks	exon	15801968	15802087	.	-	.	gene_id "XLOC_026385"; transcript_id "TCONS_00034817"; exon_number "2"; oId "CUFF.21887.2"; class_code "u"; tss_id "TSS31283";
Chr09	Cufflinks	exon	234287796	234291061	.	+	.	gene_id "XLOC_061420"; transcript_id "TCONS_00087057"; exon_number "1"; oId "CUFF.58628.2"; class_code "u"; tss_id "TSS76366";
Chr09	Cufflinks	exon	234291159	234291230	.	+	.	gene_id "XLOC_061420"; transcript_id "TCONS_00087057"; exon_number "2"; oId "CUFF.58628.2"; class_code "u"; tss_id "TSS76366";
Chr09	Cufflinks	exon	234292459	234292518	.	+	.	gene_id "XLOC_061420"; transcript_id "TCONS_00087057"; exon_number "3"; oId "CUFF.58628.2"; class_code "u"; tss_id "TSS76366";
Chr09	Cufflinks	exon	234292803	234293987	.	+	.	gene_id "XLOC_061420"; transcript_id "TCONS_00087057"; exon_number "4"; oId "CUFF.58628.2"; class_code "u"; tss_id "TSS76366";
Chr03	Cufflinks	exon	9518585	9518657	.	+	.	gene_id "XLOC_029566"; transcript_id "TCONS_00039879"; exon_number "1"; oId "CUFF.27608.2"; class_code "u"; tss_id "TSS35607";
Chr03	Cufflinks	exon	9518759	9518843	.	+	.	gene_id "XLOC_029566"; transcript_id "TCONS_00039879"; exon_number "2"; oId "CUFF.27608.2"; class_code "u"; tss_id "TSS35607";
Chr03	Cufflinks	exon	9537185	9537259	.	+	.	gene_id "XLOC_029566"; transcript_id "TCONS_00039879"; exon_number "3"; oId "CUFF.27608.2"; class_code "u"; tss_id "TSS35607";
Chr03	Cufflinks	exon	9538048	9538435	.	+	.	gene_id "XLOC_029566"; transcript_id "TCONS_00039879"; exon_number "4"; oId "CUFF.27608.2"; class_code "u"; tss_id "TSS35607";
Chr03	Cufflinks	exon	233027231	233027629	.	+	.	gene_id "XLOC_031947"; transcript_id "TCONS_00043404"; exon_number "1"; oId "CUFF.32224.1"; class_code "u"; tss_id "TSS38653";
Chr03	Cufflinks	exon	233027926	233030380	.	+	.	gene_id "XLOC_031947"; transcript_id "TCONS_00043404"; exon_number "2"; oId "CUFF.32224.1"; class_code "u"; tss_id "TSS38653";
Chr05	Cufflinks	exon	35572696	35573072	.	-	.	gene_id "XLOC_044187"; transcript_id "TCONS_00061645"; exon_number "1"; oId "CUFF.39327.1"; class_code "u"; tss_id "TSS54373";
Chr05	Cufflinks	exon	35573755	35573835	.	-	.	gene_id "XLOC_044187"; transcript_id "TCONS_00061645"; exon_number "2"; oId "CUFF.39327.1"; class_code "u"; tss_id "TSS54373";
Chr07	Cufflinks	exon	216061714	216061807	.	+	.	gene_id "XLOC_052922"; transcript_id "TCONS_00074383"; exon_number "1"; oId "CUFF.50381.1"; class_code "u"; tss_id "TSS65410";
Chr07	Cufflinks	exon	216065838	216065928	.	+	.	gene_id "XLOC_052922"; transcript_id "TCONS_00074383"; exon_number "2"; oId "CUFF.50381.1"; class_code "u"; tss_id "TSS65410";
Chr07	Cufflinks	exon	216066812	216067633	.	+	.	gene_id "XLOC_052922"; transcript_id "TCONS_00074383"; exon_number "3"; oId "CUFF.50381.1"; class_code "u"; tss_id "TSS65410";
Chr01	Cufflinks	exon	293838335	293838684	.	-	.	gene_id "XLOC_023416"; transcript_id "TCONS_00030167"; exon_number "1"; oId "CUFF.21410.1"; class_code "u"; tss_id "TSS27316";
Chr01	Cufflinks	exon	293838900	293840111	.	-	.	gene_id "XLOC_023416"; transcript_id "TCONS_00030167"; exon_number "2"; oId "CUFF.21410.1"; class_code "u"; tss_id "TSS27316";
Chr02	Cufflinks	exon	156991499	156992063	.	-	.	gene_id "XLOC_028741"; transcript_id "TCONS_00038479"; exon_number "1"; oId "CUFF.26053.1"; class_code "u"; tss_id "TSS34408";
Chr02	Cufflinks	exon	156992154	156992305	.	-	.	gene_id "XLOC_028741"; transcript_id "TCONS_00038479"; exon_number "2"; oId "CUFF.26053.1"; class_code "u"; tss_id "TSS34408";
Chr12	Cufflinks	exon	144044690	144044755	.	-	.	gene_id "XLOC_076962"; transcript_id "TCONS_00109029"; exon_number "1"; oId "CUFF.69735.1"; class_code "u"; tss_id "TSS95554";
Chr12	Cufflinks	exon	144049546	144049847	.	-	.	gene_id "XLOC_076962"; transcript_id "TCONS_00109029"; exon_number "2"; oId "CUFF.69735.1"; class_code "u"; tss_id "TSS95554";
Chr04	Cufflinks	exon	104639834	104639959	.	-	.	gene_id "XLOC_040213"; transcript_id "TCONS_00055918"; exon_number "1"; oId "CUFF.36176.4"; class_code "u"; tss_id "TSS49397";
Chr04	Cufflinks	exon	104640893	104641768	.	-	.	gene_id "XLOC_040213"; transcript_id "TCONS_00055918"; exon_number "2"; oId "CUFF.36176.4"; class_code "u"; tss_id "TSS49397";
Chr04	Cufflinks	exon	191070418	191071527	.	-	.	gene_id "XLOC_040705"; transcript_id "TCONS_00056589"; exon_number "1"; oId "CUFF.37090.3"; class_code "u"; tss_id "TSS49982";
Chr04	Cufflinks	exon	191075363	191075467	.	-	.	gene_id "XLOC_040705"; transcript_id "TCONS_00056589"; exon_number "2"; oId "CUFF.37090.3"; class_code "u"; tss_id "TSS49982";
Chr04	Cufflinks	exon	191075851	191075918	.	-	.	gene_id "XLOC_040705"; transcript_id "TCONS_00056589"; exon_number "3"; oId "CUFF.37090.3"; class_code "u"; tss_id "TSS49982";
Chr04	Cufflinks	exon	191076893	191076929	.	-	.	gene_id "XLOC_040705"; transcript_id "TCONS_00056589"; exon_number "4"; oId "CUFF.37090.3"; class_code "u"; tss_id "TSS49982";
Chr11	Cufflinks	exon	90671653	90673691	.	-	.	gene_id "XLOC_071812"; transcript_id "TCONS_00101761"; exon_number "1"; oId "CUFF.64987.1"; class_code "u"; tss_id "TSS89166";
Chr11	Cufflinks	exon	90676541	90676606	.	-	.	gene_id "XLOC_071812"; transcript_id "TCONS_00101761"; exon_number "2"; oId "CUFF.64987.1"; class_code "u"; tss_id "TSS89166";
Chr11	Cufflinks	exon	90676828	90677153	.	-	.	gene_id "XLOC_071812"; transcript_id "TCONS_00101761"; exon_number "3"; oId "CUFF.64987.1"; class_code "u"; tss_id "TSS89166";
Chr11	Cufflinks	exon	177069232	177070019	.	+	.	gene_id "XLOC_069933"; transcript_id "TCONS_00099112"; exon_number "1"; oId "CUFF.65873.1"; class_code "u"; tss_id "TSS86857";
Chr11	Cufflinks	exon	177074905	177075352	.	+	.	gene_id "XLOC_069933"; transcript_id "TCONS_00099112"; exon_number "2"; oId "CUFF.65873.1"; class_code "u"; tss_id "TSS86857";
Chr10	Cufflinks	exon	85497878	85498308	.	-	.	gene_id "XLOC_067186"; transcript_id "TCONS_00095203"; exon_number "1"; oId "CUFF.60541.5"; class_code "u"; tss_id "TSS83433";
Chr10	Cufflinks	exon	85499782	85499960	.	-	.	gene_id "XLOC_067186"; transcript_id "TCONS_00095203"; exon_number "2"; oId "CUFF.60541.5"; class_code "u"; tss_id "TSS83433";
Chr03	Cufflinks	exon	238081741	238081990	.	+	.	gene_id "XLOC_032062"; transcript_id "TCONS_00043576"; exon_number "1"; oId "CUFF.32423.1"; class_code "u"; tss_id "TSS38800";
Chr03	Cufflinks	exon	238083705	238083809	.	+	.	gene_id "XLOC_032062"; transcript_id "TCONS_00043576"; exon_number "2"; oId "CUFF.32423.1"; class_code "u"; tss_id "TSS38800";
Chr03	Cufflinks	exon	238084552	238084595	.	+	.	gene_id "XLOC_032062"; transcript_id "TCONS_00043576"; exon_number "3"; oId "CUFF.32423.1"; class_code "u"; tss_id "TSS38800";
Chr00	Cufflinks	exon	597799718	597800319	.	-	.	gene_id "XLOC_015262"; transcript_id "TCONS_00018126"; exon_number "1"; oId "CUFF.12944.2"; class_code "u"; tss_id "TSS16891";
Chr00	Cufflinks	exon	597808045	597808540	.	-	.	gene_id "XLOC_015262"; transcript_id "TCONS_00018126"; exon_number "2"; oId "CUFF.12944.2"; class_code "u"; tss_id "TSS16891";
Chr05	Cufflinks	exon	32324812	32325165	.	-	.	gene_id "XLOC_044126"; transcript_id "TCONS_00061561"; exon_number "1"; oId "CUFF.39232.1"; class_code "u"; tss_id "TSS54297";
Chr05	Cufflinks	exon	32325245	32325378	.	-	.	gene_id "XLOC_044126"; transcript_id "TCONS_00061561"; exon_number "2"; oId "CUFF.39232.1"; class_code "u"; tss_id "TSS54297";
Chr12	Cufflinks	exon	208774182	208775473	.	+	.	gene_id "XLOC_074990"; transcript_id "TCONS_00106236"; exon_number "1"; oId "CUFF.70758.1"; class_code "u"; tss_id "TSS93092";
Chr12	Cufflinks	exon	208776307	208777539	.	+	.	gene_id "XLOC_074990"; transcript_id "TCONS_00106236"; exon_number "2"; oId "CUFF.70758.1"; class_code "u"; tss_id "TSS93092";
Chr12	Cufflinks	exon	49682987	49684404	.	-	.	gene_id "XLOC_076427"; transcript_id "TCONS_00108303"; exon_number "1"; oId "CUFF.68664.2"; class_code "u"; tss_id "TSS94904";
Chr12	Cufflinks	exon	49685864	49686640	.	-	.	gene_id "XLOC_076427"; transcript_id "TCONS_00108303"; exon_number "2"; oId "CUFF.68664.2"; class_code "u"; tss_id "TSS94904";
Chr03	Cufflinks	exon	210863219	210863662	.	-	.	gene_id "XLOC_035370"; transcript_id "TCONS_00048632"; exon_number "1"; oId "CUFF.31683.1"; class_code "u"; tss_id "TSS43118";
Chr03	Cufflinks	exon	210863753	210864458	.	-	.	gene_id "XLOC_035370"; transcript_id "TCONS_00048632"; exon_number "2"; oId "CUFF.31683.1"; class_code "u"; tss_id "TSS43118";
Chr01	Cufflinks	exon	66111756	66112550	.	+	.	gene_id "XLOC_017694"; transcript_id "TCONS_00021741"; exon_number "1"; oId "CUFF.17422.1"; class_code "u"; tss_id "TSS20031";
Chr01	Cufflinks	exon	66113156	66115526	.	+	.	gene_id "XLOC_017694"; transcript_id "TCONS_00021741"; exon_number "2"; oId "CUFF.17422.1"; class_code "u"; tss_id "TSS20031";
Chr09	Cufflinks	exon	11851870	11852203	.	-	.	gene_id "XLOC_062012"; transcript_id "TCONS_00087930"; exon_number "1"; oId "CUFF.55500.1"; class_code "u"; tss_id "TSS77117";
Chr09	Cufflinks	exon	11852827	11852943	.	-	.	gene_id "XLOC_062012"; transcript_id "TCONS_00087930"; exon_number "2"; oId "CUFF.55500.1"; class_code "u"; tss_id "TSS77117";
Chr09	Cufflinks	exon	26049090	26049481	.	-	.	gene_id "XLOC_062204"; transcript_id "TCONS_00088189"; exon_number "1"; oId "CUFF.55822.1"; class_code "u"; tss_id "TSS77344";
Chr09	Cufflinks	exon	26049600	26050138	.	-	.	gene_id "XLOC_062204"; transcript_id "TCONS_00088189"; exon_number "2"; oId "CUFF.55822.1"; class_code "u"; tss_id "TSS77344";
Chr00	Cufflinks	exon	497426845	497427125	.	-	.	gene_id "XLOC_014228"; transcript_id "TCONS_00016658"; exon_number "1"; oId "CUFF.11035.2"; class_code "u"; tss_id "TSS15609";
Chr00	Cufflinks	exon	497432841	497433600	.	-	.	gene_id "XLOC_014228"; transcript_id "TCONS_00016658"; exon_number "2"; oId "CUFF.11035.2"; class_code "u"; tss_id "TSS15609";
Chr09	Cufflinks	exon	145756864	145761728	.	-	.	gene_id "XLOC_062957"; transcript_id "TCONS_00089242"; exon_number "1"; oId "CUFF.57206.1"; class_code "u"; tss_id "TSS78272";
Chr09	Cufflinks	exon	145761813	145762081	.	-	.	gene_id "XLOC_062957"; transcript_id "TCONS_00089242"; exon_number "2"; oId "CUFF.57206.1"; class_code "u"; tss_id "TSS78272";
Chr10	Cufflinks	exon	40896484	40897106	.	-	.	gene_id "XLOC_066890"; transcript_id "TCONS_00094802"; exon_number "1"; oId "CUFF.59958.1"; class_code "u"; tss_id "TSS83081";
Chr10	Cufflinks	exon	40897193	40899267	.	-	.	gene_id "XLOC_066890"; transcript_id "TCONS_00094802"; exon_number "2"; oId "CUFF.59958.1"; class_code "u"; tss_id "TSS83081";
Chr10	Cufflinks	exon	172081556	172082076	.	+	.	gene_id "XLOC_065711"; transcript_id "TCONS_00093075"; exon_number "1"; oId "CUFF.61995.1"; class_code "u"; tss_id "TSS81595";
Chr10	Cufflinks	exon	172085350	172085454	.	+	.	gene_id "XLOC_065711"; transcript_id "TCONS_00093075"; exon_number "2"; oId "CUFF.61995.1"; class_code "u"; tss_id "TSS81595";
Chr09	Cufflinks	exon	11708728	11708786	.	-	.	gene_id "XLOC_062006"; transcript_id "TCONS_00087919"; exon_number "1"; oId "CUFF.55496.5"; class_code "u"; tss_id "TSS77108";
Chr09	Cufflinks	exon	11719437	11719509	.	-	.	gene_id "XLOC_062006"; transcript_id "TCONS_00087919"; exon_number "2"; oId "CUFF.55496.5"; class_code "u"; tss_id "TSS77108";
Chr09	Cufflinks	exon	11719610	11719946	.	-	.	gene_id "XLOC_062006"; transcript_id "TCONS_00087919"; exon_number "3"; oId "CUFF.55496.5"; class_code "u"; tss_id "TSS77108";
Chr11	Cufflinks	exon	209010958	209010997	.	+	.	gene_id "XLOC_070439"; transcript_id "TCONS_00099841"; exon_number "1"; oId "CUFF.66662.2"; class_code "u"; tss_id "TSS87486";
Chr11	Cufflinks	exon	209020549	209022543	.	+	.	gene_id "XLOC_070439"; transcript_id "TCONS_00099841"; exon_number "2"; oId "CUFF.66662.2"; class_code "u"; tss_id "TSS87486";
Chr08	Cufflinks	exon	78972094	78972450	.	-	.	gene_id "XLOC_057888"; transcript_id "TCONS_00081850"; exon_number "1"; oId "CUFF.51711.1"; class_code "u"; tss_id "TSS71842";
Chr08	Cufflinks	exon	78972559	78972680	.	-	.	gene_id "XLOC_057888"; transcript_id "TCONS_00081850"; exon_number "2"; oId "CUFF.51711.1"; class_code "u"; tss_id "TSS71842";
Chr12	Cufflinks	exon	52415857	52416398	.	-	.	gene_id "XLOC_076463"; transcript_id "TCONS_00108363"; exon_number "1"; oId "CUFF.68719.1"; class_code "u"; tss_id "TSS94954";
Chr12	Cufflinks	exon	52423671	52424093	.	-	.	gene_id "XLOC_076463"; transcript_id "TCONS_00108363"; exon_number "2"; oId "CUFF.68719.1"; class_code "u"; tss_id "TSS94954";
Chr11	Cufflinks	exon	101809784	101809970	.	-	.	gene_id "XLOC_071823"; transcript_id "TCONS_00101777"; exon_number "1"; oId "CUFF.65016.1"; class_code "u"; tss_id "TSS89180";
Chr11	Cufflinks	exon	101810060	101810132	.	-	.	gene_id "XLOC_071823"; transcript_id "TCONS_00101777"; exon_number "2"; oId "CUFF.65016.1"; class_code "u"; tss_id "TSS89180";
Chr11	Cufflinks	exon	101811729	101811906	.	-	.	gene_id "XLOC_071823"; transcript_id "TCONS_00101777"; exon_number "3"; oId "CUFF.65016.1"; class_code "u"; tss_id "TSS89180";
Chr05	Cufflinks	exon	196169971	196170306	.	+	.	gene_id "XLOC_043034"; transcript_id "TCONS_00059940"; exon_number "1"; oId "CUFF.41321.1"; class_code "u"; tss_id "TSS52893";
Chr05	Cufflinks	exon	196172260	196172453	.	+	.	gene_id "XLOC_043034"; transcript_id "TCONS_00059940"; exon_number "2"; oId "CUFF.41321.1"; class_code "u"; tss_id "TSS52893";
Chr05	Cufflinks	exon	127972	128153	.	-	.	gene_id "XLOC_043451"; transcript_id "TCONS_00060549"; exon_number "1"; oId "CUFF.37997.1"; class_code "u"; tss_id "TSS53424";
Chr05	Cufflinks	exon	128258	128363	.	-	.	gene_id "XLOC_043451"; transcript_id "TCONS_00060549"; exon_number "2"; oId "CUFF.37997.1"; class_code "u"; tss_id "TSS53424";
Chr05	Cufflinks	exon	128899	129102	.	-	.	gene_id "XLOC_043451"; transcript_id "TCONS_00060549"; exon_number "3"; oId "CUFF.37997.1"; class_code "u"; tss_id "TSS53424";
Chr00	Cufflinks	exon	168403387	168403520	.	+	.	gene_id "XLOC_002140"; transcript_id "TCONS_00002141"; exon_number "1"; oId "CUFF.4239.1"; class_code "u"; tss_id "TSS2140";
Chr00	Cufflinks	exon	168403750	168403916	.	+	.	gene_id "XLOC_002140"; transcript_id "TCONS_00002141"; exon_number "2"; oId "CUFF.4239.1"; class_code "u"; tss_id "TSS2140";
Chr07	Cufflinks	exon	90811278	90811431	.	-	.	gene_id "XLOC_053909"; transcript_id "TCONS_00075796"; exon_number "1"; oId "CUFF.48198.5"; class_code "u"; tss_id "TSS66637";
Chr07	Cufflinks	exon	90812321	90812397	.	-	.	gene_id "XLOC_053909"; transcript_id "TCONS_00075796"; exon_number "2"; oId "CUFF.48198.5"; class_code "u"; tss_id "TSS66637";
Chr07	Cufflinks	exon	90812605	90813233	.	-	.	gene_id "XLOC_053909"; transcript_id "TCONS_00075796"; exon_number "3"; oId "CUFF.48198.5"; class_code "u"; tss_id "TSS66637";
Chr09	Cufflinks	exon	11463376	11464489	.	+	.	gene_id "XLOC_059772"; transcript_id "TCONS_00084820"; exon_number "1"; gene_name "Capana09g000358"; oId "CUFF.55488.1"; nearest_ref "Capana09g000358-00"; class_code "x"; tss_id "TSS74391";
Chr09	Cufflinks	exon	11464576	11464664	.	+	.	gene_id "XLOC_059772"; transcript_id "TCONS_00084820"; exon_number "2"; gene_name "Capana09g000358"; oId "CUFF.55488.1"; nearest_ref "Capana09g000358-00"; class_code "x"; tss_id "TSS74391";
Chr03	Cufflinks	exon	226058353	226059150	.	-	.	gene_id "XLOC_035531"; transcript_id "TCONS_00048866"; exon_number "1"; oId "CUFF.31980.3"; class_code "u"; tss_id "TSS43317";
Chr03	Cufflinks	exon	226065871	226065940	.	-	.	gene_id "XLOC_035531"; transcript_id "TCONS_00048866"; exon_number "2"; oId "CUFF.31980.3"; class_code "u"; tss_id "TSS43317";
Chr03	Cufflinks	exon	226074451	226074641	.	-	.	gene_id "XLOC_035531"; transcript_id "TCONS_00048866"; exon_number "3"; oId "CUFF.31980.3"; class_code "u"; tss_id "TSS43317";
Chr04	Cufflinks	exon	52962338	52962346	.	+	.	gene_id "XLOC_037544"; transcript_id "TCONS_00051934"; exon_number "1"; oId "CUFF.35437.1"; class_code "u"; tss_id "TSS45953";
Chr04	Cufflinks	exon	52962510	52962602	.	+	.	gene_id "XLOC_037544"; transcript_id "TCONS_00051934"; exon_number "2"; oId "CUFF.35437.1"; class_code "u"; tss_id "TSS45953";
Chr04	Cufflinks	exon	52962701	52962760	.	+	.	gene_id "XLOC_037544"; transcript_id "TCONS_00051934"; exon_number "3"; oId "CUFF.35437.1"; class_code "u"; tss_id "TSS45953";
Chr04	Cufflinks	exon	52965184	52965229	.	+	.	gene_id "XLOC_037544"; transcript_id "TCONS_00051934"; exon_number "4"; oId "CUFF.35437.1"; class_code "u"; tss_id "TSS45953";
Chr02	Cufflinks	exon	110971064	110971583	.	-	.	gene_id "XLOC_027373"; transcript_id "TCONS_00036230"; exon_number "1"; oId "CUFF.23623.2"; class_code "u"; tss_id "TSS32507";
Chr02	Cufflinks	exon	110974317	110974347	.	-	.	gene_id "XLOC_027373"; transcript_id "TCONS_00036230"; exon_number "2"; oId "CUFF.23623.2"; class_code "u"; tss_id "TSS32507";
Chr02	Cufflinks	exon	110975913	110976161	.	-	.	gene_id "XLOC_027373"; transcript_id "TCONS_00036230"; exon_number "3"; oId "CUFF.23623.2"; class_code "u"; tss_id "TSS32507";
Chr02	Cufflinks	exon	68779982	68780991	.	-	.	gene_id "XLOC_026848"; transcript_id "TCONS_00035468"; exon_number "1"; oId "CUFF.22806.1"; class_code "u"; tss_id "TSS31848";
Chr02	Cufflinks	exon	68782664	68783516	.	-	.	gene_id "XLOC_026848"; transcript_id "TCONS_00035468"; exon_number "2"; oId "CUFF.22806.1"; class_code "u"; tss_id "TSS31848";
Chr08	Cufflinks	exon	143104630	143104885	.	-	.	gene_id "XLOC_059041"; transcript_id "TCONS_00083663"; exon_number "1"; oId "CUFF.54025.3"; class_code "u"; tss_id "TSS73391";
Chr08	Cufflinks	exon	143116626	143116804	.	-	.	gene_id "XLOC_059041"; transcript_id "TCONS_00083663"; exon_number "2"; oId "CUFF.54025.3"; class_code "u"; tss_id "TSS73391";
Chr08	Cufflinks	exon	143117655	143117701	.	-	.	gene_id "XLOC_059041"; transcript_id "TCONS_00083663"; exon_number "3"; oId "CUFF.54025.3"; class_code "u"; tss_id "TSS73391";
Chr01	Cufflinks	exon	284684369	284684504	.	+	.	gene_id "XLOC_019727"; transcript_id "TCONS_00024706"; exon_number "1"; oId "CUFF.21247.1"; class_code "u"; tss_id "TSS22613";
Chr01	Cufflinks	exon	284684707	284685407	.	+	.	gene_id "XLOC_019727"; transcript_id "TCONS_00024706"; exon_number "2"; oId "CUFF.21247.1"; class_code "u"; tss_id "TSS22613";
Chr00	Cufflinks	exon	478183340	478183524	.	+	.	gene_id "XLOC_005753"; transcript_id "TCONS_00006437"; exon_number "1"; oId "CUFF.10510.1"; class_code "u"; tss_id "TSS6134";
Chr00	Cufflinks	exon	478183668	478187210	.	+	.	gene_id "XLOC_005753"; transcript_id "TCONS_00006437"; exon_number "2"; oId "CUFF.10510.1"; class_code "u"; tss_id "TSS6134";
Chr01	Cufflinks	exon	248034136	248034394	.	-	.	gene_id "XLOC_022945"; transcript_id "TCONS_00029501"; exon_number "1"; oId "CUFF.20542.2"; class_code "u"; tss_id "TSS26743";
Chr01	Cufflinks	exon	248035590	248036257	.	-	.	gene_id "XLOC_022945"; transcript_id "TCONS_00029501"; exon_number "2"; oId "CUFF.20542.2"; class_code "u"; tss_id "TSS26743";
Chr05	Cufflinks	exon	212406677	212406976	.	+	.	gene_id "XLOC_043279"; transcript_id "TCONS_00060272"; exon_number "1"; gene_name "Capana05g002387"; oId "CUFF.41787.1"; nearest_ref "Capana05g002387-00"; class_code "o"; tss_id "TSS53195";
Chr05	Cufflinks	exon	212407800	212407888	.	+	.	gene_id "XLOC_043279"; transcript_id "TCONS_00060272"; exon_number "2"; gene_name "Capana05g002387"; oId "CUFF.41787.1"; nearest_ref "Capana05g002387-00"; class_code "o"; tss_id "TSS53195";
Chr05	Cufflinks	exon	212408020	212408316	.	+	.	gene_id "XLOC_043279"; transcript_id "TCONS_00060272"; exon_number "3"; gene_name "Capana05g002387"; oId "CUFF.41787.1"; nearest_ref "Capana05g002387-00"; class_code "o"; tss_id "TSS53195";
Chr05	Cufflinks	exon	212408400	212408483	.	+	.	gene_id "XLOC_043279"; transcript_id "TCONS_00060272"; exon_number "4"; gene_name "Capana05g002387"; oId "CUFF.41787.1"; nearest_ref "Capana05g002387-00"; class_code "o"; tss_id "TSS53195";
Chr05	Cufflinks	exon	212408564	212408626	.	+	.	gene_id "XLOC_043279"; transcript_id "TCONS_00060272"; exon_number "5"; gene_name "Capana05g002387"; oId "CUFF.41787.1"; nearest_ref "Capana05g002387-00"; class_code "o"; tss_id "TSS53195";
Chr05	Cufflinks	exon	212408712	212409796	.	+	.	gene_id "XLOC_043279"; transcript_id "TCONS_00060272"; exon_number "6"; gene_name "Capana05g002387"; oId "CUFF.41787.1"; nearest_ref "Capana05g002387-00"; class_code "o"; tss_id "TSS53195";
Chr05	Cufflinks	exon	212410030	212410106	.	+	.	gene_id "XLOC_043279"; transcript_id "TCONS_00060272"; exon_number "7"; gene_name "Capana05g002387"; oId "CUFF.41787.1"; nearest_ref "Capana05g002387-00"; class_code "o"; tss_id "TSS53195";
Chr05	Cufflinks	exon	212411502	212411716	.	+	.	gene_id "XLOC_043279"; transcript_id "TCONS_00060272"; exon_number "8"; gene_name "Capana05g002387"; oId "CUFF.41787.1"; nearest_ref "Capana05g002387-00"; class_code "o"; tss_id "TSS53195";
Chr12	Cufflinks	exon	228652668	228652822	.	+	.	gene_id "XLOC_075485"; transcript_id "TCONS_00106940"; exon_number "1"; oId "CUFF.71640.1"; class_code "u"; tss_id "TSS93718";
Chr12	Cufflinks	exon	228653441	228653607	.	+	.	gene_id "XLOC_075485"; transcript_id "TCONS_00106940"; exon_number "2"; oId "CUFF.71640.1"; class_code "u"; tss_id "TSS93718";
Chr12	Cufflinks	exon	228660187	228660314	.	+	.	gene_id "XLOC_075485"; transcript_id "TCONS_00106940"; exon_number "3"; oId "CUFF.71640.1"; class_code "u"; tss_id "TSS93718";
Chr03	Cufflinks	exon	63629159	63629313	.	-	.	gene_id "XLOC_034390"; transcript_id "TCONS_00047253"; exon_number "1"; oId "CUFF.29876.3"; class_code "u"; tss_id "TSS41931";
Chr03	Cufflinks	exon	63631228	63631567	.	-	.	gene_id "XLOC_034390"; transcript_id "TCONS_00047253"; exon_number "2"; oId "CUFF.29876.3"; class_code "u"; tss_id "TSS41931";
Chr05	Cufflinks	exon	180617908	180618544	.	-	.	gene_id "XLOC_045178"; transcript_id "TCONS_00062983"; exon_number "1"; oId "CUFF.41122.2"; class_code "u"; tss_id "TSS55564";
Chr05	Cufflinks	exon	180619510	180620030	.	-	.	gene_id "XLOC_045178"; transcript_id "TCONS_00062983"; exon_number "2"; oId "CUFF.41122.2"; class_code "u"; tss_id "TSS55564";
Chr03	Cufflinks	exon	30928637	30928942	.	+	.	gene_id "XLOC_030258"; transcript_id "TCONS_00040968"; exon_number "1"; gene_name "Capana03g001624"; oId "CUFF.28918.1"; nearest_ref "Capana03g001624-00"; class_code "x"; tss_id "TSS36527";
Chr03	Cufflinks	exon	30929168	30929278	.	+	.	gene_id "XLOC_030258"; transcript_id "TCONS_00040968"; exon_number "2"; gene_name "Capana03g001624"; oId "CUFF.28918.1"; nearest_ref "Capana03g001624-00"; class_code "x"; tss_id "TSS36527";
Chr03	Cufflinks	exon	30932617	30933031	.	+	.	gene_id "XLOC_030258"; transcript_id "TCONS_00040968"; exon_number "3"; gene_name "Capana03g001624"; oId "CUFF.28918.1"; nearest_ref "Capana03g001624-00"; class_code "x"; tss_id "TSS36527";
Chr01	Cufflinks	exon	283998507	283998565	.	+	.	gene_id "XLOC_019691"; transcript_id "TCONS_00024661"; exon_number "1"; oId "CUFF.21210.4"; class_code "u"; tss_id "TSS22569";
Chr01	Cufflinks	exon	283999497	284000306	.	+	.	gene_id "XLOC_019691"; transcript_id "TCONS_00024661"; exon_number "2"; oId "CUFF.21210.4"; class_code "u"; tss_id "TSS22569";
Chr04	Cufflinks	exon	132256235	132256238	.	-	.	gene_id "XLOC_040364"; transcript_id "TCONS_00056112"; exon_number "1"; oId "CUFF.36420.1"; class_code "u"; tss_id "TSS49575";
Chr04	Cufflinks	exon	132360454	132360828	.	-	.	gene_id "XLOC_040364"; transcript_id "TCONS_00056112"; exon_number "2"; oId "CUFF.36420.1"; class_code "u"; tss_id "TSS49575";
Chr11	Cufflinks	exon	23008338	23009064	.	+	.	gene_id "XLOC_069021"; transcript_id "TCONS_00097852"; exon_number "1"; oId "CUFF.64058.3"; class_code "u"; tss_id "TSS85748";
Chr11	Cufflinks	exon	23012311	23012392	.	+	.	gene_id "XLOC_069021"; transcript_id "TCONS_00097852"; exon_number "2"; oId "CUFF.64058.3"; class_code "u"; tss_id "TSS85748";
Chr06	Cufflinks	exon	39210123	39211299	.	+	.	gene_id "XLOC_046863"; transcript_id "TCONS_00065600"; exon_number "1"; oId "CUFF.44121.1"; class_code "u"; tss_id "TSS57834";
Chr06	Cufflinks	exon	39211433	39211522	.	+	.	gene_id "XLOC_046863"; transcript_id "TCONS_00065600"; exon_number "2"; oId "CUFF.44121.1"; class_code "u"; tss_id "TSS57834";
Chr06	Cufflinks	exon	39211888	39212641	.	+	.	gene_id "XLOC_046863"; transcript_id "TCONS_00065600"; exon_number "3"; oId "CUFF.44121.1"; class_code "u"; tss_id "TSS57834";
Chr09	Cufflinks	exon	1440022	1440101	.	-	.	gene_id "XLOC_061662"; transcript_id "TCONS_00087444"; exon_number "1"; oId "CUFF.54948.1"; class_code "u"; tss_id "TSS76693";
Chr09	Cufflinks	exon	1440967	1441149	.	-	.	gene_id "XLOC_061662"; transcript_id "TCONS_00087444"; exon_number "2"; oId "CUFF.54948.1"; class_code "u"; tss_id "TSS76693";
Chr02	Cufflinks	exon	138330972	138331587	.	-	.	gene_id "XLOC_028038"; transcript_id "TCONS_00037301"; exon_number "1"; oId "CUFF.24745.1"; class_code "u"; tss_id "TSS33416";
Chr02	Cufflinks	exon	138332109	138332287	.	-	.	gene_id "XLOC_028038"; transcript_id "TCONS_00037301"; exon_number "2"; oId "CUFF.24745.1"; class_code "u"; tss_id "TSS33416";
Chr07	Cufflinks	exon	11703326	11704342	.	+	.	gene_id "XLOC_051068"; transcript_id "TCONS_00071820"; exon_number "1"; oId "CUFF.47192.1"; class_code "u"; tss_id "TSS63165";
Chr07	Cufflinks	exon	11708479	11708496	.	+	.	gene_id "XLOC_051068"; transcript_id "TCONS_00071820"; exon_number "2"; oId "CUFF.47192.1"; class_code "u"; tss_id "TSS63165";
Chr09	Cufflinks	exon	65568669	65568733	.	-	.	gene_id "XLOC_062521"; transcript_id "TCONS_00088642"; exon_number "1"; oId "CUFF.56344.1"; class_code "u"; tss_id "TSS77743";
Chr09	Cufflinks	exon	65569827	65570352	.	-	.	gene_id "XLOC_062521"; transcript_id "TCONS_00088642"; exon_number "2"; oId "CUFF.56344.1"; class_code "u"; tss_id "TSS77743";
Chr12	Cufflinks	exon	3712525	3712586	.	-	.	gene_id "XLOC_075711"; transcript_id "TCONS_00107309"; exon_number "1"; gene_name "Capana12g000239"; oId "CUFF.67489.3"; nearest_ref "Capana12g000239-00"; class_code "x"; tss_id "TSS94040";
Chr12	Cufflinks	exon	3714639	3714702	.	-	.	gene_id "XLOC_075711"; transcript_id "TCONS_00107309"; exon_number "2"; gene_name "Capana12g000239"; oId "CUFF.67489.3"; nearest_ref "Capana12g000239-00"; class_code "x"; tss_id "TSS94040";
Chr12	Cufflinks	exon	3718660	3718762	.	-	.	gene_id "XLOC_075711"; transcript_id "TCONS_00107309"; exon_number "3"; gene_name "Capana12g000239"; oId "CUFF.67489.3"; nearest_ref "Capana12g000239-00"; class_code "x"; tss_id "TSS94040";
Chr12	Cufflinks	exon	3724298	3724767	.	-	.	gene_id "XLOC_075711"; transcript_id "TCONS_00107309"; exon_number "4"; gene_name "Capana12g000239"; oId "CUFF.67489.3"; nearest_ref "Capana12g000239-00"; class_code "x"; tss_id "TSS94040";
Chr06	Cufflinks	exon	60326460	60326685	.	+	.	gene_id "XLOC_047098"; transcript_id "TCONS_00065921"; exon_number "1"; oId "CUFF.44521.3"; class_code "u"; tss_id "TSS58123";
Chr06	Cufflinks	exon	60328307	60328775	.	+	.	gene_id "XLOC_047098"; transcript_id "TCONS_00065921"; exon_number "2"; oId "CUFF.44521.3"; class_code "u"; tss_id "TSS58123";
Chr04	Cufflinks	exon	200221690	200222068	.	+	.	gene_id "XLOC_038409"; transcript_id "TCONS_00053189"; exon_number "1"; oId "CUFF.37262.1"; class_code "u"; tss_id "TSS47031";
Chr04	Cufflinks	exon	200230148	200230181	.	+	.	gene_id "XLOC_038409"; transcript_id "TCONS_00053189"; exon_number "2"; oId "CUFF.37262.1"; class_code "u"; tss_id "TSS47031";
Chr12	Cufflinks	exon	171469473	171469551	.	+	.	gene_id "XLOC_074575"; transcript_id "TCONS_00105660"; exon_number "1"; oId "CUFF.70086.2"; class_code "u"; tss_id "TSS92583";
Chr12	Cufflinks	exon	171470153	171470545	.	+	.	gene_id "XLOC_074575"; transcript_id "TCONS_00105660"; exon_number "2"; oId "CUFF.70086.2"; class_code "u"; tss_id "TSS92583";
Chr02	Cufflinks	exon	14636734	14640407	.	-	.	gene_id "XLOC_026369"; transcript_id "TCONS_00034798"; exon_number "1"; oId "CUFF.21867.1"; class_code "u"; tss_id "TSS31267";
Chr02	Cufflinks	exon	14640833	14641073	.	-	.	gene_id "XLOC_026369"; transcript_id "TCONS_00034798"; exon_number "2"; oId "CUFF.21867.1"; class_code "u"; tss_id "TSS31267";
Chr02	Cufflinks	exon	51327089	51327795	.	-	.	gene_id "XLOC_026699"; transcript_id "TCONS_00035261"; exon_number "1"; oId "CUFF.22544.1"; class_code "u"; tss_id "TSS31670";
Chr02	Cufflinks	exon	51328590	51329176	.	-	.	gene_id "XLOC_026699"; transcript_id "TCONS_00035261"; exon_number "2"; oId "CUFF.22544.1"; class_code "u"; tss_id "TSS31670";
Chr00	Cufflinks	exon	291522515	291522558	.	+	.	gene_id "XLOC_004042"; transcript_id "TCONS_00004216"; exon_number "1"; oId "CUFF.7569.2"; class_code "u"; tss_id "TSS4123";
Chr00	Cufflinks	exon	291524043	291524536	.	+	.	gene_id "XLOC_004042"; transcript_id "TCONS_00004216"; exon_number "2"; oId "CUFF.7569.2"; class_code "u"; tss_id "TSS4123";
Chr00	Cufflinks	exon	553299573	553299740	.	+	.	gene_id "XLOC_006803"; transcript_id "TCONS_00007858"; exon_number "1"; oId "CUFF.12231.1"; class_code "u"; tss_id "TSS7405";
Chr00	Cufflinks	exon	553300501	553301497	.	+	.	gene_id "XLOC_006803"; transcript_id "TCONS_00007858"; exon_number "2"; oId "CUFF.12231.1"; class_code "u"; tss_id "TSS7405";
Chr12	Cufflinks	exon	90551957	90552208	.	+	.	gene_id "XLOC_074080"; transcript_id "TCONS_00104998"; exon_number "1"; oId "CUFF.69106.1"; class_code "u"; tss_id "TSS91997";
Chr12	Cufflinks	exon	90554158	90554230	.	+	.	gene_id "XLOC_074080"; transcript_id "TCONS_00104998"; exon_number "2"; oId "CUFF.69106.1"; class_code "u"; tss_id "TSS91997";
Chr12	Cufflinks	exon	90555397	90555469	.	+	.	gene_id "XLOC_074080"; transcript_id "TCONS_00104998"; exon_number "3"; oId "CUFF.69106.1"; class_code "u"; tss_id "TSS91997";
Chr12	Cufflinks	exon	90555632	90555697	.	+	.	gene_id "XLOC_074080"; transcript_id "TCONS_00104998"; exon_number "4"; oId "CUFF.69106.1"; class_code "u"; tss_id "TSS91997";
Chr12	Cufflinks	exon	90556288	90558607	.	+	.	gene_id "XLOC_074080"; transcript_id "TCONS_00104998"; exon_number "5"; oId "CUFF.69106.1"; class_code "u"; tss_id "TSS91997";
Chr05	Cufflinks	exon	205425297	205426461	.	-	.	gene_id "XLOC_045463"; transcript_id "TCONS_00063380"; exon_number "1"; oId "CUFF.41597.1"; class_code "u"; tss_id "TSS55907";
Chr05	Cufflinks	exon	205427858	205428636	.	-	.	gene_id "XLOC_045463"; transcript_id "TCONS_00063380"; exon_number "2"; oId "CUFF.41597.1"; class_code "u"; tss_id "TSS55907";
Chr00	Cufflinks	exon	497427392	497431679	.	-	.	gene_id "XLOC_014228"; transcript_id "TCONS_00016660"; exon_number "1"; oId "CUFF.11035.4"; class_code "u"; tss_id "TSS15609";
Chr00	Cufflinks	exon	497432841	497433593	.	-	.	gene_id "XLOC_014228"; transcript_id "TCONS_00016660"; exon_number "2"; oId "CUFF.11035.4"; class_code "u"; tss_id "TSS15609";
Chr03	Cufflinks	exon	216746952	216748127	.	+	.	gene_id "XLOC_031765"; transcript_id "TCONS_00043120"; exon_number "1"; oId "CUFF.31778.1"; class_code "u"; tss_id "TSS38407";
Chr03	Cufflinks	exon	216750796	216750866	.	+	.	gene_id "XLOC_031765"; transcript_id "TCONS_00043120"; exon_number "2"; oId "CUFF.31778.1"; class_code "u"; tss_id "TSS38407";
Chr03	Cufflinks	exon	216751572	216753111	.	+	.	gene_id "XLOC_031765"; transcript_id "TCONS_00043120"; exon_number "3"; oId "CUFF.31778.1"; class_code "u"; tss_id "TSS38407";
Chr10	Cufflinks	exon	125327073	125328195	.	-	.	gene_id "XLOC_067399"; transcript_id "TCONS_00095474"; exon_number "1"; oId "CUFF.61174.1"; class_code "u"; tss_id "TSS83680";
Chr10	Cufflinks	exon	125328737	125328883	.	-	.	gene_id "XLOC_067399"; transcript_id "TCONS_00095474"; exon_number "2"; oId "CUFF.61174.1"; class_code "u"; tss_id "TSS83680";
Chr10	Cufflinks	exon	125333085	125333161	.	-	.	gene_id "XLOC_067399"; transcript_id "TCONS_00095474"; exon_number "3"; oId "CUFF.61174.1"; class_code "u"; tss_id "TSS83680";
Chr11	Cufflinks	exon	61808502	61814544	.	-	.	gene_id "XLOC_071552"; transcript_id "TCONS_00101443"; exon_number "1"; gene_name "Capana11g000899"; oId "CUFF.64535.1"; nearest_ref "Capana11g000899-00"; class_code "x"; tss_id "TSS88875";
Chr11	Cufflinks	exon	61814640	61814950	.	-	.	gene_id "XLOC_071552"; transcript_id "TCONS_00101443"; exon_number "2"; gene_name "Capana11g000899"; oId "CUFF.64535.1"; nearest_ref "Capana11g000899-00"; class_code "x"; tss_id "TSS88875";
Chr05	Cufflinks	exon	216178862	216179163	.	+	.	gene_id "XLOC_043375"; transcript_id "TCONS_00060422"; exon_number "1"; gene_name "Capana05g002494"; oId "CUFF.41992.1"; nearest_ref "Capana05g002494-00"; class_code "o"; tss_id "TSS53319";
Chr05	Cufflinks	exon	216179783	216179903	.	+	.	gene_id "XLOC_043375"; transcript_id "TCONS_00060422"; exon_number "2"; gene_name "Capana05g002494"; oId "CUFF.41992.1"; nearest_ref "Capana05g002494-00"; class_code "o"; tss_id "TSS53319";
Chr01	Cufflinks	exon	182614371	182618885	.	-	.	gene_id "XLOC_022294"; transcript_id "TCONS_00028455"; exon_number "1"; oId "CUFF.19248.2"; class_code "u"; tss_id "TSS25880";
Chr01	Cufflinks	exon	182620030	182620158	.	-	.	gene_id "XLOC_022294"; transcript_id "TCONS_00028455"; exon_number "2"; oId "CUFF.19248.2"; class_code "u"; tss_id "TSS25880";
Chr01	Cufflinks	exon	182621293	182621432	.	-	.	gene_id "XLOC_022294"; transcript_id "TCONS_00028455"; exon_number "3"; oId "CUFF.19248.2"; class_code "u"; tss_id "TSS25880";
Chr11	Cufflinks	exon	186832092	186832263	.	+	.	gene_id "XLOC_070073"; transcript_id "TCONS_00099309"; exon_number "1"; oId "CUFF.66082.1"; class_code "u"; tss_id "TSS87029";
Chr11	Cufflinks	exon	186832786	186833486	.	+	.	gene_id "XLOC_070073"; transcript_id "TCONS_00099309"; exon_number "2"; oId "CUFF.66082.1"; class_code "u"; tss_id "TSS87029";
Chr08	Cufflinks	exon	82627986	82632145	.	-	.	gene_id "XLOC_057909"; transcript_id "TCONS_00081877"; exon_number "1"; oId "CUFF.51808.1"; class_code "u"; tss_id "TSS71866";
Chr08	Cufflinks	exon	82632257	82632306	.	-	.	gene_id "XLOC_057909"; transcript_id "TCONS_00081877"; exon_number "2"; oId "CUFF.51808.1"; class_code "u"; tss_id "TSS71866";
Chr08	Cufflinks	exon	82632501	82632571	.	-	.	gene_id "XLOC_057909"; transcript_id "TCONS_00081877"; exon_number "3"; oId "CUFF.51808.1"; class_code "u"; tss_id "TSS71866";
Chr00	Cufflinks	exon	236658212	236658770	.	-	.	gene_id "XLOC_011698"; transcript_id "TCONS_00013434"; exon_number "1"; oId "CUFF.6647.1"; class_code "u"; tss_id "TSS12690";
Chr00	Cufflinks	exon	236658941	236659031	.	-	.	gene_id "XLOC_011698"; transcript_id "TCONS_00013434"; exon_number "2"; oId "CUFF.6647.1"; class_code "u"; tss_id "TSS12690";
Chr09	Cufflinks	exon	115197015	115202034	.	-	.	gene_id "XLOC_062780"; transcript_id "TCONS_00089009"; exon_number "1"; oId "CUFF.56835.1"; class_code "u"; tss_id "TSS78062";
Chr09	Cufflinks	exon	115202157	115202767	.	-	.	gene_id "XLOC_062780"; transcript_id "TCONS_00089009"; exon_number "2"; oId "CUFF.56835.1"; class_code "u"; tss_id "TSS78062";
Chr01	Cufflinks	exon	175750607	175751755	.	-	.	gene_id "XLOC_022191"; transcript_id "TCONS_00028302"; exon_number "1"; oId "CUFF.19069.1"; class_code "u"; tss_id "TSS25752";
Chr01	Cufflinks	exon	175754569	175754878	.	-	.	gene_id "XLOC_022191"; transcript_id "TCONS_00028302"; exon_number "2"; oId "CUFF.19069.1"; class_code "u"; tss_id "TSS25752";
Chr11	Cufflinks	exon	163101748	163101932	.	+	.	gene_id "XLOC_069807"; transcript_id "TCONS_00098926"; exon_number "1"; oId "CUFF.65668.3"; class_code "u"; tss_id "TSS86699";
Chr11	Cufflinks	exon	163102047	163102149	.	+	.	gene_id "XLOC_069807"; transcript_id "TCONS_00098926"; exon_number "2"; oId "CUFF.65668.3"; class_code "u"; tss_id "TSS86699";
Chr11	Cufflinks	exon	163102582	163103900	.	+	.	gene_id "XLOC_069807"; transcript_id "TCONS_00098926"; exon_number "3"; oId "CUFF.65668.3"; class_code "u"; tss_id "TSS86699";
Chr07	Cufflinks	exon	160075736	160075797	.	+	.	gene_id "XLOC_052058"; transcript_id "TCONS_00073148"; exon_number "1"; oId "CUFF.48925.1"; class_code "u"; tss_id "TSS64344";
Chr07	Cufflinks	exon	160077104	160077202	.	+	.	gene_id "XLOC_052058"; transcript_id "TCONS_00073148"; exon_number "2"; oId "CUFF.48925.1"; class_code "u"; tss_id "TSS64344";
Chr07	Cufflinks	exon	160077333	160077390	.	+	.	gene_id "XLOC_052058"; transcript_id "TCONS_00073148"; exon_number "3"; oId "CUFF.48925.1"; class_code "u"; tss_id "TSS64344";
Chr07	Cufflinks	exon	160078489	160079527	.	+	.	gene_id "XLOC_052058"; transcript_id "TCONS_00073148"; exon_number "4"; oId "CUFF.48925.1"; class_code "u"; tss_id "TSS64344";
Chr02	Cufflinks	exon	92207390	92207938	.	-	.	gene_id "XLOC_027087"; transcript_id "TCONS_00035805"; exon_number "1"; oId "CUFF.23166.1"; class_code "u"; tss_id "TSS32139";
Chr02	Cufflinks	exon	92208018	92208131	.	-	.	gene_id "XLOC_027087"; transcript_id "TCONS_00035805"; exon_number "2"; oId "CUFF.23166.1"; class_code "u"; tss_id "TSS32139";
Chr02	Cufflinks	exon	92208380	92208489	.	-	.	gene_id "XLOC_027087"; transcript_id "TCONS_00035805"; exon_number "3"; oId "CUFF.23166.1"; class_code "u"; tss_id "TSS32139";
Chr02	Cufflinks	exon	92210461	92210515	.	-	.	gene_id "XLOC_027087"; transcript_id "TCONS_00035805"; exon_number "4"; oId "CUFF.23166.1"; class_code "u"; tss_id "TSS32139";
Chr10	Cufflinks	exon	99248775	99248835	.	+	.	gene_id "XLOC_064963"; transcript_id "TCONS_00092085"; exon_number "1"; oId "CUFF.60767.1"; class_code "u"; tss_id "TSS80711";
Chr10	Cufflinks	exon	99250283	99250371	.	+	.	gene_id "XLOC_064963"; transcript_id "TCONS_00092085"; exon_number "2"; oId "CUFF.60767.1"; class_code "u"; tss_id "TSS80711";
Chr10	Cufflinks	exon	99250659	99253571	.	+	.	gene_id "XLOC_064963"; transcript_id "TCONS_00092085"; exon_number "3"; oId "CUFF.60767.1"; class_code "u"; tss_id "TSS80711";
Chr07	Cufflinks	exon	116776464	116776764	.	+	.	gene_id "XLOC_051767"; transcript_id "TCONS_00072761"; exon_number "1"; oId "CUFF.48452.2"; class_code "u"; tss_id "TSS64010";
Chr07	Cufflinks	exon	116777165	116777761	.	+	.	gene_id "XLOC_051767"; transcript_id "TCONS_00072761"; exon_number "2"; oId "CUFF.48452.2"; class_code "u"; tss_id "TSS64010";
Chr07	Cufflinks	exon	21351924	21352525	.	-	.	gene_id "XLOC_053516"; transcript_id "TCONS_00075234"; exon_number "1"; oId "CUFF.47403.1"; class_code "u"; tss_id "TSS66157";
Chr07	Cufflinks	exon	21360718	21363438	.	-	.	gene_id "XLOC_053516"; transcript_id "TCONS_00075234"; exon_number "2"; oId "CUFF.47403.1"; class_code "u"; tss_id "TSS66157";
Chr04	Cufflinks	exon	73275127	73275540	.	+	.	gene_id "XLOC_037736"; transcript_id "TCONS_00052242"; exon_number "1"; oId "CUFF.35815.1"; class_code "u"; tss_id "TSS46212";
Chr04	Cufflinks	exon	73275623	73275687	.	+	.	gene_id "XLOC_037736"; transcript_id "TCONS_00052242"; exon_number "2"; oId "CUFF.35815.1"; class_code "u"; tss_id "TSS46212";
Chr04	Cufflinks	exon	73280511	73281159	.	+	.	gene_id "XLOC_037736"; transcript_id "TCONS_00052242"; exon_number "3"; oId "CUFF.35815.1"; class_code "u"; tss_id "TSS46212";
Chr05	Cufflinks	exon	2671720	2672044	.	+	.	gene_id "XLOC_041356"; transcript_id "TCONS_00057575"; exon_number "1"; oId "CUFF.38199.1"; class_code "u"; tss_id "TSS50829";
Chr05	Cufflinks	exon	2673039	2673155	.	+	.	gene_id "XLOC_041356"; transcript_id "TCONS_00057575"; exon_number "2"; oId "CUFF.38199.1"; class_code "u"; tss_id "TSS50829";
Chr08	Cufflinks	exon	146385152	146385707	.	-	.	gene_id "XLOC_059164"; transcript_id "TCONS_00083856"; exon_number "1"; oId "CUFF.54281.1"; class_code "u"; tss_id "TSS73558";
Chr08	Cufflinks	exon	146385808	146385922	.	-	.	gene_id "XLOC_059164"; transcript_id "TCONS_00083856"; exon_number "2"; oId "CUFF.54281.1"; class_code "u"; tss_id "TSS73558";
Chr12	Cufflinks	exon	156841651	156842053	.	+	.	gene_id "XLOC_074442"; transcript_id "TCONS_00105493"; exon_number "1"; oId "CUFF.69846.2"; class_code "u"; tss_id "TSS92434";
Chr12	Cufflinks	exon	156849223	156851753	.	+	.	gene_id "XLOC_074442"; transcript_id "TCONS_00105493"; exon_number "2"; oId "CUFF.69846.2"; class_code "u"; tss_id "TSS92434";
Chr12	Cufflinks	exon	4466755	4466871	.	+	.	gene_id "XLOC_073166"; transcript_id "TCONS_00103666"; exon_number "1"; oId "CUFF.67544.1"; class_code "u"; tss_id "TSS90841";
Chr12	Cufflinks	exon	4467188	4467403	.	+	.	gene_id "XLOC_073166"; transcript_id "TCONS_00103666"; exon_number "2"; oId "CUFF.67544.1"; class_code "u"; tss_id "TSS90841";
Chr01	Cufflinks	exon	123689111	123689354	.	+	.	gene_id "XLOC_018035"; transcript_id "TCONS_00022241"; exon_number "1"; oId "CUFF.18137.1"; class_code "u"; tss_id "TSS20456";
Chr01	Cufflinks	exon	123689549	123689931	.	+	.	gene_id "XLOC_018035"; transcript_id "TCONS_00022241"; exon_number "2"; oId "CUFF.18137.1"; class_code "u"; tss_id "TSS20456";
Chr07	Cufflinks	exon	14711628	14711883	.	+	.	gene_id "XLOC_051098"; transcript_id "TCONS_00071859"; exon_number "1"; oId "CUFF.47245.1"; class_code "u"; tss_id "TSS63201";
Chr07	Cufflinks	exon	14713213	14714537	.	+	.	gene_id "XLOC_051098"; transcript_id "TCONS_00071859"; exon_number "2"; oId "CUFF.47245.1"; class_code "u"; tss_id "TSS63201";
Chr00	Cufflinks	exon	673073424	673073606	.	+	.	gene_id "XLOC_008087"; transcript_id "TCONS_00009646"; exon_number "1"; gene_name "Capana00g004925"; oId "CUFF.14612.1"; nearest_ref "Capana00g004925-00"; class_code "x"; tss_id "TSS8989";
Chr00	Cufflinks	exon	673074287	673074514	.	+	.	gene_id "XLOC_008087"; transcript_id "TCONS_00009646"; exon_number "2"; gene_name "Capana00g004925"; oId "CUFF.14612.1"; nearest_ref "Capana00g004925-00"; class_code "x"; tss_id "TSS8989";
Chr00	Cufflinks	exon	673094549	673095759	.	+	.	gene_id "XLOC_008087"; transcript_id "TCONS_00009646"; exon_number "3"; gene_name "Capana00g004925"; oId "CUFF.14612.1"; nearest_ref "Capana00g004925-00"; class_code "x"; tss_id "TSS8989";
Chr10	Cufflinks	exon	200094750	200095033	.	-	.	gene_id "XLOC_068191"; transcript_id "TCONS_00096619"; exon_number "1"; oId "CUFF.62639.1"; class_code "u"; tss_id "TSS84677";
Chr10	Cufflinks	exon	200095169	200095407	.	-	.	gene_id "XLOC_068191"; transcript_id "TCONS_00096619"; exon_number "2"; oId "CUFF.62639.1"; class_code "u"; tss_id "TSS84677";
Chr02	Cufflinks	exon	98889879	98891407	.	-	.	gene_id "XLOC_027206"; transcript_id "TCONS_00035976"; exon_number "1"; oId "CUFF.23349.4"; class_code "u"; tss_id "TSS32282";
Chr02	Cufflinks	exon	98892399	98892617	.	-	.	gene_id "XLOC_027206"; transcript_id "TCONS_00035976"; exon_number "2"; oId "CUFF.23349.4"; class_code "u"; tss_id "TSS32282";
Chr09	Cufflinks	exon	97163458	97164040	.	-	.	gene_id "XLOC_062715"; transcript_id "TCONS_00088927"; exon_number "1"; oId "CUFF.56735.4"; class_code "u"; tss_id "TSS77987";
Chr09	Cufflinks	exon	97164161	97164217	.	-	.	gene_id "XLOC_062715"; transcript_id "TCONS_00088927"; exon_number "2"; oId "CUFF.56735.4"; class_code "u"; tss_id "TSS77987";
Chr09	Cufflinks	exon	97164347	97164577	.	-	.	gene_id "XLOC_062715"; transcript_id "TCONS_00088927"; exon_number "3"; oId "CUFF.56735.4"; class_code "u"; tss_id "TSS77987";
Chr09	Cufflinks	exon	162112322	162112841	.	-	.	gene_id "XLOC_063022"; transcript_id "TCONS_00089345"; exon_number "1"; oId "CUFF.57442.3"; class_code "u"; tss_id "TSS78355";
Chr09	Cufflinks	exon	162114544	162114712	.	-	.	gene_id "XLOC_063022"; transcript_id "TCONS_00089345"; exon_number "2"; oId "CUFF.57442.3"; class_code "u"; tss_id "TSS78355";
Chr09	Cufflinks	exon	162115495	162115760	.	-	.	gene_id "XLOC_063022"; transcript_id "TCONS_00089345"; exon_number "3"; oId "CUFF.57442.3"; class_code "u"; tss_id "TSS78355";
Chr10	Cufflinks	exon	42241723	42243300	.	-	.	gene_id "XLOC_066906"; transcript_id "TCONS_00094827"; exon_number "1"; oId "CUFF.59994.1"; class_code "u"; tss_id "TSS83103";
Chr10	Cufflinks	exon	42243431	42243620	.	-	.	gene_id "XLOC_066906"; transcript_id "TCONS_00094827"; exon_number "2"; oId "CUFF.59994.1"; class_code "u"; tss_id "TSS83103";
Chr10	Cufflinks	exon	42244841	42244907	.	-	.	gene_id "XLOC_066906"; transcript_id "TCONS_00094827"; exon_number "3"; oId "CUFF.59994.1"; class_code "u"; tss_id "TSS83103";
Chr10	Cufflinks	exon	42245247	42245524	.	-	.	gene_id "XLOC_066906"; transcript_id "TCONS_00094827"; exon_number "4"; oId "CUFF.59994.1"; class_code "u"; tss_id "TSS83103";
Chr00	Cufflinks	exon	402708373	402708627	.	-	.	gene_id "XLOC_013083"; transcript_id "TCONS_00015141"; exon_number "1"; oId "CUFF.9046.2"; class_code "u"; tss_id "TSS14255";
Chr00	Cufflinks	exon	402708927	402709381	.	-	.	gene_id "XLOC_013083"; transcript_id "TCONS_00015141"; exon_number "2"; oId "CUFF.9046.2"; class_code "u"; tss_id "TSS14255";
Chr01	Cufflinks	exon	68724643	68724746	.	+	.	gene_id "XLOC_017712"; transcript_id "TCONS_00021770"; exon_number "1"; oId "CUFF.17470.2"; class_code "u"; tss_id "TSS20054";
Chr01	Cufflinks	exon	68725365	68725634	.	+	.	gene_id "XLOC_017712"; transcript_id "TCONS_00021770"; exon_number "2"; oId "CUFF.17470.2"; class_code "u"; tss_id "TSS20054";
Chr06	Cufflinks	exon	30831029	30831480	.	+	.	gene_id "XLOC_046712"; transcript_id "TCONS_00065382"; exon_number "1"; oId "CUFF.43838.1"; class_code "u"; tss_id "TSS57640";
Chr06	Cufflinks	exon	30832007	30832914	.	+	.	gene_id "XLOC_046712"; transcript_id "TCONS_00065382"; exon_number "2"; oId "CUFF.43838.1"; class_code "u"; tss_id "TSS57640";
Chr09	Cufflinks	exon	236822333	236823607	.	-	.	gene_id "XLOC_063841"; transcript_id "TCONS_00090473"; exon_number "1"; oId "CUFF.58784.2"; class_code "u"; tss_id "TSS79349";
Chr09	Cufflinks	exon	236824136	236825233	.	-	.	gene_id "XLOC_063841"; transcript_id "TCONS_00090473"; exon_number "2"; oId "CUFF.58784.2"; class_code "u"; tss_id "TSS79349";
Chr09	Cufflinks	exon	236825629	236825696	.	-	.	gene_id "XLOC_063841"; transcript_id "TCONS_00090473"; exon_number "3"; oId "CUFF.58784.2"; class_code "u"; tss_id "TSS79349";
Chr09	Cufflinks	exon	236826200	236826534	.	-	.	gene_id "XLOC_063841"; transcript_id "TCONS_00090473"; exon_number "4"; oId "CUFF.58784.2"; class_code "u"; tss_id "TSS79349";
Chr03	Cufflinks	exon	73640427	73642455	.	-	.	gene_id "XLOC_034495"; transcript_id "TCONS_00047403"; exon_number "1"; gene_name "Capana03g002466"; oId "CUFF.30032.2"; nearest_ref "Capana03g002466-00"; class_code "x"; tss_id "TSS42060";
Chr03	Cufflinks	exon	73642553	73642615	.	-	.	gene_id "XLOC_034495"; transcript_id "TCONS_00047403"; exon_number "2"; gene_name "Capana03g002466"; oId "CUFF.30032.2"; nearest_ref "Capana03g002466-00"; class_code "x"; tss_id "TSS42060";
Chr03	Cufflinks	exon	73642694	73643073	.	-	.	gene_id "XLOC_034495"; transcript_id "TCONS_00047403"; exon_number "3"; gene_name "Capana03g002466"; oId "CUFF.30032.2"; nearest_ref "Capana03g002466-00"; class_code "x"; tss_id "TSS42060";
Chr03	Cufflinks	exon	73644247	73644601	.	-	.	gene_id "XLOC_034495"; transcript_id "TCONS_00047403"; exon_number "4"; gene_name "Capana03g002466"; oId "CUFF.30032.2"; nearest_ref "Capana03g002466-00"; class_code "x"; tss_id "TSS42060";
Chr05	Cufflinks	exon	8605213	8605312	.	-	.	gene_id "XLOC_043743"; transcript_id "TCONS_00061004"; exon_number "1"; oId "CUFF.38522.1"; class_code "u"; tss_id "TSS53814";
Chr05	Cufflinks	exon	8610941	8611528	.	-	.	gene_id "XLOC_043743"; transcript_id "TCONS_00061004"; exon_number "2"; oId "CUFF.38522.1"; class_code "u"; tss_id "TSS53814";
Chr05	Cufflinks	exon	8611965	8613140	.	-	.	gene_id "XLOC_043743"; transcript_id "TCONS_00061004"; exon_number "3"; oId "CUFF.38522.1"; class_code "u"; tss_id "TSS53814";
Chr04	Cufflinks	exon	47341585	47341788	.	+	.	gene_id "XLOC_037473"; transcript_id "TCONS_00051838"; exon_number "1"; oId "CUFF.35351.2"; class_code "u"; tss_id "TSS45871";
Chr04	Cufflinks	exon	47344835	47345855	.	+	.	gene_id "XLOC_037473"; transcript_id "TCONS_00051838"; exon_number "2"; oId "CUFF.35351.2"; class_code "u"; tss_id "TSS45871";
Chr03	Cufflinks	exon	232528647	232528752	.	+	.	gene_id "XLOC_031940"; transcript_id "TCONS_00043394"; exon_number "1"; oId "CUFF.32200.1"; class_code "u"; tss_id "TSS38643";
Chr03	Cufflinks	exon	232528846	232529088	.	+	.	gene_id "XLOC_031940"; transcript_id "TCONS_00043394"; exon_number "2"; oId "CUFF.32200.1"; class_code "u"; tss_id "TSS38643";
Chr08	Cufflinks	exon	112894383	112894510	.	+	.	gene_id "XLOC_056005"; transcript_id "TCONS_00078864"; exon_number "1"; oId "CUFF.52207.3"; class_code "u"; tss_id "TSS69302";
Chr08	Cufflinks	exon	112894580	112898718	.	+	.	gene_id "XLOC_056005"; transcript_id "TCONS_00078864"; exon_number "2"; oId "CUFF.52207.3"; class_code "u"; tss_id "TSS69302";
Chr09	Cufflinks	exon	145787921	145789219	.	-	.	gene_id "XLOC_062958"; transcript_id "TCONS_00089243"; exon_number "1"; oId "CUFF.57208.2"; class_code "u"; tss_id "TSS78273";
Chr09	Cufflinks	exon	145789539	145789900	.	-	.	gene_id "XLOC_062958"; transcript_id "TCONS_00089243"; exon_number "2"; oId "CUFF.57208.2"; class_code "u"; tss_id "TSS78273";
Chr12	Cufflinks	exon	229870883	229871136	.	-	.	gene_id "XLOC_078056"; transcript_id "TCONS_00110573"; exon_number "1"; oId "CUFF.71731.1"; class_code "u"; tss_id "TSS96898";
Chr12	Cufflinks	exon	229871558	229871842	.	-	.	gene_id "XLOC_078056"; transcript_id "TCONS_00110573"; exon_number "2"; oId "CUFF.71731.1"; class_code "u"; tss_id "TSS96898";
Chr06	Cufflinks	exon	184497833	184499217	.	+	.	gene_id "XLOC_047811"; transcript_id "TCONS_00066911"; exon_number "1"; oId "CUFF.45939.3"; class_code "u"; tss_id "TSS58983";
Chr06	Cufflinks	exon	184499320	184499345	.	+	.	gene_id "XLOC_047811"; transcript_id "TCONS_00066911"; exon_number "2"; oId "CUFF.45939.3"; class_code "u"; tss_id "TSS58983";
Chr07	Cufflinks	exon	185464321	185464815	.	+	.	gene_id "XLOC_052337"; transcript_id "TCONS_00073544"; exon_number "1"; oId "CUFF.49401.1"; class_code "u"; tss_id "TSS64680";
Chr07	Cufflinks	exon	185464925	185465036	.	+	.	gene_id "XLOC_052337"; transcript_id "TCONS_00073544"; exon_number "2"; oId "CUFF.49401.1"; class_code "u"; tss_id "TSS64680";
Chr07	Cufflinks	exon	185465131	185466581	.	+	.	gene_id "XLOC_052337"; transcript_id "TCONS_00073544"; exon_number "3"; oId "CUFF.49401.1"; class_code "u"; tss_id "TSS64680";
Chr07	Cufflinks	exon	143861703	143862047	.	+	.	gene_id "XLOC_051918"; transcript_id "TCONS_00072961"; exon_number "1"; oId "CUFF.48736.3"; class_code "u"; tss_id "TSS64184";
Chr07	Cufflinks	exon	143862373	143862461	.	+	.	gene_id "XLOC_051918"; transcript_id "TCONS_00072961"; exon_number "2"; oId "CUFF.48736.3"; class_code "u"; tss_id "TSS64184";
Chr07	Cufflinks	exon	143870249	143871150	.	+	.	gene_id "XLOC_051918"; transcript_id "TCONS_00072961"; exon_number "3"; oId "CUFF.48736.3"; class_code "u"; tss_id "TSS64184";
Chr03	Cufflinks	exon	28152348	28152517	.	+	.	gene_id "XLOC_030158"; transcript_id "TCONS_00040820"; exon_number "1"; oId "CUFF.28760.2"; class_code "u"; tss_id "TSS36408";
Chr03	Cufflinks	exon	28153764	28155881	.	+	.	gene_id "XLOC_030158"; transcript_id "TCONS_00040820"; exon_number "2"; oId "CUFF.28760.2"; class_code "u"; tss_id "TSS36408";
Chr03	Cufflinks	exon	174570190	174570633	.	+	.	gene_id "XLOC_031472"; transcript_id "TCONS_00042729"; exon_number "1"; oId "CUFF.31216.1"; class_code "u"; tss_id "TSS38062";
Chr03	Cufflinks	exon	174570706	174570784	.	+	.	gene_id "XLOC_031472"; transcript_id "TCONS_00042729"; exon_number "2"; oId "CUFF.31216.1"; class_code "u"; tss_id "TSS38062";
Chr03	Cufflinks	exon	174576646	174576652	.	+	.	gene_id "XLOC_031472"; transcript_id "TCONS_00042729"; exon_number "3"; oId "CUFF.31216.1"; class_code "u"; tss_id "TSS38062";
Chr01	Cufflinks	exon	294714453	294714838	.	-	.	gene_id "XLOC_023421"; transcript_id "TCONS_00030188"; exon_number "1"; oId "CUFF.21400.1"; class_code "u"; tss_id "TSS27331";
Chr01	Cufflinks	exon	294716111	294716487	.	-	.	gene_id "XLOC_023421"; transcript_id "TCONS_00030188"; exon_number "2"; oId "CUFF.21400.1"; class_code "u"; tss_id "TSS27331";
Chr10	Cufflinks	exon	154291247	154291492	.	+	.	gene_id "XLOC_065473"; transcript_id "TCONS_00092741"; exon_number "1"; oId "CUFF.61630.1"; class_code "u"; tss_id "TSS81305";
Chr10	Cufflinks	exon	154305174	154305279	.	+	.	gene_id "XLOC_065473"; transcript_id "TCONS_00092741"; exon_number "2"; oId "CUFF.61630.1"; class_code "u"; tss_id "TSS81305";
Chr10	Cufflinks	exon	154305833	154305886	.	+	.	gene_id "XLOC_065473"; transcript_id "TCONS_00092741"; exon_number "3"; oId "CUFF.61630.1"; class_code "u"; tss_id "TSS81305";
Chr10	Cufflinks	exon	154306642	154307953	.	+	.	gene_id "XLOC_065473"; transcript_id "TCONS_00092741"; exon_number "4"; oId "CUFF.61630.1"; class_code "u"; tss_id "TSS81305";
Chr00	Cufflinks	exon	167601852	167601933	.	+	.	gene_id "XLOC_002117"; transcript_id "TCONS_00002118"; exon_number "1"; oId "CUFF.4195.1"; class_code "u"; tss_id "TSS2117";
Chr00	Cufflinks	exon	167602095	167602196	.	+	.	gene_id "XLOC_002117"; transcript_id "TCONS_00002118"; exon_number "2"; oId "CUFF.4195.1"; class_code "u"; tss_id "TSS2117";
Chr00	Cufflinks	exon	167602271	167602492	.	+	.	gene_id "XLOC_002117"; transcript_id "TCONS_00002118"; exon_number "3"; oId "CUFF.4195.1"; class_code "u"; tss_id "TSS2117";
Chr10	Cufflinks	exon	6646955	6647021	.	+	.	gene_id "XLOC_064113"; transcript_id "TCONS_00090940"; exon_number "1"; gene_name "Capana10g000287"; oId "CUFF.59359.4"; nearest_ref "Capana10g000287-00"; class_code "j"; tss_id "TSS79712";
Chr10	Cufflinks	exon	6647118	6647360	.	+	.	gene_id "XLOC_064113"; transcript_id "TCONS_00090940"; exon_number "2"; gene_name "Capana10g000287"; oId "CUFF.59359.4"; nearest_ref "Capana10g000287-00"; class_code "j"; tss_id "TSS79712";
Chr06	Cufflinks	exon	188363143	188363730	.	+	.	gene_id "XLOC_047845"; transcript_id "TCONS_00066955"; exon_number "1"; oId "CUFF.45989.4"; class_code "u"; tss_id "TSS59022";
Chr06	Cufflinks	exon	188365217	188367421	.	+	.	gene_id "XLOC_047845"; transcript_id "TCONS_00066955"; exon_number "2"; oId "CUFF.45989.4"; class_code "u"; tss_id "TSS59022";
Chr06	Cufflinks	exon	32413500	32413642	.	+	.	gene_id "XLOC_046751"; transcript_id "TCONS_00065434"; exon_number "1"; oId "CUFF.43908.1"; class_code "u"; tss_id "TSS57689";
Chr06	Cufflinks	exon	32414293	32414610	.	+	.	gene_id "XLOC_046751"; transcript_id "TCONS_00065434"; exon_number "2"; oId "CUFF.43908.1"; class_code "u"; tss_id "TSS57689";
Chr00	Cufflinks	exon	189103765	189104030	.	+	.	gene_id "XLOC_002695"; transcript_id "TCONS_00002703"; exon_number "1"; oId "CUFF.5273.1"; class_code "u"; tss_id "TSS2696";
Chr00	Cufflinks	exon	189104496	189104557	.	+	.	gene_id "XLOC_002695"; transcript_id "TCONS_00002703"; exon_number "2"; oId "CUFF.5273.1"; class_code "u"; tss_id "TSS2696";
Chr00	Cufflinks	exon	365527030	365527513	.	-	.	gene_id "XLOC_012731"; transcript_id "TCONS_00014697"; exon_number "1"; oId "CUFF.8493.3"; class_code "u"; tss_id "TSS13850";
Chr00	Cufflinks	exon	365534114	365534194	.	-	.	gene_id "XLOC_012731"; transcript_id "TCONS_00014697"; exon_number "2"; oId "CUFF.8493.3"; class_code "u"; tss_id "TSS13850";
Chr00	Cufflinks	exon	365534270	365534393	.	-	.	gene_id "XLOC_012731"; transcript_id "TCONS_00014697"; exon_number "3"; oId "CUFF.8493.3"; class_code "u"; tss_id "TSS13850";
Chr04	Cufflinks	exon	47971104	47972000	.	-	.	gene_id "XLOC_039781"; transcript_id "TCONS_00055297"; exon_number "1"; oId "CUFF.35362.2"; class_code "u"; tss_id "TSS48855";
Chr04	Cufflinks	exon	47972308	47972560	.	-	.	gene_id "XLOC_039781"; transcript_id "TCONS_00055297"; exon_number "2"; oId "CUFF.35362.2"; class_code "u"; tss_id "TSS48855";
Chr01	Cufflinks	exon	168796955	168798015	.	-	.	gene_id "XLOC_022067"; transcript_id "TCONS_00028116"; exon_number "1"; oId "CUFF.18839.2"; class_code "u"; tss_id "TSS25594";
Chr01	Cufflinks	exon	168802957	168802996	.	-	.	gene_id "XLOC_022067"; transcript_id "TCONS_00028116"; exon_number "2"; oId "CUFF.18839.2"; class_code "u"; tss_id "TSS25594";
Chr08	Cufflinks	exon	150120478	150120680	.	+	.	gene_id "XLOC_057276"; transcript_id "TCONS_00080920"; exon_number "1"; oId "CUFF.54525.1"; class_code "u"; tss_id "TSS71050";
Chr08	Cufflinks	exon	150120852	150120917	.	+	.	gene_id "XLOC_057276"; transcript_id "TCONS_00080920"; exon_number "2"; oId "CUFF.54525.1"; class_code "u"; tss_id "TSS71050";
Chr08	Cufflinks	exon	150122306	150122657	.	+	.	gene_id "XLOC_057276"; transcript_id "TCONS_00080920"; exon_number "3"; oId "CUFF.54525.1"; class_code "u"; tss_id "TSS71050";
Chr05	Cufflinks	exon	54025682	54026174	.	+	.	gene_id "XLOC_042144"; transcript_id "TCONS_00058670"; exon_number "1"; oId "CUFF.39570.1"; class_code "u"; tss_id "TSS51796";
Chr05	Cufflinks	exon	54028194	54028677	.	+	.	gene_id "XLOC_042144"; transcript_id "TCONS_00058670"; exon_number "2"; oId "CUFF.39570.1"; class_code "u"; tss_id "TSS51796";
Chr02	Cufflinks	exon	138384456	138384557	.	-	.	gene_id "XLOC_028041"; transcript_id "TCONS_00037305"; exon_number "1"; oId "CUFF.24754.2"; class_code "u"; tss_id "TSS33419";
Chr02	Cufflinks	exon	138384817	138384894	.	-	.	gene_id "XLOC_028041"; transcript_id "TCONS_00037305"; exon_number "2"; oId "CUFF.24754.2"; class_code "u"; tss_id "TSS33419";
Chr02	Cufflinks	exon	138386332	138387357	.	-	.	gene_id "XLOC_028041"; transcript_id "TCONS_00037305"; exon_number "3"; oId "CUFF.24754.2"; class_code "u"; tss_id "TSS33419";
Chr06	Cufflinks	exon	184497833	184499217	.	+	.	gene_id "XLOC_047811"; transcript_id "TCONS_00066912"; exon_number "1"; oId "CUFF.45939.2"; class_code "u"; tss_id "TSS58983";
Chr06	Cufflinks	exon	184499316	184499550	.	+	.	gene_id "XLOC_047811"; transcript_id "TCONS_00066912"; exon_number "2"; oId "CUFF.45939.2"; class_code "u"; tss_id "TSS58983";
Chr06	Cufflinks	exon	184508807	184509184	.	+	.	gene_id "XLOC_047811"; transcript_id "TCONS_00066912"; exon_number "3"; oId "CUFF.45939.2"; class_code "u"; tss_id "TSS58983";
Chr09	Cufflinks	exon	45865452	45872844	.	-	.	gene_id "XLOC_062383"; transcript_id "TCONS_00088436"; exon_number "1"; oId "CUFF.56101.1"; class_code "u"; tss_id "TSS77562";
Chr09	Cufflinks	exon	45873046	45873194	.	-	.	gene_id "XLOC_062383"; transcript_id "TCONS_00088436"; exon_number "2"; oId "CUFF.56101.1"; class_code "u"; tss_id "TSS77562";
Chr00	Cufflinks	exon	577192178	577193522	.	-	.	gene_id "XLOC_015017"; transcript_id "TCONS_00017792"; exon_number "1"; oId "CUFF.12540.2"; class_code "u"; tss_id "TSS16593";
Chr00	Cufflinks	exon	577193661	577199262	.	-	.	gene_id "XLOC_015017"; transcript_id "TCONS_00017792"; exon_number "2"; oId "CUFF.12540.2"; class_code "u"; tss_id "TSS16593";
Chr00	Cufflinks	exon	577199410	577199664	.	-	.	gene_id "XLOC_015017"; transcript_id "TCONS_00017792"; exon_number "3"; oId "CUFF.12540.2"; class_code "u"; tss_id "TSS16593";
Chr07	Cufflinks	exon	220576374	220576571	.	+	.	gene_id "XLOC_053098"; transcript_id "TCONS_00074668"; exon_number "1"; oId "CUFF.50696.1"; class_code "u"; tss_id "TSS65657";
Chr07	Cufflinks	exon	220577124	220577171	.	+	.	gene_id "XLOC_053098"; transcript_id "TCONS_00074668"; exon_number "2"; oId "CUFF.50696.1"; class_code "u"; tss_id "TSS65657";
Chr07	Cufflinks	exon	220622350	220622783	.	+	.	gene_id "XLOC_053098"; transcript_id "TCONS_00074668"; exon_number "3"; oId "CUFF.50696.1"; class_code "u"; tss_id "TSS65657";
Chr04	Cufflinks	exon	199258556	199258730	.	+	.	gene_id "XLOC_038381"; transcript_id "TCONS_00053129"; exon_number "1"; oId "CUFF.37193.2"; class_code "u"; tss_id "TSS46985";
Chr04	Cufflinks	exon	199261307	199262675	.	+	.	gene_id "XLOC_038381"; transcript_id "TCONS_00053129"; exon_number "2"; oId "CUFF.37193.2"; class_code "u"; tss_id "TSS46985";
Chr01	Cufflinks	exon	153796163	153796879	.	+	.	gene_id "XLOC_018235"; transcript_id "TCONS_00022518"; exon_number "1"; oId "CUFF.18569.2"; class_code "u"; tss_id "TSS20698";
Chr01	Cufflinks	exon	153799786	153800853	.	+	.	gene_id "XLOC_018235"; transcript_id "TCONS_00022518"; exon_number "2"; oId "CUFF.18569.2"; class_code "u"; tss_id "TSS20698";
Chr03	Cufflinks	exon	35703777	35704112	.	+	.	gene_id "XLOC_030372"; transcript_id "TCONS_00041162"; exon_number "1"; oId "CUFF.29109.1"; class_code "u"; tss_id "TSS36690";
Chr03	Cufflinks	exon	35706088	35706721	.	+	.	gene_id "XLOC_030372"; transcript_id "TCONS_00041162"; exon_number "2"; oId "CUFF.29109.1"; class_code "u"; tss_id "TSS36690";
Chr06	Cufflinks	exon	33366485	33366593	.	+	.	gene_id "XLOC_046768"; transcript_id "TCONS_00065464"; exon_number "1"; oId "CUFF.43947.3"; class_code "u"; tss_id "TSS57713";
Chr06	Cufflinks	exon	33373224	33373396	.	+	.	gene_id "XLOC_046768"; transcript_id "TCONS_00065464"; exon_number "2"; oId "CUFF.43947.3"; class_code "u"; tss_id "TSS57713";
Chr11	Cufflinks	exon	22622132	22622170	.	+	.	gene_id "XLOC_069016"; transcript_id "TCONS_00097843"; exon_number "1"; oId "CUFF.64052.2"; class_code "u"; tss_id "TSS85742";
Chr11	Cufflinks	exon	22623257	22623934	.	+	.	gene_id "XLOC_069016"; transcript_id "TCONS_00097843"; exon_number "2"; oId "CUFF.64052.2"; class_code "u"; tss_id "TSS85742";
Chr06	Cufflinks	exon	217017506	217018129	.	-	.	gene_id "XLOC_050687"; transcript_id "TCONS_00071248"; exon_number "1"; oId "CUFF.46510.2"; class_code "u"; tss_id "TSS62679";
Chr06	Cufflinks	exon	217019970	217020416	.	-	.	gene_id "XLOC_050687"; transcript_id "TCONS_00071248"; exon_number "2"; oId "CUFF.46510.2"; class_code "u"; tss_id "TSS62679";
Chr11	Cufflinks	exon	186048275	186048531	.	+	.	gene_id "XLOC_070054"; transcript_id "TCONS_00099280"; exon_number "1"; gene_name "Capana11g001620"; oId "CUFF.66058.1"; nearest_ref "Capana11g001620-00"; class_code "x"; tss_id "TSS87003";
Chr11	Cufflinks	exon	186049129	186049886	.	+	.	gene_id "XLOC_070054"; transcript_id "TCONS_00099280"; exon_number "2"; gene_name "Capana11g001620"; oId "CUFF.66058.1"; nearest_ref "Capana11g001620-00"; class_code "x"; tss_id "TSS87003";
Chr09	Cufflinks	exon	48809720	48810953	.	-	.	gene_id "XLOC_062390"; transcript_id "TCONS_00088449"; exon_number "1"; oId "CUFF.56140.1"; class_code "u"; tss_id "TSS77573";
Chr09	Cufflinks	exon	48812235	48812391	.	-	.	gene_id "XLOC_062390"; transcript_id "TCONS_00088449"; exon_number "2"; oId "CUFF.56140.1"; class_code "u"; tss_id "TSS77573";
Chr09	Cufflinks	exon	48812590	48812687	.	-	.	gene_id "XLOC_062390"; transcript_id "TCONS_00088449"; exon_number "3"; oId "CUFF.56140.1"; class_code "u"; tss_id "TSS77573";
Chr09	Cufflinks	exon	48814051	48814168	.	-	.	gene_id "XLOC_062390"; transcript_id "TCONS_00088449"; exon_number "4"; oId "CUFF.56140.1"; class_code "u"; tss_id "TSS77573";
Chr07	Cufflinks	exon	213681531	213681652	.	+	.	gene_id "XLOC_052830"; transcript_id "TCONS_00074249"; exon_number "1"; oId "CUFF.50245.1"; class_code "u"; tss_id "TSS65293";
Chr07	Cufflinks	exon	213683626	213683797	.	+	.	gene_id "XLOC_052830"; transcript_id "TCONS_00074249"; exon_number "2"; oId "CUFF.50245.1"; class_code "u"; tss_id "TSS65293";
Chr03	Cufflinks	exon	243879281	243880608	.	-	.	gene_id "XLOC_035923"; transcript_id "TCONS_00049427"; exon_number "1"; oId "CUFF.32611.1"; class_code "u"; tss_id "TSS43815";
Chr03	Cufflinks	exon	243880824	243881013	.	-	.	gene_id "XLOC_035923"; transcript_id "TCONS_00049427"; exon_number "2"; oId "CUFF.32611.1"; class_code "u"; tss_id "TSS43815";
Chr06	Cufflinks	exon	154486384	154486615	.	-	.	gene_id "XLOC_050137"; transcript_id "TCONS_00070456"; exon_number "1"; oId "CUFF.45558.2"; class_code "u"; tss_id "TSS62011";
Chr06	Cufflinks	exon	154486690	154486738	.	-	.	gene_id "XLOC_050137"; transcript_id "TCONS_00070456"; exon_number "2"; oId "CUFF.45558.2"; class_code "u"; tss_id "TSS62011";
Chr06	Cufflinks	exon	154487782	154487831	.	-	.	gene_id "XLOC_050137"; transcript_id "TCONS_00070456"; exon_number "3"; oId "CUFF.45558.2"; class_code "u"; tss_id "TSS62011";
Chr06	Cufflinks	exon	154487953	154488298	.	-	.	gene_id "XLOC_050137"; transcript_id "TCONS_00070456"; exon_number "4"; oId "CUFF.45558.2"; class_code "u"; tss_id "TSS62011";
Chr08	Cufflinks	exon	143294666	143296436	.	-	.	gene_id "XLOC_059046"; transcript_id "TCONS_00083671"; exon_number "1"; oId "CUFF.54036.3"; class_code "u"; tss_id "TSS73396";
Chr08	Cufflinks	exon	143303445	143303517	.	-	.	gene_id "XLOC_059046"; transcript_id "TCONS_00083671"; exon_number "2"; oId "CUFF.54036.3"; class_code "u"; tss_id "TSS73396";
Chr08	Cufflinks	exon	143304334	143304433	.	-	.	gene_id "XLOC_059046"; transcript_id "TCONS_00083671"; exon_number "3"; oId "CUFF.54036.3"; class_code "u"; tss_id "TSS73396";
Chr01	Cufflinks	exon	182047774	182048373	.	-	.	gene_id "XLOC_022287"; transcript_id "TCONS_00028441"; exon_number "1"; oId "CUFF.19241.2"; class_code "u"; tss_id "TSS25870";
Chr01	Cufflinks	exon	182048694	182048767	.	-	.	gene_id "XLOC_022287"; transcript_id "TCONS_00028441"; exon_number "2"; oId "CUFF.19241.2"; class_code "u"; tss_id "TSS25870";
Chr03	Cufflinks	exon	27888240	27888959	.	+	.	gene_id "XLOC_030137"; transcript_id "TCONS_00040795"; exon_number "1"; oId "CUFF.28736.1"; class_code "u"; tss_id "TSS36385";
Chr03	Cufflinks	exon	27891230	27891310	.	+	.	gene_id "XLOC_030137"; transcript_id "TCONS_00040795"; exon_number "2"; oId "CUFF.28736.1"; class_code "u"; tss_id "TSS36385";
Chr03	Cufflinks	exon	27898224	27900421	.	+	.	gene_id "XLOC_030137"; transcript_id "TCONS_00040795"; exon_number "3"; oId "CUFF.28736.1"; class_code "u"; tss_id "TSS36385";
Chr01	Cufflinks	exon	239946525	239946593	.	-	.	gene_id "XLOC_022900"; transcript_id "TCONS_00029412"; exon_number "1"; oId "CUFF.20461.1"; class_code "u"; tss_id "TSS26680";
Chr01	Cufflinks	exon	239958527	239958626	.	-	.	gene_id "XLOC_022900"; transcript_id "TCONS_00029412"; exon_number "2"; oId "CUFF.20461.1"; class_code "u"; tss_id "TSS26680";
Chr01	Cufflinks	exon	239959271	239959824	.	-	.	gene_id "XLOC_022900"; transcript_id "TCONS_00029412"; exon_number "3"; oId "CUFF.20461.1"; class_code "u"; tss_id "TSS26680";
Chr01	Cufflinks	exon	239959961	239960351	.	-	.	gene_id "XLOC_022900"; transcript_id "TCONS_00029412"; exon_number "4"; oId "CUFF.20461.1"; class_code "u"; tss_id "TSS26680";
Chr01	Cufflinks	exon	264963780	264964502	.	+	.	gene_id "XLOC_019397"; transcript_id "TCONS_00024268"; exon_number "1"; oId "CUFF.20728.1"; class_code "u"; tss_id "TSS22228";
Chr01	Cufflinks	exon	264965660	264966157	.	+	.	gene_id "XLOC_019397"; transcript_id "TCONS_00024268"; exon_number "2"; oId "CUFF.20728.1"; class_code "u"; tss_id "TSS22228";
Chr04	Cufflinks	exon	119961022	119961108	.	-	.	gene_id "XLOC_040318"; transcript_id "TCONS_00056045"; exon_number "1"; oId "CUFF.36335.2"; class_code "u"; tss_id "TSS49514";
Chr04	Cufflinks	exon	119962424	119962943	.	-	.	gene_id "XLOC_040318"; transcript_id "TCONS_00056045"; exon_number "2"; oId "CUFF.36335.2"; class_code "u"; tss_id "TSS49514";
Chr00	Cufflinks	exon	329900792	329900950	.	-	.	gene_id "XLOC_012507"; transcript_id "TCONS_00014423"; exon_number "1"; oId "CUFF.8134.1"; class_code "u"; tss_id "TSS13599";
Chr00	Cufflinks	exon	329901043	329902126	.	-	.	gene_id "XLOC_012507"; transcript_id "TCONS_00014423"; exon_number "2"; oId "CUFF.8134.1"; class_code "u"; tss_id "TSS13599";
Chr02	Cufflinks	exon	129331068	129331095	.	-	.	gene_id "XLOC_027752"; transcript_id "TCONS_00036811"; exon_number "1"; oId "CUFF.24264.1"; class_code "u"; tss_id "TSS33001";
Chr02	Cufflinks	exon	129331754	129333000	.	-	.	gene_id "XLOC_027752"; transcript_id "TCONS_00036811"; exon_number "2"; oId "CUFF.24264.1"; class_code "u"; tss_id "TSS33001";
Chr02	Cufflinks	exon	143680105	143680666	.	-	.	gene_id "XLOC_028244"; transcript_id "TCONS_00037649"; exon_number "1"; oId "CUFF.25096.1"; class_code "u"; tss_id "TSS33697";
Chr02	Cufflinks	exon	143681984	143682042	.	-	.	gene_id "XLOC_028244"; transcript_id "TCONS_00037649"; exon_number "2"; oId "CUFF.25096.1"; class_code "u"; tss_id "TSS33697";
Chr02	Cufflinks	exon	143682711	143682796	.	-	.	gene_id "XLOC_028244"; transcript_id "TCONS_00037649"; exon_number "3"; oId "CUFF.25096.1"; class_code "u"; tss_id "TSS33697";
Chr02	Cufflinks	exon	143683616	143683702	.	-	.	gene_id "XLOC_028244"; transcript_id "TCONS_00037649"; exon_number "4"; oId "CUFF.25096.1"; class_code "u"; tss_id "TSS33697";
Chr02	Cufflinks	exon	143685856	143685922	.	-	.	gene_id "XLOC_028244"; transcript_id "TCONS_00037649"; exon_number "5"; oId "CUFF.25096.1"; class_code "u"; tss_id "TSS33697";
Chr02	Cufflinks	exon	143686047	143686232	.	-	.	gene_id "XLOC_028244"; transcript_id "TCONS_00037649"; exon_number "6"; oId "CUFF.25096.1"; class_code "u"; tss_id "TSS33697";
Chr10	Cufflinks	exon	44125205	44125620	.	+	.	gene_id "XLOC_064562"; transcript_id "TCONS_00091588"; exon_number "1"; gene_name "Capana10g000743"; oId "CUFF.60045.1"; nearest_ref "Capana10g000743-00"; class_code "o"; tss_id "TSS80263";
Chr10	Cufflinks	exon	44127498	44127676	.	+	.	gene_id "XLOC_064562"; transcript_id "TCONS_00091588"; exon_number "2"; gene_name "Capana10g000743"; oId "CUFF.60045.1"; nearest_ref "Capana10g000743-00"; class_code "o"; tss_id "TSS80263";
Chr10	Cufflinks	exon	44128880	44129274	.	+	.	gene_id "XLOC_064562"; transcript_id "TCONS_00091588"; exon_number "3"; gene_name "Capana10g000743"; oId "CUFF.60045.1"; nearest_ref "Capana10g000743-00"; class_code "o"; tss_id "TSS80263";
Chr04	Cufflinks	exon	39802835	39802927	.	-	.	gene_id "XLOC_039695"; transcript_id "TCONS_00055166"; exon_number "1"; oId "CUFF.35191.1"; class_code "u"; tss_id "TSS48748";
Chr04	Cufflinks	exon	39803611	39803869	.	-	.	gene_id "XLOC_039695"; transcript_id "TCONS_00055166"; exon_number "2"; oId "CUFF.35191.1"; class_code "u"; tss_id "TSS48748";
Chr08	Cufflinks	exon	116291563	116292316	.	+	.	gene_id "XLOC_056034"; transcript_id "TCONS_00078910"; exon_number "1"; oId "CUFF.52285.2"; class_code "u"; tss_id "TSS69343";
Chr08	Cufflinks	exon	116293030	116294517	.	+	.	gene_id "XLOC_056034"; transcript_id "TCONS_00078910"; exon_number "2"; oId "CUFF.52285.2"; class_code "u"; tss_id "TSS69343";
Chr03	Cufflinks	exon	74604062	74604120	.	-	.	gene_id "XLOC_034518"; transcript_id "TCONS_00047428"; exon_number "1"; oId "CUFF.30063.1"; class_code "u"; tss_id "TSS42084";
Chr03	Cufflinks	exon	74644027	74644290	.	-	.	gene_id "XLOC_034518"; transcript_id "TCONS_00047428"; exon_number "2"; oId "CUFF.30063.1"; class_code "u"; tss_id "TSS42084";
Chr06	Cufflinks	exon	7232139	7233707	.	-	.	gene_id "XLOC_048555"; transcript_id "TCONS_00068029"; exon_number "1"; oId "CUFF.42730.3"; class_code "u"; tss_id "TSS59936";
Chr06	Cufflinks	exon	7233812	7235458	.	-	.	gene_id "XLOC_048555"; transcript_id "TCONS_00068029"; exon_number "2"; oId "CUFF.42730.3"; class_code "u"; tss_id "TSS59936";
Chr01	Cufflinks	exon	28261802	28262795	.	-	.	gene_id "XLOC_020714"; transcript_id "TCONS_00026215"; exon_number "1"; gene_name "Capana01g001037"; oId "CUFF.16408.2"; nearest_ref "Capana01g001037-00"; class_code "x"; tss_id "TSS23927";
Chr01	Cufflinks	exon	28272748	28273216	.	-	.	gene_id "XLOC_020714"; transcript_id "TCONS_00026215"; exon_number "2"; gene_name "Capana01g001037"; oId "CUFF.16408.2"; nearest_ref "Capana01g001037-00"; class_code "x"; tss_id "TSS23927";
Chr03	Cufflinks	exon	50762533	50762957	.	-	.	gene_id "XLOC_034226"; transcript_id "TCONS_00047015"; exon_number "1"; oId "CUFF.29593.1"; class_code "u"; tss_id "TSS41728";
Chr03	Cufflinks	exon	50764129	50764823	.	-	.	gene_id "XLOC_034226"; transcript_id "TCONS_00047015"; exon_number "2"; oId "CUFF.29593.1"; class_code "u"; tss_id "TSS41728";
Chr02	Cufflinks	exon	154199629	154200866	.	-	.	gene_id "XLOC_028636"; transcript_id "TCONS_00038306"; exon_number "1"; oId "CUFF.25849.1"; class_code "u"; tss_id "TSS34264";
Chr02	Cufflinks	exon	154210939	154211101	.	-	.	gene_id "XLOC_028636"; transcript_id "TCONS_00038306"; exon_number "2"; oId "CUFF.25849.1"; class_code "u"; tss_id "TSS34264";
Chr02	Cufflinks	exon	154211188	154211389	.	-	.	gene_id "XLOC_028636"; transcript_id "TCONS_00038306"; exon_number "3"; oId "CUFF.25849.1"; class_code "u"; tss_id "TSS34264";
Chr03	Cufflinks	exon	257224460	257224767	.	+	.	gene_id "XLOC_032628"; transcript_id "TCONS_00044404"; exon_number "1"; oId "CUFF.33388.1"; class_code "u"; tss_id "TSS39512";
Chr03	Cufflinks	exon	257225426	257227102	.	+	.	gene_id "XLOC_032628"; transcript_id "TCONS_00044404"; exon_number "2"; oId "CUFF.33388.1"; class_code "u"; tss_id "TSS39512";
Chr11	Cufflinks	exon	157636276	157636553	.	-	.	gene_id "XLOC_072126"; transcript_id "TCONS_00102194"; exon_number "1"; oId "CUFF.65606.3"; class_code "u"; tss_id "TSS89547";
Chr11	Cufflinks	exon	157638091	157638167	.	-	.	gene_id "XLOC_072126"; transcript_id "TCONS_00102194"; exon_number "2"; oId "CUFF.65606.3"; class_code "u"; tss_id "TSS89547";
Chr11	Cufflinks	exon	157639140	157639346	.	-	.	gene_id "XLOC_072126"; transcript_id "TCONS_00102194"; exon_number "3"; oId "CUFF.65606.3"; class_code "u"; tss_id "TSS89547";
Chr11	Cufflinks	exon	157639452	157639827	.	-	.	gene_id "XLOC_072126"; transcript_id "TCONS_00102194"; exon_number "4"; oId "CUFF.65606.3"; class_code "u"; tss_id "TSS89547";
Chr06	Cufflinks	exon	1964956	1965920	.	+	.	gene_id "XLOC_045841"; transcript_id "TCONS_00063953"; exon_number "1"; oId "CUFF.42291.1"; class_code "u"; tss_id "TSS56400";
Chr06	Cufflinks	exon	1967746	1969551	.	+	.	gene_id "XLOC_045841"; transcript_id "TCONS_00063953"; exon_number "2"; oId "CUFF.42291.1"; class_code "u"; tss_id "TSS56400";
Chr06	Cufflinks	exon	58276524	58277112	.	+	.	gene_id "XLOC_047068"; transcript_id "TCONS_00065868"; exon_number "1"; oId "CUFF.44466.1"; class_code "u"; tss_id "TSS58080";
Chr06	Cufflinks	exon	58280364	58280741	.	+	.	gene_id "XLOC_047068"; transcript_id "TCONS_00065868"; exon_number "2"; oId "CUFF.44466.1"; class_code "u"; tss_id "TSS58080";
Chr10	Cufflinks	exon	42241723	42244907	.	-	.	gene_id "XLOC_066906"; transcript_id "TCONS_00094826"; exon_number "1"; oId "CUFF.59994.2"; class_code "u"; tss_id "TSS83103";
Chr10	Cufflinks	exon	42245247	42245501	.	-	.	gene_id "XLOC_066906"; transcript_id "TCONS_00094826"; exon_number "2"; oId "CUFF.59994.2"; class_code "u"; tss_id "TSS83103";
Chr11	Cufflinks	exon	154308228	154308284	.	+	.	gene_id "XLOC_069752"; transcript_id "TCONS_00098841"; exon_number "1"; oId "CUFF.65574.2"; class_code "u"; tss_id "TSS86631";
Chr11	Cufflinks	exon	154309417	154309481	.	+	.	gene_id "XLOC_069752"; transcript_id "TCONS_00098841"; exon_number "2"; oId "CUFF.65574.2"; class_code "u"; tss_id "TSS86631";
Chr11	Cufflinks	exon	154310003	154310046	.	+	.	gene_id "XLOC_069752"; transcript_id "TCONS_00098841"; exon_number "3"; oId "CUFF.65574.2"; class_code "u"; tss_id "TSS86631";
Chr11	Cufflinks	exon	154317189	154317280	.	+	.	gene_id "XLOC_069752"; transcript_id "TCONS_00098841"; exon_number "4"; oId "CUFF.65574.2"; class_code "u"; tss_id "TSS86631";
Chr11	Cufflinks	exon	154317385	154321070	.	+	.	gene_id "XLOC_069752"; transcript_id "TCONS_00098841"; exon_number "5"; oId "CUFF.65574.2"; class_code "u"; tss_id "TSS86631";
Chr02	Cufflinks	exon	147497644	147497703	.	+	.	gene_id "XLOC_025505"; transcript_id "TCONS_00033365"; exon_number "1"; oId "CUFF.25339.3"; class_code "u"; tss_id "TSS30037";
Chr02	Cufflinks	exon	147497898	147497964	.	+	.	gene_id "XLOC_025505"; transcript_id "TCONS_00033365"; exon_number "2"; oId "CUFF.25339.3"; class_code "u"; tss_id "TSS30037";
Chr02	Cufflinks	exon	147498317	147498369	.	+	.	gene_id "XLOC_025505"; transcript_id "TCONS_00033365"; exon_number "3"; oId "CUFF.25339.3"; class_code "u"; tss_id "TSS30037";
Chr02	Cufflinks	exon	147498463	147498623	.	+	.	gene_id "XLOC_025505"; transcript_id "TCONS_00033365"; exon_number "4"; oId "CUFF.25339.3"; class_code "u"; tss_id "TSS30037";
Chr02	Cufflinks	exon	147500008	147501386	.	+	.	gene_id "XLOC_025505"; transcript_id "TCONS_00033365"; exon_number "5"; oId "CUFF.25339.3"; class_code "u"; tss_id "TSS30037";
Chr01	Cufflinks	exon	57135111	57135282	.	+	.	gene_id "XLOC_017580"; transcript_id "TCONS_00021578"; exon_number "1"; oId "CUFF.17234.1"; class_code "u"; tss_id "TSS19888";
Chr01	Cufflinks	exon	57145323	57145608	.	+	.	gene_id "XLOC_017580"; transcript_id "TCONS_00021578"; exon_number "2"; oId "CUFF.17234.1"; class_code "u"; tss_id "TSS19888";
Chr01	Cufflinks	exon	45733989	45734492	.	+	.	gene_id "XLOC_017422"; transcript_id "TCONS_00021341"; exon_number "1"; gene_name "Capana01g001423"; oId "CUFF.16959.2"; nearest_ref "Capana01g001423-00"; class_code "x"; tss_id "TSS19686";
Chr01	Cufflinks	exon	45735494	45735567	.	+	.	gene_id "XLOC_017422"; transcript_id "TCONS_00021341"; exon_number "2"; gene_name "Capana01g001423"; oId "CUFF.16959.2"; nearest_ref "Capana01g001423-00"; class_code "x"; tss_id "TSS19686";
Chr06	Cufflinks	exon	58368141	58371931	.	+	.	gene_id "XLOC_047072"; transcript_id "TCONS_00065878"; exon_number "1"; oId "CUFF.44468.1"; class_code "u"; tss_id "TSS58086";
Chr06	Cufflinks	exon	58372072	58372715	.	+	.	gene_id "XLOC_047072"; transcript_id "TCONS_00065878"; exon_number "2"; oId "CUFF.44468.1"; class_code "u"; tss_id "TSS58086";
Chr00	Cufflinks	exon	197586928	197587009	.	-	.	gene_id "XLOC_011141"; transcript_id "TCONS_00012808"; exon_number "1"; oId "CUFF.5618.1"; class_code "u"; tss_id "TSS12102";
Chr00	Cufflinks	exon	197587141	197587846	.	-	.	gene_id "XLOC_011141"; transcript_id "TCONS_00012808"; exon_number "2"; oId "CUFF.5618.1"; class_code "u"; tss_id "TSS12102";
Chr06	Cufflinks	exon	115916037	115916074	.	+	.	gene_id "XLOC_047437"; transcript_id "TCONS_00066388"; exon_number "1"; oId "CUFF.45209.3"; class_code "u"; tss_id "TSS58530";
Chr06	Cufflinks	exon	115916873	115916920	.	+	.	gene_id "XLOC_047437"; transcript_id "TCONS_00066388"; exon_number "2"; oId "CUFF.45209.3"; class_code "u"; tss_id "TSS58530";
Chr06	Cufflinks	exon	115919269	115919372	.	+	.	gene_id "XLOC_047437"; transcript_id "TCONS_00066388"; exon_number "3"; oId "CUFF.45209.3"; class_code "u"; tss_id "TSS58530";
Chr06	Cufflinks	exon	115919476	115919687	.	+	.	gene_id "XLOC_047437"; transcript_id "TCONS_00066388"; exon_number "4"; oId "CUFF.45209.3"; class_code "u"; tss_id "TSS58530";
Chr07	Cufflinks	exon	180603744	180603866	.	+	.	gene_id "XLOC_052271"; transcript_id "TCONS_00073461"; exon_number "1"; oId "CUFF.49306.1"; class_code "u"; tss_id "TSS64604";
Chr07	Cufflinks	exon	180606173	180606697	.	+	.	gene_id "XLOC_052271"; transcript_id "TCONS_00073461"; exon_number "2"; oId "CUFF.49306.1"; class_code "u"; tss_id "TSS64604";
Chr10	Cufflinks	exon	66285411	66285487	.	-	.	gene_id "XLOC_067047"; transcript_id "TCONS_00095022"; exon_number "1"; gene_name "Capana10g000888"; oId "CUFF.60311.2"; nearest_ref "Capana10g000888-00"; class_code "o"; tss_id "TSS83274";
Chr10	Cufflinks	exon	66299338	66299897	.	-	.	gene_id "XLOC_067047"; transcript_id "TCONS_00095022"; exon_number "2"; gene_name "Capana10g000888"; oId "CUFF.60311.2"; nearest_ref "Capana10g000888-00"; class_code "o"; tss_id "TSS83274";
Chr09	Cufflinks	exon	7417322	7417969	.	-	.	gene_id "XLOC_061851"; transcript_id "TCONS_00087719"; exon_number "1"; oId "CUFF.55288.1"; class_code "u"; tss_id "TSS76929";
Chr09	Cufflinks	exon	7418077	7418149	.	-	.	gene_id "XLOC_061851"; transcript_id "TCONS_00087719"; exon_number "2"; oId "CUFF.55288.1"; class_code "u"; tss_id "TSS76929";
Chr09	Cufflinks	exon	7418268	7418324	.	-	.	gene_id "XLOC_061851"; transcript_id "TCONS_00087719"; exon_number "3"; oId "CUFF.55288.1"; class_code "u"; tss_id "TSS76929";
Chr11	Cufflinks	exon	191199249	191199461	.	-	.	gene_id "XLOC_072408"; transcript_id "TCONS_00102596"; exon_number "1"; oId "CUFF.66178.1"; class_code "u"; tss_id "TSS89899";
Chr11	Cufflinks	exon	191232514	191234134	.	-	.	gene_id "XLOC_072408"; transcript_id "TCONS_00102596"; exon_number "2"; oId "CUFF.66178.1"; class_code "u"; tss_id "TSS89899";
Chr03	Cufflinks	exon	50734510	50734800	.	+	.	gene_id "XLOC_030688"; transcript_id "TCONS_00041619"; exon_number "1"; oId "CUFF.29592.1"; class_code "u"; tss_id "TSS37097";
Chr03	Cufflinks	exon	50734875	50735157	.	+	.	gene_id "XLOC_030688"; transcript_id "TCONS_00041619"; exon_number "2"; oId "CUFF.29592.1"; class_code "u"; tss_id "TSS37097";
Chr03	Cufflinks	exon	191321699	191321995	.	+	.	gene_id "XLOC_031563"; transcript_id "TCONS_00042854"; exon_number "1"; gene_name "Capana03g003179"; oId "CUFF.31392.3"; nearest_ref "Capana03g003179-00"; class_code "x"; tss_id "TSS38176";
Chr03	Cufflinks	exon	191322078	191327028	.	+	.	gene_id "XLOC_031563"; transcript_id "TCONS_00042854"; exon_number "2"; gene_name "Capana03g003179"; oId "CUFF.31392.3"; nearest_ref "Capana03g003179-00"; class_code "x"; tss_id "TSS38176";
Chr00	Cufflinks	exon	667134706	667134901	.	-	.	gene_id "XLOC_016003"; transcript_id "TCONS_00019200"; exon_number "1"; oId "CUFF.14354.1"; class_code "u"; tss_id "TSS17820";
Chr00	Cufflinks	exon	667137660	667138323	.	-	.	gene_id "XLOC_016003"; transcript_id "TCONS_00019200"; exon_number "2"; oId "CUFF.14354.1"; class_code "u"; tss_id "TSS17820";
Chr10	Cufflinks	exon	5517615	5519105	.	-	.	gene_id "XLOC_066556"; transcript_id "TCONS_00094358"; exon_number "1"; oId "CUFF.59307.5"; class_code "u"; tss_id "TSS82685";
Chr10	Cufflinks	exon	5519367	5519473	.	-	.	gene_id "XLOC_066556"; transcript_id "TCONS_00094358"; exon_number "2"; oId "CUFF.59307.5"; class_code "u"; tss_id "TSS82685";
Chr10	Cufflinks	exon	5519774	5521283	.	-	.	gene_id "XLOC_066556"; transcript_id "TCONS_00094358"; exon_number "3"; oId "CUFF.59307.5"; class_code "u"; tss_id "TSS82685";
Chr00	Cufflinks	exon	287194439	287194617	.	-	.	gene_id "XLOC_012150"; transcript_id "TCONS_00013983"; exon_number "1"; oId "CUFF.7516.1"; class_code "u"; tss_id "TSS13197";
Chr00	Cufflinks	exon	287195425	287195498	.	-	.	gene_id "XLOC_012150"; transcript_id "TCONS_00013983"; exon_number "2"; oId "CUFF.7516.1"; class_code "u"; tss_id "TSS13197";
Chr00	Cufflinks	exon	287195715	287195786	.	-	.	gene_id "XLOC_012150"; transcript_id "TCONS_00013983"; exon_number "3"; oId "CUFF.7516.1"; class_code "u"; tss_id "TSS13197";
Chr00	Cufflinks	exon	287198476	287198549	.	-	.	gene_id "XLOC_012150"; transcript_id "TCONS_00013983"; exon_number "4"; oId "CUFF.7516.1"; class_code "u"; tss_id "TSS13197";
Chr00	Cufflinks	exon	287199055	287199469	.	-	.	gene_id "XLOC_012150"; transcript_id "TCONS_00013983"; exon_number "5"; oId "CUFF.7516.1"; class_code "u"; tss_id "TSS13197";
Chr12	Cufflinks	exon	209223986	209224272	.	+	.	gene_id "XLOC_075006"; transcript_id "TCONS_00106259"; exon_number "1"; oId "CUFF.70784.1"; class_code "u"; tss_id "TSS93114";
Chr12	Cufflinks	exon	209224754	209225352	.	+	.	gene_id "XLOC_075006"; transcript_id "TCONS_00106259"; exon_number "2"; oId "CUFF.70784.1"; class_code "u"; tss_id "TSS93114";
Chr10	Cufflinks	exon	88833128	88833354	.	+	.	gene_id "XLOC_064887"; transcript_id "TCONS_00091999"; exon_number "1"; oId "CUFF.60622.1"; class_code "u"; tss_id "TSS80631";
Chr10	Cufflinks	exon	88833611	88834790	.	+	.	gene_id "XLOC_064887"; transcript_id "TCONS_00091999"; exon_number "2"; oId "CUFF.60622.1"; class_code "u"; tss_id "TSS80631";
Chr12	Cufflinks	exon	214782145	214782656	.	-	.	gene_id "XLOC_077636"; transcript_id "TCONS_00109948"; exon_number "1"; oId "CUFF.71029.1"; class_code "u"; tss_id "TSS96357";
Chr12	Cufflinks	exon	214782756	214782901	.	-	.	gene_id "XLOC_077636"; transcript_id "TCONS_00109948"; exon_number "2"; oId "CUFF.71029.1"; class_code "u"; tss_id "TSS96357";
Chr05	Cufflinks	exon	124935170	124936525	.	-	.	gene_id "XLOC_044734"; transcript_id "TCONS_00062405"; exon_number "1"; oId "CUFF.40344.2"; class_code "u"; tss_id "TSS55038";
Chr05	Cufflinks	exon	124936714	124936840	.	-	.	gene_id "XLOC_044734"; transcript_id "TCONS_00062405"; exon_number "2"; oId "CUFF.40344.2"; class_code "u"; tss_id "TSS55038";
Chr05	Cufflinks	exon	124944514	124944754	.	-	.	gene_id "XLOC_044734"; transcript_id "TCONS_00062405"; exon_number "3"; oId "CUFF.40344.2"; class_code "u"; tss_id "TSS55038";
Chr02	Cufflinks	exon	73138168	73138599	.	-	.	gene_id "XLOC_026892"; transcript_id "TCONS_00035534"; exon_number "1"; oId "CUFF.22878.3"; class_code "u"; tss_id "TSS31903";
Chr02	Cufflinks	exon	73142117	73142195	.	-	.	gene_id "XLOC_026892"; transcript_id "TCONS_00035534"; exon_number "2"; oId "CUFF.22878.3"; class_code "u"; tss_id "TSS31903";
Chr02	Cufflinks	exon	73142265	73142370	.	-	.	gene_id "XLOC_026892"; transcript_id "TCONS_00035534"; exon_number "3"; oId "CUFF.22878.3"; class_code "u"; tss_id "TSS31903";
Chr10	Cufflinks	exon	7405849	7408582	.	-	.	gene_id "XLOC_066612"; transcript_id "TCONS_00094428"; exon_number "1"; gene_name "Capana10g000311"; oId "CUFF.59396.1"; nearest_ref "Capana10g000311-00"; class_code "x"; tss_id "TSS82750";
Chr10	Cufflinks	exon	7409257	7409514	.	-	.	gene_id "XLOC_066612"; transcript_id "TCONS_00094428"; exon_number "2"; gene_name "Capana10g000311"; oId "CUFF.59396.1"; nearest_ref "Capana10g000311-00"; class_code "x"; tss_id "TSS82750";
Chr05	Cufflinks	exon	98910598	98913048	.	+	.	gene_id "XLOC_042342"; transcript_id "TCONS_00058962"; exon_number "1"; oId "CUFF.40056.1"; class_code "u"; tss_id "TSS52041";
Chr05	Cufflinks	exon	98913349	98913407	.	+	.	gene_id "XLOC_042342"; transcript_id "TCONS_00058962"; exon_number "2"; oId "CUFF.40056.1"; class_code "u"; tss_id "TSS52041";
Chr08	Cufflinks	exon	126330663	126331540	.	-	.	gene_id "XLOC_058389"; transcript_id "TCONS_00082611"; exon_number "1"; oId "CUFF.52762.1"; class_code "u"; tss_id "TSS72495";
Chr08	Cufflinks	exon	126331622	126332054	.	-	.	gene_id "XLOC_058389"; transcript_id "TCONS_00082611"; exon_number "2"; oId "CUFF.52762.1"; class_code "u"; tss_id "TSS72495";
Chr11	Cufflinks	exon	85158617	85159362	.	-	.	gene_id "XLOC_071758"; transcript_id "TCONS_00101691"; exon_number "1"; oId "CUFF.64872.1"; class_code "u"; tss_id "TSS89103";
Chr11	Cufflinks	exon	85160127	85160374	.	-	.	gene_id "XLOC_071758"; transcript_id "TCONS_00101691"; exon_number "2"; oId "CUFF.64872.1"; class_code "u"; tss_id "TSS89103";
Chr02	Cufflinks	exon	157323172	157324121	.	-	.	gene_id "XLOC_028755"; transcript_id "TCONS_00038495"; exon_number "1"; gene_name "Capana02g003210"; oId "CUFF.26083.1"; nearest_ref "Capana02g003210-00"; class_code "x"; tss_id "TSS34424";
Chr02	Cufflinks	exon	157329992	157330036	.	-	.	gene_id "XLOC_028755"; transcript_id "TCONS_00038495"; exon_number "2"; gene_name "Capana02g003210"; oId "CUFF.26083.1"; nearest_ref "Capana02g003210-00"; class_code "x"; tss_id "TSS34424";
Chr10	Cufflinks	exon	47278538	47279617	.	+	.	gene_id "XLOC_064581"; transcript_id "TCONS_00091613"; exon_number "1"; oId "CUFF.60085.2"; class_code "u"; tss_id "TSS80285";
Chr10	Cufflinks	exon	47280254	47283869	.	+	.	gene_id "XLOC_064581"; transcript_id "TCONS_00091613"; exon_number "2"; oId "CUFF.60085.2"; class_code "u"; tss_id "TSS80285";
Chr06	Cufflinks	exon	33936691	33937126	.	+	.	gene_id "XLOC_046784"; transcript_id "TCONS_00065492"; exon_number "1"; oId "CUFF.43978.1"; class_code "u"; tss_id "TSS57737";
Chr06	Cufflinks	exon	33942876	33942910	.	+	.	gene_id "XLOC_046784"; transcript_id "TCONS_00065492"; exon_number "2"; oId "CUFF.43978.1"; class_code "u"; tss_id "TSS57737";
Chr06	Cufflinks	exon	3854033	3854146	.	-	.	gene_id "XLOC_048427"; transcript_id "TCONS_00067817"; exon_number "1"; gene_name "Capana06g000297"; oId "CUFF.42474.2"; nearest_ref "Capana06g000297-00"; class_code "x"; tss_id "TSS59758";
Chr06	Cufflinks	exon	3855864	3856494	.	-	.	gene_id "XLOC_048427"; transcript_id "TCONS_00067817"; exon_number "2"; gene_name "Capana06g000297"; oId "CUFF.42474.2"; nearest_ref "Capana06g000297-00"; class_code "x"; tss_id "TSS59758";
Chr05	Cufflinks	exon	7603058	7603353	.	-	.	gene_id "XLOC_043710"; transcript_id "TCONS_00060951"; exon_number "1"; oId "CUFF.38456.2"; class_code "u"; tss_id "TSS53768";
Chr05	Cufflinks	exon	7608028	7608068	.	-	.	gene_id "XLOC_043710"; transcript_id "TCONS_00060951"; exon_number "2"; oId "CUFF.38456.2"; class_code "u"; tss_id "TSS53768";
Chr05	Cufflinks	exon	7611901	7612196	.	-	.	gene_id "XLOC_043710"; transcript_id "TCONS_00060951"; exon_number "3"; oId "CUFF.38456.2"; class_code "u"; tss_id "TSS53768";
Chr06	Cufflinks	exon	37089603	37089687	.	+	.	gene_id "XLOC_046834"; transcript_id "TCONS_00065557"; exon_number "1"; oId "CUFF.44061.2"; class_code "u"; tss_id "TSS57794";
Chr06	Cufflinks	exon	37092820	37093270	.	+	.	gene_id "XLOC_046834"; transcript_id "TCONS_00065557"; exon_number "2"; oId "CUFF.44061.2"; class_code "u"; tss_id "TSS57794";
Chr11	Cufflinks	exon	177715745	177716936	.	-	.	gene_id "XLOC_072283"; transcript_id "TCONS_00102418"; exon_number "1"; oId "CUFF.65881.1"; class_code "u"; tss_id "TSS89742";
Chr11	Cufflinks	exon	177719309	177720187	.	-	.	gene_id "XLOC_072283"; transcript_id "TCONS_00102418"; exon_number "2"; oId "CUFF.65881.1"; class_code "u"; tss_id "TSS89742";
Chr04	Cufflinks	exon	18929829	18934035	.	-	.	gene_id "XLOC_039418"; transcript_id "TCONS_00054752"; exon_number "1"; oId "CUFF.34623.1"; class_code "u"; tss_id "TSS48389";
Chr04	Cufflinks	exon	18934118	18934183	.	-	.	gene_id "XLOC_039418"; transcript_id "TCONS_00054752"; exon_number "2"; oId "CUFF.34623.1"; class_code "u"; tss_id "TSS48389";
Chr04	Cufflinks	exon	18934250	18934442	.	-	.	gene_id "XLOC_039418"; transcript_id "TCONS_00054752"; exon_number "3"; oId "CUFF.34623.1"; class_code "u"; tss_id "TSS48389";
Chr09	Cufflinks	exon	171181564	171181591	.	+	.	gene_id "XLOC_060811"; transcript_id "TCONS_00086190"; exon_number "1"; oId "CUFF.57544.3"; class_code "u"; tss_id "TSS75601";
Chr09	Cufflinks	exon	171182141	171182335	.	+	.	gene_id "XLOC_060811"; transcript_id "TCONS_00086190"; exon_number "2"; oId "CUFF.57544.3"; class_code "u"; tss_id "TSS75601";
Chr09	Cufflinks	exon	171182427	171182483	.	+	.	gene_id "XLOC_060811"; transcript_id "TCONS_00086190"; exon_number "3"; oId "CUFF.57544.3"; class_code "u"; tss_id "TSS75601";
Chr09	Cufflinks	exon	171183948	171184123	.	+	.	gene_id "XLOC_060811"; transcript_id "TCONS_00086190"; exon_number "4"; oId "CUFF.57544.3"; class_code "u"; tss_id "TSS75601";
Chr12	Cufflinks	exon	165818513	165819107	.	+	.	gene_id "XLOC_074541"; transcript_id "TCONS_00105613"; exon_number "1"; oId "CUFF.70018.1"; class_code "u"; tss_id "TSS92542";
Chr12	Cufflinks	exon	165820103	165820869	.	+	.	gene_id "XLOC_074541"; transcript_id "TCONS_00105613"; exon_number "2"; oId "CUFF.70018.1"; class_code "u"; tss_id "TSS92542";
Chr10	Cufflinks	exon	187434744	187435004	.	+	.	gene_id "XLOC_065882"; transcript_id "TCONS_00093306"; exon_number "1"; oId "CUFF.62225.4"; class_code "u"; tss_id "TSS81792";
Chr10	Cufflinks	exon	187435372	187435433	.	+	.	gene_id "XLOC_065882"; transcript_id "TCONS_00093306"; exon_number "2"; oId "CUFF.62225.4"; class_code "u"; tss_id "TSS81792";
Chr10	Cufflinks	exon	187439553	187441384	.	+	.	gene_id "XLOC_065882"; transcript_id "TCONS_00093306"; exon_number "3"; oId "CUFF.62225.4"; class_code "u"; tss_id "TSS81792";
Chr01	Cufflinks	exon	242811861	242813139	.	-	.	gene_id "XLOC_022921"; transcript_id "TCONS_00029456"; exon_number "1"; oId "CUFF.20506.3"; class_code "u"; tss_id "TSS26711";
Chr01	Cufflinks	exon	242813309	242813419	.	-	.	gene_id "XLOC_022921"; transcript_id "TCONS_00029456"; exon_number "2"; oId "CUFF.20506.3"; class_code "u"; tss_id "TSS26711";
Chr02	Cufflinks	exon	129168445	129168857	.	-	.	gene_id "XLOC_027744"; transcript_id "TCONS_00036802"; exon_number "1"; oId "CUFF.24253.3"; class_code "u"; tss_id "TSS32992";
Chr02	Cufflinks	exon	129169710	129169900	.	-	.	gene_id "XLOC_027744"; transcript_id "TCONS_00036802"; exon_number "2"; oId "CUFF.24253.3"; class_code "u"; tss_id "TSS32992";
Chr08	Cufflinks	exon	6928519	6928656	.	+	.	gene_id "XLOC_055372"; transcript_id "TCONS_00077944"; exon_number "1"; oId "CUFF.51019.1"; class_code "u"; tss_id "TSS68513";
Chr08	Cufflinks	exon	6928722	6928805	.	+	.	gene_id "XLOC_055372"; transcript_id "TCONS_00077944"; exon_number "2"; oId "CUFF.51019.1"; class_code "u"; tss_id "TSS68513";
Chr08	Cufflinks	exon	6928883	6928991	.	+	.	gene_id "XLOC_055372"; transcript_id "TCONS_00077944"; exon_number "3"; oId "CUFF.51019.1"; class_code "u"; tss_id "TSS68513";
Chr08	Cufflinks	exon	6933532	6933601	.	+	.	gene_id "XLOC_055372"; transcript_id "TCONS_00077944"; exon_number "4"; oId "CUFF.51019.1"; class_code "u"; tss_id "TSS68513";
Chr08	Cufflinks	exon	6933935	6934376	.	+	.	gene_id "XLOC_055372"; transcript_id "TCONS_00077944"; exon_number "5"; oId "CUFF.51019.1"; class_code "u"; tss_id "TSS68513";
Chr00	Cufflinks	exon	683058333	683058430	.	+	.	gene_id "XLOC_008159"; transcript_id "TCONS_00009738"; exon_number "1"; oId "CUFF.14726.2"; class_code "u"; tss_id "TSS9070";
Chr00	Cufflinks	exon	683064402	683064470	.	+	.	gene_id "XLOC_008159"; transcript_id "TCONS_00009738"; exon_number "2"; oId "CUFF.14726.2"; class_code "u"; tss_id "TSS9070";
Chr00	Cufflinks	exon	683064862	683065331	.	+	.	gene_id "XLOC_008159"; transcript_id "TCONS_00009738"; exon_number "3"; oId "CUFF.14726.2"; class_code "u"; tss_id "TSS9070";
Chr00	Cufflinks	exon	172930978	172931073	.	+	.	gene_id "XLOC_002280"; transcript_id "TCONS_00002283"; exon_number "1"; oId "CUFF.4517.1"; class_code "u"; tss_id "TSS2280";
Chr00	Cufflinks	exon	172931174	172931255	.	+	.	gene_id "XLOC_002280"; transcript_id "TCONS_00002283"; exon_number "2"; oId "CUFF.4517.1"; class_code "u"; tss_id "TSS2280";
Chr00	Cufflinks	exon	172931599	172931647	.	+	.	gene_id "XLOC_002280"; transcript_id "TCONS_00002283"; exon_number "3"; oId "CUFF.4517.1"; class_code "u"; tss_id "TSS2280";
Chr12	Cufflinks	exon	104182229	104187227	.	-	.	gene_id "XLOC_076770"; transcript_id "TCONS_00108795"; exon_number "1"; oId "CUFF.69329.2"; class_code "u"; tss_id "TSS95328";
Chr12	Cufflinks	exon	104187359	104187483	.	-	.	gene_id "XLOC_076770"; transcript_id "TCONS_00108795"; exon_number "2"; oId "CUFF.69329.2"; class_code "u"; tss_id "TSS95328";
Chr01	Cufflinks	exon	177410334	177410702	.	+	.	gene_id "XLOC_018546"; transcript_id "TCONS_00022971"; exon_number "1"; oId "CUFF.19115.1"; class_code "u"; tss_id "TSS21104";
Chr01	Cufflinks	exon	177411069	177411124	.	+	.	gene_id "XLOC_018546"; transcript_id "TCONS_00022971"; exon_number "2"; oId "CUFF.19115.1"; class_code "u"; tss_id "TSS21104";
Chr01	Cufflinks	exon	177411197	177411428	.	+	.	gene_id "XLOC_018546"; transcript_id "TCONS_00022971"; exon_number "3"; oId "CUFF.19115.1"; class_code "u"; tss_id "TSS21104";
Chr00	Cufflinks	exon	534189853	534190527	.	+	.	gene_id "XLOC_006555"; transcript_id "TCONS_00007517"; exon_number "1"; oId "CUFF.11823.1"; class_code "u"; tss_id "TSS7105";
Chr00	Cufflinks	exon	534192270	534193321	.	+	.	gene_id "XLOC_006555"; transcript_id "TCONS_00007517"; exon_number "2"; oId "CUFF.11823.1"; class_code "u"; tss_id "TSS7105";
Chr11	Cufflinks	exon	87907411	87907799	.	+	.	gene_id "XLOC_069413"; transcript_id "TCONS_00098359"; exon_number "1"; oId "CUFF.64962.1"; class_code "u"; tss_id "TSS86210";
Chr11	Cufflinks	exon	87908336	87909529	.	+	.	gene_id "XLOC_069413"; transcript_id "TCONS_00098359"; exon_number "2"; oId "CUFF.64962.1"; class_code "u"; tss_id "TSS86210";
Chr03	Cufflinks	exon	139312097	139312396	.	-	.	gene_id "XLOC_034940"; transcript_id "TCONS_00048030"; exon_number "1"; oId "CUFF.30820.3"; class_code "u"; tss_id "TSS42599";
Chr03	Cufflinks	exon	139313401	139313472	.	-	.	gene_id "XLOC_034940"; transcript_id "TCONS_00048030"; exon_number "2"; oId "CUFF.30820.3"; class_code "u"; tss_id "TSS42599";
Chr03	Cufflinks	exon	139314202	139314296	.	-	.	gene_id "XLOC_034940"; transcript_id "TCONS_00048030"; exon_number "3"; oId "CUFF.30820.3"; class_code "u"; tss_id "TSS42599";
Chr03	Cufflinks	exon	139314425	139314509	.	-	.	gene_id "XLOC_034940"; transcript_id "TCONS_00048030"; exon_number "4"; oId "CUFF.30820.3"; class_code "u"; tss_id "TSS42599";
Chr03	Cufflinks	exon	139314619	139314731	.	-	.	gene_id "XLOC_034940"; transcript_id "TCONS_00048030"; exon_number "5"; oId "CUFF.30820.3"; class_code "u"; tss_id "TSS42599";
Chr03	Cufflinks	exon	139314876	139315015	.	-	.	gene_id "XLOC_034940"; transcript_id "TCONS_00048030"; exon_number "6"; oId "CUFF.30820.3"; class_code "u"; tss_id "TSS42599";
Chr03	Cufflinks	exon	139315453	139315521	.	-	.	gene_id "XLOC_034940"; transcript_id "TCONS_00048030"; exon_number "7"; oId "CUFF.30820.3"; class_code "u"; tss_id "TSS42599";
Chr03	Cufflinks	exon	139316576	139316949	.	-	.	gene_id "XLOC_034940"; transcript_id "TCONS_00048030"; exon_number "8"; oId "CUFF.30820.3"; class_code "u"; tss_id "TSS42599";
Chr01	Cufflinks	exon	69836521	69836731	.	+	.	gene_id "XLOC_017715"; transcript_id "TCONS_00021776"; exon_number "1"; oId "CUFF.17471.1"; class_code "u"; tss_id "TSS20058";
Chr01	Cufflinks	exon	69837358	69837686	.	+	.	gene_id "XLOC_017715"; transcript_id "TCONS_00021776"; exon_number "2"; oId "CUFF.17471.1"; class_code "u"; tss_id "TSS20058";
Chr01	Cufflinks	exon	69838482	69838720	.	+	.	gene_id "XLOC_017715"; transcript_id "TCONS_00021776"; exon_number "3"; oId "CUFF.17471.1"; class_code "u"; tss_id "TSS20058";
Chr06	Cufflinks	exon	188363133	188363378	.	+	.	gene_id "XLOC_047845"; transcript_id "TCONS_00066954"; exon_number "1"; oId "CUFF.45989.2"; class_code "u"; tss_id "TSS59022";
Chr06	Cufflinks	exon	188365217	188366144	.	+	.	gene_id "XLOC_047845"; transcript_id "TCONS_00066954"; exon_number "2"; oId "CUFF.45989.2"; class_code "u"; tss_id "TSS59022";
Chr06	Cufflinks	exon	188367587	188367827	.	+	.	gene_id "XLOC_047845"; transcript_id "TCONS_00066954"; exon_number "3"; oId "CUFF.45989.2"; class_code "u"; tss_id "TSS59022";
Chr12	Cufflinks	exon	156114453	156115362	.	+	.	gene_id "XLOC_074440"; transcript_id "TCONS_00105490"; exon_number "1"; oId "CUFF.69840.3"; class_code "u"; tss_id "TSS92431";
Chr12	Cufflinks	exon	156119741	156119854	.	+	.	gene_id "XLOC_074440"; transcript_id "TCONS_00105490"; exon_number "2"; oId "CUFF.69840.3"; class_code "u"; tss_id "TSS92431";
Chr03	Cufflinks	exon	5128615	5128861	.	+	.	gene_id "XLOC_029366"; transcript_id "TCONS_00039523"; exon_number "1"; oId "CUFF.27238.1"; class_code "u"; tss_id "TSS35312";
Chr03	Cufflinks	exon	5129367	5129658	.	+	.	gene_id "XLOC_029366"; transcript_id "TCONS_00039523"; exon_number "2"; oId "CUFF.27238.1"; class_code "u"; tss_id "TSS35312";
Chr12	Cufflinks	exon	177460914	177464233	.	-	.	gene_id "XLOC_077189"; transcript_id "TCONS_00109319"; exon_number "1"; oId "CUFF.70187.1"; class_code "u"; tss_id "TSS95812";
Chr12	Cufflinks	exon	177464531	177464621	.	-	.	gene_id "XLOC_077189"; transcript_id "TCONS_00109319"; exon_number "2"; oId "CUFF.70187.1"; class_code "u"; tss_id "TSS95812";
Chr02	Cufflinks	exon	162822243	162822410	.	+	.	gene_id "XLOC_026221"; transcript_id "TCONS_00034582"; exon_number "1"; oId "CUFF.26574.1"; class_code "u"; tss_id "TSS31076";
Chr02	Cufflinks	exon	162822795	162822938	.	+	.	gene_id "XLOC_026221"; transcript_id "TCONS_00034582"; exon_number "2"; oId "CUFF.26574.1"; class_code "u"; tss_id "TSS31076";
Chr08	Cufflinks	exon	92091651	92093109	.	-	.	gene_id "XLOC_057953"; transcript_id "TCONS_00081939"; exon_number "1"; gene_name "Capana08g000577"; oId "CUFF.51901.2"; nearest_ref "Capana08g000577-00"; class_code "x"; tss_id "TSS71916";
Chr08	Cufflinks	exon	92124157	92124419	.	-	.	gene_id "XLOC_057953"; transcript_id "TCONS_00081939"; exon_number "2"; gene_name "Capana08g000577"; oId "CUFF.51901.2"; nearest_ref "Capana08g000577-00"; class_code "x"; tss_id "TSS71916";
Chr10	Cufflinks	exon	46075672	46078087	.	-	.	gene_id "XLOC_066937"; transcript_id "TCONS_00094871"; exon_number "1"; oId "CUFF.60067.1"; class_code "u"; tss_id "TSS83142";
Chr10	Cufflinks	exon	46079342	46079758	.	-	.	gene_id "XLOC_066937"; transcript_id "TCONS_00094871"; exon_number "2"; oId "CUFF.60067.1"; class_code "u"; tss_id "TSS83142";
Chr00	Cufflinks	exon	263966392	263967728	.	-	.	gene_id "XLOC_011955"; transcript_id "TCONS_00013731"; exon_number "1"; oId "CUFF.7124.2"; class_code "u"; tss_id "TSS12969";
Chr00	Cufflinks	exon	263969682	263969783	.	-	.	gene_id "XLOC_011955"; transcript_id "TCONS_00013731"; exon_number "2"; oId "CUFF.7124.2"; class_code "u"; tss_id "TSS12969";
Chr00	Cufflinks	exon	263970893	263971146	.	-	.	gene_id "XLOC_011955"; transcript_id "TCONS_00013731"; exon_number "3"; oId "CUFF.7124.2"; class_code "u"; tss_id "TSS12969";
Chr04	Cufflinks	exon	152651253	152651714	.	+	.	gene_id "XLOC_038073"; transcript_id "TCONS_00052717"; exon_number "1"; oId "CUFF.36632.2"; class_code "u"; tss_id "TSS46619";
Chr04	Cufflinks	exon	152652580	152653392	.	+	.	gene_id "XLOC_038073"; transcript_id "TCONS_00052717"; exon_number "2"; oId "CUFF.36632.2"; class_code "u"; tss_id "TSS46619";
Chr05	Cufflinks	exon	94939345	94939554	.	+	.	gene_id "XLOC_042325"; transcript_id "TCONS_00058938"; exon_number "1"; oId "CUFF.40009.4"; class_code "u"; tss_id "TSS52020";
Chr05	Cufflinks	exon	94944464	94944562	.	+	.	gene_id "XLOC_042325"; transcript_id "TCONS_00058938"; exon_number "2"; oId "CUFF.40009.4"; class_code "u"; tss_id "TSS52020";
Chr05	Cufflinks	exon	94952427	94952476	.	+	.	gene_id "XLOC_042325"; transcript_id "TCONS_00058938"; exon_number "3"; oId "CUFF.40009.4"; class_code "u"; tss_id "TSS52020";
Chr05	Cufflinks	exon	94953937	94954119	.	+	.	gene_id "XLOC_042325"; transcript_id "TCONS_00058938"; exon_number "4"; oId "CUFF.40009.4"; class_code "u"; tss_id "TSS52020";
Chr11	Cufflinks	exon	47525664	47528051	.	-	.	gene_id "XLOC_071430"; transcript_id "TCONS_00101279"; exon_number "1"; oId "CUFF.64343.1"; class_code "u"; tss_id "TSS88734";
Chr11	Cufflinks	exon	47528142	47529070	.	-	.	gene_id "XLOC_071430"; transcript_id "TCONS_00101279"; exon_number "2"; oId "CUFF.64343.1"; class_code "u"; tss_id "TSS88734";
Chr01	Cufflinks	exon	25101693	25102109	.	+	.	gene_id "XLOC_017075"; transcript_id "TCONS_00020812"; exon_number "1"; oId "CUFF.16312.2"; class_code "u"; tss_id "TSS19225";
Chr01	Cufflinks	exon	25106297	25108698	.	+	.	gene_id "XLOC_017075"; transcript_id "TCONS_00020812"; exon_number "2"; oId "CUFF.16312.2"; class_code "u"; tss_id "TSS19225";
Chr01	Cufflinks	exon	25108804	25108874	.	+	.	gene_id "XLOC_017075"; transcript_id "TCONS_00020812"; exon_number "3"; oId "CUFF.16312.2"; class_code "u"; tss_id "TSS19225";
Chr01	Cufflinks	exon	25108952	25110920	.	+	.	gene_id "XLOC_017075"; transcript_id "TCONS_00020812"; exon_number "4"; oId "CUFF.16312.2"; class_code "u"; tss_id "TSS19225";
Chr10	Cufflinks	exon	115562173	115562515	.	+	.	gene_id "XLOC_065141"; transcript_id "TCONS_00092314"; exon_number "1"; oId "CUFF.61052.4"; class_code "u"; tss_id "TSS80918";
Chr10	Cufflinks	exon	115562592	115565713	.	+	.	gene_id "XLOC_065141"; transcript_id "TCONS_00092314"; exon_number "2"; oId "CUFF.61052.4"; class_code "u"; tss_id "TSS80918";
Chr10	Cufflinks	exon	115565813	115566952	.	+	.	gene_id "XLOC_065141"; transcript_id "TCONS_00092314"; exon_number "3"; oId "CUFF.61052.4"; class_code "u"; tss_id "TSS80918";
Chr12	Cufflinks	exon	50851478	50851700	.	+	.	gene_id "XLOC_073853"; transcript_id "TCONS_00104656"; exon_number "1"; oId "CUFF.68670.4"; class_code "u"; tss_id "TSS91709";
Chr12	Cufflinks	exon	50851956	50852051	.	+	.	gene_id "XLOC_073853"; transcript_id "TCONS_00104656"; exon_number "2"; oId "CUFF.68670.4"; class_code "u"; tss_id "TSS91709";
Chr12	Cufflinks	exon	50853467	50853871	.	+	.	gene_id "XLOC_073853"; transcript_id "TCONS_00104656"; exon_number "3"; oId "CUFF.68670.4"; class_code "u"; tss_id "TSS91709";
Chr06	Cufflinks	exon	4662704	4662823	.	+	.	gene_id "XLOC_046004"; transcript_id "TCONS_00064240"; exon_number "1"; gene_name "Capana06g000334"; oId "CUFF.42549.1"; nearest_ref "Capana06g000334-00"; class_code "x"; tss_id "TSS56633";
Chr06	Cufflinks	exon	4663262	4665383	.	+	.	gene_id "XLOC_046004"; transcript_id "TCONS_00064240"; exon_number "2"; gene_name "Capana06g000334"; oId "CUFF.42549.1"; nearest_ref "Capana06g000334-00"; class_code "x"; tss_id "TSS56633";
Chr06	Cufflinks	exon	45680138	45680333	.	+	.	gene_id "XLOC_046936"; transcript_id "TCONS_00065688"; exon_number "1"; oId "CUFF.44244.1"; class_code "u"; tss_id "TSS57917";
Chr06	Cufflinks	exon	45680400	45680468	.	+	.	gene_id "XLOC_046936"; transcript_id "TCONS_00065688"; exon_number "2"; oId "CUFF.44244.1"; class_code "u"; tss_id "TSS57917";
Chr06	Cufflinks	exon	45680548	45686774	.	+	.	gene_id "XLOC_046936"; transcript_id "TCONS_00065688"; exon_number "3"; oId "CUFF.44244.1"; class_code "u"; tss_id "TSS57917";
Chr09	Cufflinks	exon	113915382	113916257	.	-	.	gene_id "XLOC_062753"; transcript_id "TCONS_00088974"; exon_number "1"; oId "CUFF.56809.1"; class_code "u"; tss_id "TSS78030";
Chr09	Cufflinks	exon	113919194	113919630	.	-	.	gene_id "XLOC_062753"; transcript_id "TCONS_00088974"; exon_number "2"; oId "CUFF.56809.1"; class_code "u"; tss_id "TSS78030";
Chr00	Cufflinks	exon	618385108	618389664	.	+	.	gene_id "XLOC_007397"; transcript_id "TCONS_00008676"; exon_number "1"; gene_name "Capana00g004165"; oId "CUFF.13342.1"; nearest_ref "Capana00g004165-00"; class_code "x"; tss_id "TSS8138";
Chr00	Cufflinks	exon	618389868	618390006	.	+	.	gene_id "XLOC_007397"; transcript_id "TCONS_00008676"; exon_number "2"; gene_name "Capana00g004165"; oId "CUFF.13342.1"; nearest_ref "Capana00g004165-00"; class_code "x"; tss_id "TSS8138";
Chr10	Cufflinks	exon	22173867	22174265	.	+	.	gene_id "XLOC_064377"; transcript_id "TCONS_00091323"; exon_number "1"; oId "CUFF.59784.3"; class_code "u"; tss_id "TSS80042";
Chr10	Cufflinks	exon	22175072	22180223	.	+	.	gene_id "XLOC_064377"; transcript_id "TCONS_00091323"; exon_number "2"; oId "CUFF.59784.3"; class_code "u"; tss_id "TSS80042";
Chr00	Cufflinks	exon	308238326	308238912	.	-	.	gene_id "XLOC_012335"; transcript_id "TCONS_00014205"; exon_number "1"; oId "CUFF.7826.2"; class_code "u"; tss_id "TSS13401";
Chr00	Cufflinks	exon	308240154	308240725	.	-	.	gene_id "XLOC_012335"; transcript_id "TCONS_00014205"; exon_number "2"; oId "CUFF.7826.2"; class_code "u"; tss_id "TSS13401";
Chr12	Cufflinks	exon	149987704	149988234	.	+	.	gene_id "XLOC_074408"; transcript_id "TCONS_00105445"; exon_number "1"; oId "CUFF.69780.2"; class_code "u"; tss_id "TSS92389";
Chr12	Cufflinks	exon	149988541	149990536	.	+	.	gene_id "XLOC_074408"; transcript_id "TCONS_00105445"; exon_number "2"; oId "CUFF.69780.2"; class_code "u"; tss_id "TSS92389";
Chr12	Cufflinks	exon	149991215	149991369	.	+	.	gene_id "XLOC_074408"; transcript_id "TCONS_00105445"; exon_number "3"; oId "CUFF.69780.2"; class_code "u"; tss_id "TSS92389";
Chr12	Cufflinks	exon	149991511	149995306	.	+	.	gene_id "XLOC_074408"; transcript_id "TCONS_00105445"; exon_number "4"; oId "CUFF.69780.2"; class_code "u"; tss_id "TSS92389";
Chr00	Cufflinks	exon	356023234	356023725	.	-	.	gene_id "XLOC_012653"; transcript_id "TCONS_00014599"; exon_number "1"; oId "CUFF.8374.2"; class_code "u"; tss_id "TSS13760";
Chr00	Cufflinks	exon	356024094	356024150	.	-	.	gene_id "XLOC_012653"; transcript_id "TCONS_00014599"; exon_number "2"; oId "CUFF.8374.2"; class_code "u"; tss_id "TSS13760";
Chr09	Cufflinks	exon	93073788	93074107	.	+	.	gene_id "XLOC_060346"; transcript_id "TCONS_00085584"; exon_number "1"; oId "CUFF.56636.2"; class_code "u"; tss_id "TSS75066";
Chr09	Cufflinks	exon	93077261	93077352	.	+	.	gene_id "XLOC_060346"; transcript_id "TCONS_00085584"; exon_number "2"; oId "CUFF.56636.2"; class_code "u"; tss_id "TSS75066";
Chr09	Cufflinks	exon	93081200	93081509	.	+	.	gene_id "XLOC_060346"; transcript_id "TCONS_00085584"; exon_number "3"; oId "CUFF.56636.2"; class_code "u"; tss_id "TSS75066";
Chr01	Cufflinks	exon	253019176	253019343	.	+	.	gene_id "XLOC_019325"; transcript_id "TCONS_00024163"; exon_number "1"; oId "CUFF.20586.1"; class_code "u"; tss_id "TSS22139";
Chr01	Cufflinks	exon	253020631	253020888	.	+	.	gene_id "XLOC_019325"; transcript_id "TCONS_00024163"; exon_number "2"; oId "CUFF.20586.1"; class_code "u"; tss_id "TSS22139";
Chr02	Cufflinks	exon	129287571	129288324	.	+	.	gene_id "XLOC_024869"; transcript_id "TCONS_00032348"; exon_number "1"; oId "CUFF.24261.1"; class_code "u"; tss_id "TSS29165";
Chr02	Cufflinks	exon	129290352	129290717	.	+	.	gene_id "XLOC_024869"; transcript_id "TCONS_00032348"; exon_number "2"; oId "CUFF.24261.1"; class_code "u"; tss_id "TSS29165";
Chr01	Cufflinks	exon	4163655	4163768	.	+	.	gene_id "XLOC_016530"; transcript_id "TCONS_00019975"; exon_number "1"; oId "CUFF.15390.1"; class_code "u"; tss_id "TSS18499";
Chr01	Cufflinks	exon	4166743	4167121	.	+	.	gene_id "XLOC_016530"; transcript_id "TCONS_00019975"; exon_number "2"; oId "CUFF.15390.1"; class_code "u"; tss_id "TSS18499";
Chr07	Cufflinks	exon	11708618	11710012	.	+	.	gene_id "XLOC_051067"; transcript_id "TCONS_00071822"; exon_number "1"; gene_name "Capana07g000274"; oId "CUFF.47191.2"; nearest_ref "Capana07g000274-00"; class_code "x"; tss_id "TSS63164";
Chr07	Cufflinks	exon	11712382	11712610	.	+	.	gene_id "XLOC_051067"; transcript_id "TCONS_00071822"; exon_number "2"; gene_name "Capana07g000274"; oId "CUFF.47191.2"; nearest_ref "Capana07g000274-00"; class_code "x"; tss_id "TSS63164";
Chr03	Cufflinks	exon	254558348	254558676	.	+	.	gene_id "XLOC_032540"; transcript_id "TCONS_00044283"; exon_number "1"; oId "CUFF.33267.1"; class_code "u"; tss_id "TSS39406";
Chr03	Cufflinks	exon	254558769	254558872	.	+	.	gene_id "XLOC_032540"; transcript_id "TCONS_00044283"; exon_number "2"; oId "CUFF.33267.1"; class_code "u"; tss_id "TSS39406";
Chr03	Cufflinks	exon	254586215	254586604	.	+	.	gene_id "XLOC_032540"; transcript_id "TCONS_00044283"; exon_number "3"; oId "CUFF.33267.1"; class_code "u"; tss_id "TSS39406";
Chr07	Cufflinks	exon	159127425	159127872	.	+	.	gene_id "XLOC_052046"; transcript_id "TCONS_00073130"; exon_number "1"; oId "CUFF.48902.1"; class_code "u"; tss_id "TSS64330";
Chr07	Cufflinks	exon	159133490	159133508	.	+	.	gene_id "XLOC_052046"; transcript_id "TCONS_00073130"; exon_number "2"; oId "CUFF.48902.1"; class_code "u"; tss_id "TSS64330";
Chr02	Cufflinks	exon	90550183	90550443	.	+	.	gene_id "XLOC_024256"; transcript_id "TCONS_00031445"; exon_number "1"; oId "CUFF.23124.1"; class_code "u"; tss_id "TSS28384";
Chr02	Cufflinks	exon	90550815	90552572	.	+	.	gene_id "XLOC_024256"; transcript_id "TCONS_00031445"; exon_number "2"; oId "CUFF.23124.1"; class_code "u"; tss_id "TSS28384";
Chr12	Cufflinks	exon	176446169	176446331	.	+	.	gene_id "XLOC_074628"; transcript_id "TCONS_00105747"; exon_number "1"; oId "CUFF.70173.4"; class_code "u"; tss_id "TSS92653";
Chr12	Cufflinks	exon	176459469	176460115	.	+	.	gene_id "XLOC_074628"; transcript_id "TCONS_00105747"; exon_number "2"; oId "CUFF.70173.4"; class_code "u"; tss_id "TSS92653";
Chr05	Cufflinks	exon	69080357	69081016	.	+	.	gene_id "XLOC_042208"; transcript_id "TCONS_00058769"; exon_number "1"; oId "CUFF.39754.1"; class_code "u"; tss_id "TSS51881";
Chr05	Cufflinks	exon	69082228	69082288	.	+	.	gene_id "XLOC_042208"; transcript_id "TCONS_00058769"; exon_number "2"; oId "CUFF.39754.1"; class_code "u"; tss_id "TSS51881";
Chr05	Cufflinks	exon	69083024	69083132	.	+	.	gene_id "XLOC_042208"; transcript_id "TCONS_00058769"; exon_number "3"; oId "CUFF.39754.1"; class_code "u"; tss_id "TSS51881";
Chr05	Cufflinks	exon	69083496	69083818	.	+	.	gene_id "XLOC_042208"; transcript_id "TCONS_00058769"; exon_number "4"; oId "CUFF.39754.1"; class_code "u"; tss_id "TSS51881";
Chr05	Cufflinks	exon	69084034	69084585	.	+	.	gene_id "XLOC_042208"; transcript_id "TCONS_00058769"; exon_number "5"; oId "CUFF.39754.1"; class_code "u"; tss_id "TSS51881";
Chr00	Cufflinks	exon	446250991	446251010	.	+	.	gene_id "XLOC_005334"; transcript_id "TCONS_00005876"; exon_number "1"; oId "CUFF.9797.1"; class_code "u"; tss_id "TSS5641";
Chr00	Cufflinks	exon	446251150	446251638	.	+	.	gene_id "XLOC_005334"; transcript_id "TCONS_00005876"; exon_number "2"; oId "CUFF.9797.1"; class_code "u"; tss_id "TSS5641";
Chr09	Cufflinks	exon	207872576	207874284	.	-	.	gene_id "XLOC_063420"; transcript_id "TCONS_00089857"; exon_number "1"; oId "CUFF.58070.4"; class_code "u"; tss_id "TSS78817";
Chr09	Cufflinks	exon	207877785	207878445	.	-	.	gene_id "XLOC_063420"; transcript_id "TCONS_00089857"; exon_number "2"; oId "CUFF.58070.4"; class_code "u"; tss_id "TSS78817";
Chr02	Cufflinks	exon	39288693	39289242	.	+	.	gene_id "XLOC_023888"; transcript_id "TCONS_00030934"; exon_number "1"; oId "CUFF.22355.2"; class_code "u"; tss_id "TSS27937";
Chr02	Cufflinks	exon	39301268	39301735	.	+	.	gene_id "XLOC_023888"; transcript_id "TCONS_00030934"; exon_number "2"; oId "CUFF.22355.2"; class_code "u"; tss_id "TSS27937";
Chr09	Cufflinks	exon	35669237	35670265	.	-	.	gene_id "XLOC_062282"; transcript_id "TCONS_00088297"; exon_number "1"; oId "CUFF.55944.2"; class_code "u"; tss_id "TSS77440";
Chr09	Cufflinks	exon	35670469	35671947	.	-	.	gene_id "XLOC_062282"; transcript_id "TCONS_00088297"; exon_number "2"; oId "CUFF.55944.2"; class_code "u"; tss_id "TSS77440";
Chr00	Cufflinks	exon	149384281	149384470	.	-	.	gene_id "XLOC_009809"; transcript_id "TCONS_00011457"; exon_number "1"; oId "CUFF.2944.1"; class_code "u"; tss_id "TSS10765";
Chr00	Cufflinks	exon	149384578	149384740	.	-	.	gene_id "XLOC_009809"; transcript_id "TCONS_00011457"; exon_number "2"; oId "CUFF.2944.1"; class_code "u"; tss_id "TSS10765";
Chr09	Cufflinks	exon	21954039	21956401	.	-	.	gene_id "XLOC_062147"; transcript_id "TCONS_00088119"; exon_number "1"; oId "CUFF.55751.1"; class_code "u"; tss_id "TSS77281";
Chr09	Cufflinks	exon	21956496	21956611	.	-	.	gene_id "XLOC_062147"; transcript_id "TCONS_00088119"; exon_number "2"; oId "CUFF.55751.1"; class_code "u"; tss_id "TSS77281";
Chr09	Cufflinks	exon	21956733	21956891	.	-	.	gene_id "XLOC_062147"; transcript_id "TCONS_00088119"; exon_number "3"; oId "CUFF.55751.1"; class_code "u"; tss_id "TSS77281";
Chr00	Cufflinks	exon	443710653	443710737	.	-	.	gene_id "XLOC_013527"; transcript_id "TCONS_00015710"; exon_number "1"; oId "CUFF.9765.1"; class_code "u"; tss_id "TSS14769";
Chr00	Cufflinks	exon	443711325	443711547	.	-	.	gene_id "XLOC_013527"; transcript_id "TCONS_00015710"; exon_number "2"; oId "CUFF.9765.1"; class_code "u"; tss_id "TSS14769";
Chr04	Cufflinks	exon	13668141	13669403	.	-	.	gene_id "XLOC_039311"; transcript_id "TCONS_00054560"; exon_number "1"; gene_name "Capana04g000752"; oId "CUFF.34431.1"; nearest_ref "Capana04g000752-00"; class_code "j"; tss_id "TSS48230";
Chr04	Cufflinks	exon	13669492	13670066	.	-	.	gene_id "XLOC_039311"; transcript_id "TCONS_00054560"; exon_number "2"; gene_name "Capana04g000752"; oId "CUFF.34431.1"; nearest_ref "Capana04g000752-00"; class_code "j"; tss_id "TSS48230";
Chr04	Cufflinks	exon	83684273	83684823	.	+	.	gene_id "XLOC_037775"; transcript_id "TCONS_00052297"; exon_number "1"; oId "CUFF.35983.4"; class_code "u"; tss_id "TSS46260";
Chr04	Cufflinks	exon	83686433	83686508	.	+	.	gene_id "XLOC_037775"; transcript_id "TCONS_00052297"; exon_number "2"; oId "CUFF.35983.4"; class_code "u"; tss_id "TSS46260";
Chr04	Cufflinks	exon	83686682	83686832	.	+	.	gene_id "XLOC_037775"; transcript_id "TCONS_00052297"; exon_number "3"; oId "CUFF.35983.4"; class_code "u"; tss_id "TSS46260";
Chr04	Cufflinks	exon	83703525	83703902	.	+	.	gene_id "XLOC_037775"; transcript_id "TCONS_00052297"; exon_number "4"; oId "CUFF.35983.4"; class_code "u"; tss_id "TSS46260";
Chr00	Cufflinks	exon	354757655	354757934	.	-	.	gene_id "XLOC_012640"; transcript_id "TCONS_00014584"; exon_number "1"; oId "CUFF.8358.1"; class_code "u"; tss_id "TSS13745";
Chr00	Cufflinks	exon	354768411	354770523	.	-	.	gene_id "XLOC_012640"; transcript_id "TCONS_00014584"; exon_number "2"; oId "CUFF.8358.1"; class_code "u"; tss_id "TSS13745";
Chr11	Cufflinks	exon	90675867	90676606	.	-	.	gene_id "XLOC_071812"; transcript_id "TCONS_00101763"; exon_number "1"; oId "CUFF.64987.4"; class_code "u"; tss_id "TSS89166";
Chr11	Cufflinks	exon	90676828	90677083	.	-	.	gene_id "XLOC_071812"; transcript_id "TCONS_00101763"; exon_number "2"; oId "CUFF.64987.4"; class_code "u"; tss_id "TSS89166";
Chr05	Cufflinks	exon	130809782	130810557	.	-	.	gene_id "XLOC_044773"; transcript_id "TCONS_00062453"; exon_number "1"; gene_name "Capana05g001468"; oId "CUFF.40415.1"; nearest_ref "Capana05g001468-00"; class_code "x"; tss_id "TSS55081";
Chr05	Cufflinks	exon	130812108	130812177	.	-	.	gene_id "XLOC_044773"; transcript_id "TCONS_00062453"; exon_number "2"; gene_name "Capana05g001468"; oId "CUFF.40415.1"; nearest_ref "Capana05g001468-00"; class_code "x"; tss_id "TSS55081";
Chr01	Cufflinks	exon	38610411	38611255	.	+	.	gene_id "XLOC_017301"; transcript_id "TCONS_00021154"; exon_number "1"; oId "CUFF.16694.2"; class_code "u"; tss_id "TSS19522";
Chr01	Cufflinks	exon	38612007	38613086	.	+	.	gene_id "XLOC_017301"; transcript_id "TCONS_00021154"; exon_number "2"; oId "CUFF.16694.2"; class_code "u"; tss_id "TSS19522";
Chr03	Cufflinks	exon	40655146	40655261	.	+	.	gene_id "XLOC_030503"; transcript_id "TCONS_00041353"; exon_number "1"; oId "CUFF.29328.1"; class_code "u"; tss_id "TSS36863";
Chr03	Cufflinks	exon	40655619	40655671	.	+	.	gene_id "XLOC_030503"; transcript_id "TCONS_00041353"; exon_number "2"; oId "CUFF.29328.1"; class_code "u"; tss_id "TSS36863";
Chr03	Cufflinks	exon	40656435	40656810	.	+	.	gene_id "XLOC_030503"; transcript_id "TCONS_00041353"; exon_number "3"; oId "CUFF.29328.1"; class_code "u"; tss_id "TSS36863";
Chr11	Cufflinks	exon	128246635	128247254	.	+	.	gene_id "XLOC_069572"; transcript_id "TCONS_00098587"; exon_number "1"; oId "CUFF.65273.1"; class_code "u"; tss_id "TSS86407";
Chr11	Cufflinks	exon	128248193	128249395	.	+	.	gene_id "XLOC_069572"; transcript_id "TCONS_00098587"; exon_number "2"; oId "CUFF.65273.1"; class_code "u"; tss_id "TSS86407";
Chr03	Cufflinks	exon	228833724	228834108	.	-	.	gene_id "XLOC_035615"; transcript_id "TCONS_00048983"; exon_number "1"; oId "CUFF.32091.3"; class_code "u"; tss_id "TSS43419";
Chr03	Cufflinks	exon	228834203	228834241	.	-	.	gene_id "XLOC_035615"; transcript_id "TCONS_00048983"; exon_number "2"; oId "CUFF.32091.3"; class_code "u"; tss_id "TSS43419";
Chr03	Cufflinks	exon	228835297	228835334	.	-	.	gene_id "XLOC_035615"; transcript_id "TCONS_00048983"; exon_number "3"; oId "CUFF.32091.3"; class_code "u"; tss_id "TSS43419";
Chr03	Cufflinks	exon	228836507	228836628	.	-	.	gene_id "XLOC_035615"; transcript_id "TCONS_00048983"; exon_number "4"; oId "CUFF.32091.3"; class_code "u"; tss_id "TSS43419";
Chr12	Cufflinks	exon	3426949	3427169	.	+	.	gene_id "XLOC_073118"; transcript_id "TCONS_00103588"; exon_number "1"; oId "CUFF.67458.1"; class_code "u"; tss_id "TSS90779";
Chr12	Cufflinks	exon	3429674	3430026	.	+	.	gene_id "XLOC_073118"; transcript_id "TCONS_00103588"; exon_number "2"; oId "CUFF.67458.1"; class_code "u"; tss_id "TSS90779";
Chr00	Cufflinks	exon	524856885	524857159	.	+	.	gene_id "XLOC_006467"; transcript_id "TCONS_00007374"; exon_number "1"; oId "CUFF.11681.1"; class_code "u"; tss_id "TSS6982";
Chr00	Cufflinks	exon	524859015	524859095	.	+	.	gene_id "XLOC_006467"; transcript_id "TCONS_00007374"; exon_number "2"; oId "CUFF.11681.1"; class_code "u"; tss_id "TSS6982";
Chr00	Cufflinks	exon	524859286	524863468	.	+	.	gene_id "XLOC_006467"; transcript_id "TCONS_00007374"; exon_number "3"; oId "CUFF.11681.1"; class_code "u"; tss_id "TSS6982";
Chr00	Cufflinks	exon	524864300	524864393	.	+	.	gene_id "XLOC_006467"; transcript_id "TCONS_00007374"; exon_number "4"; oId "CUFF.11681.1"; class_code "u"; tss_id "TSS6982";
Chr00	Cufflinks	exon	524866214	524869138	.	+	.	gene_id "XLOC_006467"; transcript_id "TCONS_00007374"; exon_number "5"; oId "CUFF.11681.1"; class_code "u"; tss_id "TSS6982";
Chr00	Cufflinks	exon	368696488	368696859	.	+	.	gene_id "XLOC_004612"; transcript_id "TCONS_00004926"; exon_number "1"; oId "CUFF.8534.3"; class_code "u"; tss_id "TSS4778";
Chr00	Cufflinks	exon	368698768	368699276	.	+	.	gene_id "XLOC_004612"; transcript_id "TCONS_00004926"; exon_number "2"; oId "CUFF.8534.3"; class_code "u"; tss_id "TSS4778";
Chr02	Cufflinks	exon	55478893	55479758	.	+	.	gene_id "XLOC_023992"; transcript_id "TCONS_00031079"; exon_number "1"; oId "CUFF.22625.1"; class_code "u"; tss_id "TSS28065";
Chr02	Cufflinks	exon	55479874	55480024	.	+	.	gene_id "XLOC_023992"; transcript_id "TCONS_00031079"; exon_number "2"; oId "CUFF.22625.1"; class_code "u"; tss_id "TSS28065";
Chr01	Cufflinks	exon	75898603	75898921	.	+	.	gene_id "XLOC_017781"; transcript_id "TCONS_00021886"; exon_number "1"; oId "CUFF.17602.2"; class_code "u"; tss_id "TSS20147";
Chr01	Cufflinks	exon	75899239	75906757	.	+	.	gene_id "XLOC_017781"; transcript_id "TCONS_00021886"; exon_number "2"; oId "CUFF.17602.2"; class_code "u"; tss_id "TSS20147";
Chr09	Cufflinks	exon	158644479	158644910	.	+	.	gene_id "XLOC_060755"; transcript_id "TCONS_00086112"; exon_number "1"; oId "CUFF.57404.1"; class_code "u"; tss_id "TSS75537";
Chr09	Cufflinks	exon	158647865	158649182	.	+	.	gene_id "XLOC_060755"; transcript_id "TCONS_00086112"; exon_number "2"; oId "CUFF.57404.1"; class_code "u"; tss_id "TSS75537";
Chr09	Cufflinks	exon	68564515	68565267	.	+	.	gene_id "XLOC_060217"; transcript_id "TCONS_00085407"; exon_number "1"; oId "CUFF.56360.1"; class_code "u"; tss_id "TSS74909";
Chr09	Cufflinks	exon	68565377	68565419	.	+	.	gene_id "XLOC_060217"; transcript_id "TCONS_00085407"; exon_number "2"; oId "CUFF.56360.1"; class_code "u"; tss_id "TSS74909";
Chr09	Cufflinks	exon	68566474	68568850	.	+	.	gene_id "XLOC_060217"; transcript_id "TCONS_00085407"; exon_number "3"; oId "CUFF.56360.1"; class_code "u"; tss_id "TSS74909";
Chr06	Cufflinks	exon	185554525	185555106	.	+	.	gene_id "XLOC_047816"; transcript_id "TCONS_00066918"; exon_number "1"; oId "CUFF.45948.1"; class_code "u"; tss_id "TSS58988";
Chr06	Cufflinks	exon	185556226	185557227	.	+	.	gene_id "XLOC_047816"; transcript_id "TCONS_00066918"; exon_number "2"; oId "CUFF.45948.1"; class_code "u"; tss_id "TSS58988";
[truncated: 4,983 more rows]

## Sheet: S4
>TCONS_00011013 gene=XLOC_009365
[truncated: 62,375 more rows]

## Sheet: S5
lncRNA_ID	LDS_fpkm	GR_fpkm	log2(FC)	GeneID	LDS_fpkm	GR_fpkm	up/down_Stream	log2(FC)	Description	KEGG_A_class	KEGG_B_class	Pathway	K_ID	GO Component	GO Function	GO Process
[truncated: 40 more rows]

[truncated: 2 more sheets: S6, S7]
